# Supplementary material for: Detection and Validation of Circular DNA Fragments Using Nanopore Sequencing
Source: Front Genet. 2022 May 30;13:867018. doi: 10.3389/fgene.2022.867018 (PMC9195511; doi:10.3389/fgene.2022.867018)
Supplement: Supplementary file 2 [file DataSheet1.ZIP › example_report/data/raw/85e24231b9778fcefd9b85abbb3f584123cba2703047e5c2f9fd4d35f7bebfad/report.xlsx]

## Sheet: Report
EVENT	CHROM	start	ALT	circle_length	num_segments	split_reads	NUM_EXONS	AF_nanopore	PROB_PRESENT	PROB_ABSENT	PROB_ARTIFACT	OTHER_CHROM	stop	direction	length	GENES	breakpoint_seq
graph_108_circle_0	2	15694017	]2:16659596]C	965579	3	36	13.0	0.938725471496582	1.0	0.0	0.0	2	16659596	from	965579	AC010145.4;AC010745.1;AC010745.2;AC010745.3;AC010745.4;AC010880.1;AC104623.2;AC113608.1;AC142119.1;CYRIA;ENSG10010134915.1;ENSG10010136800.1;GACAT3;LINC01804;MYCN;MYCNOS;MYCNUT;RN7SL104P;RNU5E-7P;RP11-542H15.1;RP11-549D18.1;RPLP1P5;WI2-2221J1.1	CAGAGAGCTGTGGTAGCTGAGTTCTTGTCTCAGCCTTGGAAAAGCCACTGGTCTCAGTTTCTCTTTCTTCCTCTTTTCCTGTCTTTCCCTTTCTTTCCTTTCCTTTTTTTCTTTTCTTTTCCTTCCACCCTTCCTTTTCTCTTCCTTTTCTTTTCTCTTCATTCCATCCATCTACCTAGCTATCTAATCCCCCAGTTTCTGTGGAATAGAGGAGAAAGAGCAGGGGTGTTCATCAGCATGCATGCCTGTCACTCTGTAAGCTGAGAACATAGTTATCTTGTGTTCCTTCCCATGACTGCAAGCTGTACCAAGGAAGGGCCTGAGAAGTAAGTTGGATACCACCTGCCTCAACTGGGAGCGATCCACAGCTCAACAAGGCCATATACTGCACTCAGTGCA…
graph_108_circle_0	2	16145119	T[2:16146120[	965579	3	1		0.938725471496582	1.0	0.0	0.0	2	16146120	to	965579		AAATTGATATATAATATATAATGTATTATATATTATGTATACTATATTATATAATATTAACATAATGTAATTAATATAATATAATATATTATAATATATTATTTTATATTTATTGTATTACAAATATATTATATTTATATATAATACAATACATATATTTATATCAATATATAAATATATACATTTATATAAAATATAATATATTATATTATATGATACTATACTATATTATATGATAATATAAATATTTGTAATAAAGGTATAAATATTTATATTATAAAAATATATTAATTTATTATATTCATATGAATATAATATAATATAATTAATATTACATAAAATTAATATATATTATATTATATATTATATTGTATACATTATAATAAATAATATATGATA…
graph_108_circle_0	2	16146120	]2:16145119]T	965579	3	1		0.938725471496582	1.0	0.0	0.0	2	16145119	from	965579		AAATTGATATATAATATATAATGTATTATATATTATGTATACTATATTATATAATATTAACATAATGTAATTAATATAATATAATATATTATAATATATTATTTTATATTTATTGTATTACAAATATATTATATTTATATATAATACAATACATATATTTATATCAATATATAAATATATACATTTATATAAAATATAATATATTATATTATATGATACTATACTATATTATATGATAATATAAATATTTGTAATAAAGGTATAAATATTTATATTATAAAAATATATTAATTTATTATATTCATATGAATATAATATAATATAATTAATATTACATAAAATTAATATATATTATATTATATATTATATTGTATACATTATAATAAATAATATATGATA…
graph_108_circle_0	2	16659596	C[2:15694017[	965579	3	36	13.0	0.938725471496582	1.0	0.0	0.0	2	15694017	to	965579	AC010145.4;AC010745.1;AC010745.2;AC010745.3;AC010745.4;AC010880.1;AC104623.2;AC113608.1;AC142119.1;CYRIA;ENSG10010134915.1;ENSG10010136800.1;GACAT3;LINC01804;MYCN;MYCNOS;MYCNUT;RN7SL104P;RNU5E-7P;RP11-542H15.1;RP11-549D18.1;RPLP1P5;WI2-2221J1.1	CAGAGAGCTGTGGTAGCTGAGTTCTTGTCTCAGCCTTGGAAAAGCCACTGGTCTCAGTTTCTCTTTCTTCCTCTTTTCCTGTCTTTCCCTTTCTTTCCTTTCCTTTTTTTCTTTTCTTTTCCTTCCACCCTTCCTTTTCTCTTCCTTTTCTTTTCTCTTCATTCCATCCATCTACCTAGCTATCTAATCCCCCAGTTTCTGTGGAATAGAGGAGAAAGAGCAGGGGTGTTCATCAGCATGCATGCCTGTCACTCTGTAAGCTGAGAACATAGTTATCTTGTGTTCCTTCCCATGACTGCAAGCTGTACCAAGGAAGGGCCTGAGAAGTAAGTTGGATACCACCTGCCTCAACTGGGAGCGATCCACAGCTCAACAAGGCCATATACTGCACTCAGTGCA…
graph_108_circle_1	2	15694017	]2:16659596]C	965579	3	36	13.0	0.938725471496582	1.0	0.0	0.0	2	16659596	from	965579	AC010145.4;AC010745.1;AC010745.2;AC010745.3;AC010745.4;AC010880.1;AC104623.2;AC113608.1;AC142119.1;CYRIA;ENSG10010134915.1;ENSG10010136800.1;GACAT3;LINC01804;MYCN;MYCNOS;MYCNUT;RN7SL104P;RNU5E-7P;RP11-542H15.1;RP11-549D18.1;RPLP1P5;WI2-2221J1.1	CAGAGAGCTGTGGTAGCTGAGTTCTTGTCTCAGCCTTGGAAAAGCCACTGGTCTCAGTTTCTCTTTCTTCCTCTTTTCCTGTCTTTCCCTTTCTTTCCTTTCCTTTTTTTCTTTTCTTTTCCTTCCACCCTTCCTTTTCTCTTCCTTTTCTTTTCTCTTCATTCCATCCATCTACCTAGCTATCTAATCCCCCAGTTTCTGTGGAATAGAGGAGAAAGAGCAGGGGTGTTCATCAGCATGCATGCCTGTCACTCTGTAAGCTGAGAACATAGTTATCTTGTGTTCCTTCCCATGACTGCAAGCTGTACCAAGGAAGGGCCTGAGAAGTAAGTTGGATACCACCTGCCTCAACTGGGAGCGATCCACAGCTCAACAAGGCCATATACTGCACTCAGTGCA…
graph_108_circle_1	2	16145119	T[2:16146120[	965579	3	1		0.938725471496582	1.0	0.0	0.0	2	16146120	to	965579		AAATTGATATATAATATATAATGTATTATATATTATGTATACTATATTATATAATATTAACATAATGTAATTAATATAATATAATATATTATAATATATTATTTTATATTTATTGTATTACAAATATATTATATTTATATATAATACAATACATATATTTATATCAATATATAAATATATACATTTATATAAAATATAATATATTATATTATATGATACTATACTATATTATATGATAATATAAATATTTGTAATAAAGGTATAAATATTTATATTATAAAAATATATTAATTTATTATATTCATATGAATATAATATAATATAATTAATATTACATAAAATTAATATATATTATATTATATATTATATTGTATACATTATAATAAATAATATATGATA…
graph_108_circle_1	2	16146120	]2:16145119]T	965579	3	1		0.938725471496582	1.0	0.0	0.0	2	16145119	from	965579		AAATTGATATATAATATATAATGTATTATATATTATGTATACTATATTATATAATATTAACATAATGTAATTAATATAATATAATATATTATAATATATTATTTTATATTTATTGTATTACAAATATATTATATTTATATATAATACAATACATATATTTATATCAATATATAAATATATACATTTATATAAAATATAATATATTATATTATATGATACTATACTATATTATATGATAATATAAATATTTGTAATAAAGGTATAAATATTTATATTATAAAAATATATTAATTTATTATATTCATATGAATATAATATAATATAATTAATATTACATAAAATTAATATATATTATATTATATATTATATTGTATACATTATAATAAATAATATATGATA…
graph_108_circle_1	2	16659596	C[2:15694017[	965579	3	36	13.0	0.938725471496582	1.0	0.0	0.0	2	15694017	to	965579	AC010145.4;AC010745.1;AC010745.2;AC010745.3;AC010745.4;AC010880.1;AC104623.2;AC113608.1;AC142119.1;CYRIA;ENSG10010134915.1;ENSG10010136800.1;GACAT3;LINC01804;MYCN;MYCNOS;MYCNUT;RN7SL104P;RNU5E-7P;RP11-542H15.1;RP11-549D18.1;RPLP1P5;WI2-2221J1.1	CAGAGAGCTGTGGTAGCTGAGTTCTTGTCTCAGCCTTGGAAAAGCCACTGGTCTCAGTTTCTCTTTCTTCCTCTTTTCCTGTCTTTCCCTTTCTTTCCTTTCCTTTTTTTCTTTTCTTTTCCTTCCACCCTTCCTTTTCTCTTCCTTTTCTTTTCTCTTCATTCCATCCATCTACCTAGCTATCTAATCCCCCAGTTTCTGTGGAATAGAGGAGAAAGAGCAGGGGTGTTCATCAGCATGCATGCCTGTCACTCTGTAAGCTGAGAACATAGTTATCTTGTGTTCCTTCCCATGACTGCAAGCTGTACCAAGGAAGGGCCTGAGAAGTAAGTTGGATACCACCTGCCTCAACTGGGAGCGATCCACAGCTCAACAAGGCCATATACTGCACTCAGTGCA…
graph_168_circle_1	M	1	]M:16569]G	16568	1	2352	1.0	0.979270339012146	1.0	0.0	0.0	M	16569	from	16568	MT-ATP6;MT-ATP8;MT-CO1;MT-CO2;MT-CO3;MT-CYB;MT-ND1;MT-ND2;MT-ND3;MT-ND4;MT-ND4L;MT-ND5;MT-ND6;MT-RNR1;MT-RNR2;MT-TA;MT-TC;MT-TD;MT-TE;MT-TF;MT-TG;MT-TH;MT-TI;MT-TK;MT-TL1;MT-TL2;MT-TM;MT-TN;MT-TP;MT-TQ;MT-TR;MT-TS1;MT-TS2;MT-TT;MT-TV;MT-TW;MT-TY	CTATTCGCCTACACAATTCTCCGATCCGTCCCTAACAAACTAGGAGGCGTCCTTGCCCTATTACTATCCATCCTCATCCTAGCAATAATCCCCATCCTCCATATATCCAAACAACAAAGCATAATATTTCGCCCACTAAGCCAATCACTTTATTGACTCCTAGCCGCAGACCTCCTCATTCTAACCTGAATCGGAGGACAACCAGTAAGCTACCCTTTTACCATCATTGGACAAGTAGCATCCGTACTATACTTCACAACAATCCTAATCCTAATACCAACTATCTCCCTAATTGAAAACAAAATACTCAAATGGGCCTGTCCTTGTAGTATAAACTAATACACCAGTCTTGTAAACCGGAGATGAAAACCTTTTTCCAAGGACAAATCAGAGAAAAAG…
graph_168_circle_1	M	16569	G[M:1[	16568	1	2352	1.0	0.979270339012146	1.0	0.0	0.0	M	1	to	16568	MT-ATP6;MT-ATP8;MT-CO1;MT-CO2;MT-CO3;MT-CYB;MT-ND1;MT-ND2;MT-ND3;MT-ND4;MT-ND4L;MT-ND5;MT-ND6;MT-RNR1;MT-RNR2;MT-TA;MT-TC;MT-TD;MT-TE;MT-TF;MT-TG;MT-TH;MT-TI;MT-TK;MT-TL1;MT-TL2;MT-TM;MT-TN;MT-TP;MT-TQ;MT-TR;MT-TS1;MT-TS2;MT-TT;MT-TV;MT-TW;MT-TY	CTATTCGCCTACACAATTCTCCGATCCGTCCCTAACAAACTAGGAGGCGTCCTTGCCCTATTACTATCCATCCTCATCCTAGCAATAATCCCCATCCTCCATATATCCAAACAACAAAGCATAATATTTCGCCCACTAAGCCAATCACTTTATTGACTCCTAGCCGCAGACCTCCTCATTCTAACCTGAATCGGAGGACAACCAGTAAGCTACCCTTTTACCATCATTGGACAAGTAGCATCCGTACTATACTTCACAACAATCCTAATCCTAATACCAACTATCTCCCTAATTGAAAACAAAATACTCAAATGGGCCTGTCCTTGTAGTATAAACTAATACACCAGTCTTGTAAACCGGAGATGAAAACCTTTTTCCAAGGACAAATCAGAGAAAAAG…
graph_73_circle_1	3	93470362	]3:93470800]A	438	1	7		1.0	1.0	3.4868737483374306e-23	1.755243866918832e-11	3	93470800	from	438		AACCTTTCCTCCTATAGAGCAGTTATGAAGCAGTCTCTTTGTAGAATTTGCAAGGGTGTGTTTACAGGGCATTGAAGCCTACGGTAGAAAAGGAAATATCTTACCATAAAATCTAGTCAGAAGCATTCTCAGAAACTGAGTTGTGATGTTTGCATTCAACTCACAGAGTTCAACATTCCTTTTAATGGAGCGGTTTTGAAACACTCTTTTTGCAGAATCTGCAAGTGGATATTTGGACCTCTTTGAGGCCTTCGTTGGAAACGGGATTTCTTCATGTAATGCCAGACAGAAGAATTCTCAGTGAATTCTTTCTGTGTGTGTGTATTCAACTCACAGAGTTGAACGTTCCTTTAGACAGAGTAGATTGGAAACACTCTTTTTGTGGAATTTTCAGGTGGA…
graph_73_circle_1	3	93470800	G[3:93470362[	438	1	7		1.0	1.0	3.4868737483374306e-23	1.755243866918832e-11	3	93470362	to	438		AACCTTTCCTCCTATAGAGCAGTTATGAAGCAGTCTCTTTGTAGAATTTGCAAGGGTGTGTTTACAGGGCATTGAAGCCTACGGTAGAAAAGGAAATATCTTACCATAAAATCTAGTCAGAAGCATTCTCAGAAACTGAGTTGTGATGTTTGCATTCAACTCACAGAGTTCAACATTCCTTTTAATGGAGCGGTTTTGAAACACTCTTTTTGCAGAATCTGCAAGTGGATATTTGGACCTCTTTGAGGCCTTCGTTGGAAACGGGATTTCTTCATGTAATGCCAGACAGAAGAATTCTCAGTGAATTCTTTCTGTGTGTGTGTATTCAACTCACAGAGTTGAACGTTCCTTTAGACAGAGTAGATTGGAAACACTCTTTTTGTGGAATTTTCAGGTGGA…
graph_167_circle_0	14	50923930	T[14:50921753[	2177	1	5		1.0	0.9999991059303284	5.021884326149381e-19	8.900766488295631e-07	14	50921753	to	2177	PYGL	CTGACACGTGACTGTGTCATTTGACTTTATTGGAAGCCATCCCATGCACGCACAGAGCACATCTGGACTCATGCTCTGACATCACTGGGTACCAGTTTGGGGTTAATTCATGTGATGACTTCAATCTATGAGGCTAAGTTGCATGGCTTGGGCCAGCTCACTTATATTACCTCTGCCCCCTAACCTTGCCTCTGTTGGCCCAGAAACACACACTCTCTCTAATTGAATTTCTGGATACATTATGACAGTATCTAGAGGTGTTTTGTAAATGCAAGTTAGCTCAGCAGTGGGACCCACAGTGTAAATAAAATGCTTCCAGGATTGATTGTGTAAACTGCAAACTTTTATTTTTATTTTATTTTATTTTATTTTTTTTGAGACAGAGTCTCACTCTGTTAC…
graph_167_circle_0	14	50921753	]14:50923930]T	2177	1	5		1.0	0.9999991059303284	5.021884326149381e-19	8.900766488295631e-07	14	50923930	from	2177	PYGL	CTGACACGTGACTGTGTCATTTGACTTTATTGGAAGCCATCCCATGCACGCACAGAGCACATCTGGACTCATGCTCTGACATCACTGGGTACCAGTTTGGGGTTAATTCATGTGATGACTTCAATCTATGAGGCTAAGTTGCATGGCTTGGGCCAGCTCACTTATATTACCTCTGCCCCCTAACCTTGCCTCTGTTGGCCCAGAAACACACACTCTCTCTAATTGAATTTCTGGATACATTATGACAGTATCTAGAGGTGTTTTGTAAATGCAAGTTAGCTCAGCAGTGGGACCCACAGTGTAAATAAAATGCTTCCAGGATTGATTGTGTAAACTGCAAACTTTTATTTTTATTTTATTTTATTTTATTTTTTTTGAGACAGAGTCTCACTCTGTTAC…
graph_173_circle_1	9	80441785	A[9:80451880[	14787	3	5		0.5	0.9996836185455322	0.0002846061252057	3.17594240186736e-05	9	80451880	to	14787		TAATCTTCCTGCATTCAGAGAGCAATGGATTAACACAACTAACCAAAAATCCAAATTAGATTGCATAGTGTGATATACAATGCACCTACGTATCCATCTATAGCATGATCTCTGCATATGTTTGTTTGCGGTTGCGCAGAATGGAAAGTTCCTGATAGAAAAGCTCAGGAAAAGTTGTAAGAAGGAAGTTGTATTCACGAACTGCTTAAAAAGACAGTTGAATTTTAACAGCCATTTCTAGGTGATAATAAACACACATTTTGGGGAGTCATTTTCTACCACTCATTAAGATATGGGTGATTTTGTTTTTGTGCCTGAAATAGAGCTGTATGAACAGACTATTTCAACAGAAAATTGAGTTATAAACTACTGGCATCTCTGGAATTATGACCCTTCTAT…
graph_173_circle_1	9	80451880	C[9:80437093[	14787	3	6		0.5	0.9996836185455322	0.0002846061252057	3.17594240186736e-05	9	80437093	to	14787		TATAATATGAAGAATTTAAAATACAATGCAATCATTGGGTAGAGAATATATGCTACAGAAAATTTCTAACTCAACTTTACCTTCTCATTTTCGACTGAGGGTAAGTGAAAAATATTAACTTGAAAGACCACGCAAGAACACTATTCAATGGCTAATAAAAATTTTTATAGGTGAAAATAAAACTGCACAAAGTTCTAGCCATATTGAAATCACAAAATAAAATTATCTGAATTGTCTAAAAATTCATCTAATGAAAATTTCACTGAGAAATTTAATAATTTTTTTTCATGTTTCAGGCAAACAGAATGCAAAAGAAGTCCATATCTAGAGAAATCCTGGTGGAATTTTTCAAACTTCTATGACAAAAAAAAGTCCGATGAGTTTCTAGATTTTAAAAAG…
graph_173_circle_1	9	80437093	]9:80451880]A	14787	3	6		0.5	0.9996836185455322	0.0002846061252057	3.17594240186736e-05	9	80451880	from	14787		TATAATATGAAGAATTTAAAATACAATGCAATCATTGGGTAGAGAATATATGCTACAGAAAATTTCTAACTCAACTTTACCTTCTCATTTTCGACTGAGGGTAAGTGAAAAATATTAACTTGAAAGACCACGCAAGAACACTATTCAATGGCTAATAAAAATTTTTATAGGTGAAAATAAAACTGCACAAAGTTCTAGCCATATTGAAATCACAAAATAAAATTATCTGAATTGTCTAAAAATTCATCTAATGAAAATTTCACTGAGAAATTTAATAATTTTTTTTCATGTTTCAGGCAAACAGAATGCAAAAGAAGTCCATATCTAGAGAAATCCTGGTGGAATTTTTCAAACTTCTATGACAAAAAAAAGTCCGATGAGTTTCTAGATTTTAAAAAG…
graph_173_circle_1	9	80439670	C[9:80441785[	14787	3	3		0.5	0.9996836185455322	0.0002846061252057	3.17594240186736e-05	9	80441785	to	14787		ACCCATGGTGTATATATATGTGTGTGTATATATATATATATAATGACCAACTTTGGAGTGATTTGAACTGTTAGGCTACAGTTATTTAAGCAGACTCAAGGTCATTATATTTTTGACATTTAGTTATCCCCATTTGCAAGTGAGAAATCACAGTTACTAGCATATAGTTAGCTTTACATAATAAACACTCCTCAAAATATTTCAAAGAATTTCAATAAAACACAGAACATAGGCTATATCCATAGCTTATTTAAGACTTTTCTTATAAACTTTTATTATGTTGCAAATGCCATGTAACTAAAGCTTTATCAATTACATGGTCCTATCATCTCATTATTTGAAATATTTAATTAAGGAATATTTCTATGTCAAGGATTGATTATGGGAGTTTTAATCAGA…
graph_173_circle_2	9	80437093	]9:80451880]A	14787	3	6		0.5	0.9996836185455322	0.0002846061252057	3.17594240186736e-05	9	80451880	from	14787		TATAATATGAAGAATTTAAAATACAATGCAATCATTGGGTAGAGAATATATGCTACAGAAAATTTCTAACTCAACTTTACCTTCTCATTTTCGACTGAGGGTAAGTGAAAAATATTAACTTGAAAGACCACGCAAGAACACTATTCAATGGCTAATAAAAATTTTTATAGGTGAAAATAAAACTGCACAAAGTTCTAGCCATATTGAAATCACAAAATAAAATTATCTGAATTGTCTAAAAATTCATCTAATGAAAATTTCACTGAGAAATTTAATAATTTTTTTTCATGTTTCAGGCAAACAGAATGCAAAAGAAGTCCATATCTAGAGAAATCCTGGTGGAATTTTTCAAACTTCTATGACAAAAAAAAGTCCGATGAGTTTCTAGATTTTAAAAAG…
graph_173_circle_2	9	80451880	C[9:80437093[	14787	3	6		0.5	0.9996836185455322	0.0002846061252057	3.17594240186736e-05	9	80437093	to	14787		TATAATATGAAGAATTTAAAATACAATGCAATCATTGGGTAGAGAATATATGCTACAGAAAATTTCTAACTCAACTTTACCTTCTCATTTTCGACTGAGGGTAAGTGAAAAATATTAACTTGAAAGACCACGCAAGAACACTATTCAATGGCTAATAAAAATTTTTATAGGTGAAAATAAAACTGCACAAAGTTCTAGCCATATTGAAATCACAAAATAAAATTATCTGAATTGTCTAAAAATTCATCTAATGAAAATTTCACTGAGAAATTTAATAATTTTTTTTCATGTTTCAGGCAAACAGAATGCAAAAGAAGTCCATATCTAGAGAAATCCTGGTGGAATTTTTCAAACTTCTATGACAAAAAAAAGTCCGATGAGTTTCTAGATTTTAAAAAG…
graph_173_circle_2	9	80439670	C[9:80441785[	14787	3	3		0.5	0.9996836185455322	0.0002846061252057	3.17594240186736e-05	9	80441785	to	14787		ACCCATGGTGTATATATATGTGTGTGTATATATATATATATAATGACCAACTTTGGAGTGATTTGAACTGTTAGGCTACAGTTATTTAAGCAGACTCAAGGTCATTATATTTTTGACATTTAGTTATCCCCATTTGCAAGTGAGAAATCACAGTTACTAGCATATAGTTAGCTTTACATAATAAACACTCCTCAAAATATTTCAAAGAATTTCAATAAAACACAGAACATAGGCTATATCCATAGCTTATTTAAGACTTTTCTTATAAACTTTTATTATGTTGCAAATGCCATGTAACTAAAGCTTTATCAATTACATGGTCCTATCATCTCATTATTTGAAATATTTAATTAAGGAATATTTCTATGTCAAGGATTGATTATGGGAGTTTTAATCAGA…
graph_173_circle_2	9	80441785	A[9:80451880[	14787	3	5		0.5	0.9996836185455322	0.0002846061252057	3.17594240186736e-05	9	80451880	to	14787		TAATCTTCCTGCATTCAGAGAGCAATGGATTAACACAACTAACCAAAAATCCAAATTAGATTGCATAGTGTGATATACAATGCACCTACGTATCCATCTATAGCATGATCTCTGCATATGTTTGTTTGCGGTTGCGCAGAATGGAAAGTTCCTGATAGAAAAGCTCAGGAAAAGTTGTAAGAAGGAAGTTGTATTCACGAACTGCTTAAAAAGACAGTTGAATTTTAACAGCCATTTCTAGGTGATAATAAACACACATTTTGGGGAGTCATTTTCTACCACTCATTAAGATATGGGTGATTTTGTTTTTGTGCCTGAAATAGAGCTGTATGAACAGACTATTTCAACAGAAAATTGAGTTATAAACTACTGGCATCTCTGGAATTATGACCCTTCTAT…
graph_173_circle_7	9	80441785	A[9:80451880[	14787	3	5		0.5	0.9996836185455322	0.0002846061252057	3.17594240186736e-05	9	80451880	to	14787		TAATCTTCCTGCATTCAGAGAGCAATGGATTAACACAACTAACCAAAAATCCAAATTAGATTGCATAGTGTGATATACAATGCACCTACGTATCCATCTATAGCATGATCTCTGCATATGTTTGTTTGCGGTTGCGCAGAATGGAAAGTTCCTGATAGAAAAGCTCAGGAAAAGTTGTAAGAAGGAAGTTGTATTCACGAACTGCTTAAAAAGACAGTTGAATTTTAACAGCCATTTCTAGGTGATAATAAACACACATTTTGGGGAGTCATTTTCTACCACTCATTAAGATATGGGTGATTTTGTTTTTGTGCCTGAAATAGAGCTGTATGAACAGACTATTTCAACAGAAAATTGAGTTATAAACTACTGGCATCTCTGGAATTATGACCCTTCTAT…
graph_173_circle_7	9	80439670	C[9:80441785[	4692	2	3		0.5	0.9996836185455322	0.0002846061252057	3.17594240186736e-05	9	80441785	to	4692		ACCCATGGTGTATATATATGTGTGTGTATATATATATATATAATGACCAACTTTGGAGTGATTTGAACTGTTAGGCTACAGTTATTTAAGCAGACTCAAGGTCATTATATTTTTGACATTTAGTTATCCCCATTTGCAAGTGAGAAATCACAGTTACTAGCATATAGTTAGCTTTACATAATAAACACTCCTCAAAATATTTCAAAGAATTTCAATAAAACACAGAACATAGGCTATATCCATAGCTTATTTAAGACTTTTCTTATAAACTTTTATTATGTTGCAAATGCCATGTAACTAAAGCTTTATCAATTACATGGTCCTATCATCTCATTATTTGAAATATTTAATTAAGGAATATTTCTATGTCAAGGATTGATTATGGGAGTTTTAATCAGA…
graph_173_circle_7	9	80451880	C[9:80437093[	14787	3	6		0.5	0.9996836185455322	0.0002846061252057	3.17594240186736e-05	9	80437093	to	14787		TATAATATGAAGAATTTAAAATACAATGCAATCATTGGGTAGAGAATATATGCTACAGAAAATTTCTAACTCAACTTTACCTTCTCATTTTCGACTGAGGGTAAGTGAAAAATATTAACTTGAAAGACCACGCAAGAACACTATTCAATGGCTAATAAAAATTTTTATAGGTGAAAATAAAACTGCACAAAGTTCTAGCCATATTGAAATCACAAAATAAAATTATCTGAATTGTCTAAAAATTCATCTAATGAAAATTTCACTGAGAAATTTAATAATTTTTTTTCATGTTTCAGGCAAACAGAATGCAAAAGAAGTCCATATCTAGAGAAATCCTGGTGGAATTTTTCAAACTTCTATGACAAAAAAAAGTCCGATGAGTTTCTAGATTTTAAAAAG…
graph_173_circle_7	9	80437093	]9:80451880]A	10095	1	6		0.5	0.9996836185455322	0.0002846061252057	3.17594240186736e-05	9	80451880	from	10095		TATAATATGAAGAATTTAAAATACAATGCAATCATTGGGTAGAGAATATATGCTACAGAAAATTTCTAACTCAACTTTACCTTCTCATTTTCGACTGAGGGTAAGTGAAAAATATTAACTTGAAAGACCACGCAAGAACACTATTCAATGGCTAATAAAAATTTTTATAGGTGAAAATAAAACTGCACAAAGTTCTAGCCATATTGAAATCACAAAATAAAATTATCTGAATTGTCTAAAAATTCATCTAATGAAAATTTCACTGAGAAATTTAATAATTTTTTTTCATGTTTCAGGCAAACAGAATGCAAAAGAAGTCCATATCTAGAGAAATCCTGGTGGAATTTTTCAAACTTCTATGACAAAAAAAAGTCCGATGAGTTTCTAGATTTTAAAAAG…
graph_187_circle_2	3	103372434	]3:103370597]G	2728	2	3		1.0	0.9893311858177184	2.354725256736856e-05	0.0106452265754342	3	103370597	from	2728		ACACAGAGACATAATGAGCACAAGCTGTTGGAAAAATTGTGCCATTAGACTTACTTGAGGCAGGATTGCCACAAAACTTCAATTTGTAAAAAACACAGTATCTGTGAAGTGCAACGAAGTGAACTGCAATAAAATGAAGTGTGCCTGTAAAGGGCTTGAGAATTACATGAACACAGGTCAAAGAAAATGGAAATCTTTAGAAACAGATGAGAATAAGTGGGTAGATGTTGCTATGGCTTAATTGGTTGTCTCTTCTAAAACTCATGTTAAAATTCAGCTGTCTTTGTAACAGTGTTAAAAAGTGGGACCTCGAAGGGGTGATTAGGCCATGAGGGCTTTGTCCTTATGGGTGAAGTTAATGCAACTGTAAAAAGGCAAGTCTGGCCCCTCCTTTCTCTC…
graph_187_circle_2	3	103370597	T[3:103372434[	2728	2	3		1.0	0.9893311858177184	2.354725256736856e-05	0.0106452265754342	3	103372434	to	2728		ACACAGAGACATAATGAGCACAAGCTGTTGGAAAAATTGTGCCATTAGACTTACTTGAGGCAGGATTGCCACAAAACTTCAATTTGTAAAAAACACAGTATCTGTGAAGTGCAACGAAGTGAACTGCAATAAAATGAAGTGTGCCTGTAAAGGGCTTGAGAATTACATGAACACAGGTCAAAGAAAATGGAAATCTTTAGAAACAGATGAGAATAAGTGGGTAGATGTTGCTATGGCTTAATTGGTTGTCTCTTCTAAAACTCATGTTAAAATTCAGCTGTCTTTGTAACAGTGTTAAAAAGTGGGACCTCGAAGGGGTGATTAGGCCATGAGGGCTTTGTCCTTATGGGTGAAGTTAATGCAACTGTAAAAAGGCAAGTCTGGCCCCTCCTTTCTCTC…
graph_173_circle_3	9	80441785	A[9:80437093[	4692	2	9		0.5	0.9756435751914978	0.0219170432537794	0.0024394071660935	9	80437093	to	4692		TAATCTTCCTGCATTCAGAGAGCAATGGATTAACACAACTAACCAAAAATCCAAATTAGATTGCATAGTGTGATATACAATGCACCTACGTATCCATCTATAGCATGATCTCTGCATATGTTTGTTTGCGGTTGCGCAGAATGGAAAGTTCCTGATAGAAAAGCTCAGGAAAAGTTGTAAGAAGGAAGTTGTATTCACGAACTGCTTAAAAAGACAGTTGAATTTTAACAGCCATTTCTAGGTGATAATAAACACACATTTTGGGGAGTCATTTTCTACCACTCATTAAGATATGGGTGATTTTGTTTTTGTGCCTGAAATAGAGCTGTATGAACAGACTATTTCAACAGAAAATTGAGTTATAAACTACTGGCATCTCTGGAATTATGACCCTTCTAT…
graph_173_circle_3	9	80439670	C[9:80441785[	14787	3	3		0.5	0.9756435751914978	0.0219170432537794	0.0024394071660935	9	80441785	to	14787		ACCCATGGTGTATATATATGTGTGTGTATATATATATATATAATGACCAACTTTGGAGTGATTTGAACTGTTAGGCTACAGTTATTTAAGCAGACTCAAGGTCATTATATTTTTGACATTTAGTTATCCCCATTTGCAAGTGAGAAATCACAGTTACTAGCATATAGTTAGCTTTACATAATAAACACTCCTCAAAATATTTCAAAGAATTTCAATAAAACACAGAACATAGGCTATATCCATAGCTTATTTAAGACTTTTCTTATAAACTTTTATTATGTTGCAAATGCCATGTAACTAAAGCTTTATCAATTACATGGTCCTATCATCTCATTATTTGAAATATTTAATTAAGGAATATTTCTATGTCAAGGATTGATTATGGGAGTTTTAATCAGA…
graph_173_circle_3	9	80437093	]9:80441785]A	4692	2	9		0.5	0.9756435751914978	0.0219170432537794	0.0024394071660935	9	80441785	from	4692		TAATCTTCCTGCATTCAGAGAGCAATGGATTAACACAACTAACCAAAAATCCAAATTAGATTGCATAGTGTGATATACAATGCACCTACGTATCCATCTATAGCATGATCTCTGCATATGTTTGTTTGCGGTTGCGCAGAATGGAAAGTTCCTGATAGAAAAGCTCAGGAAAAGTTGTAAGAAGGAAGTTGTATTCACGAACTGCTTAAAAAGACAGTTGAATTTTAACAGCCATTTCTAGGTGATAATAAACACACATTTTGGGGAGTCATTTTCTACCACTCATTAAGATATGGGTGATTTTGTTTTTGTGCCTGAAATAGAGCTGTATGAACAGACTATTTCAACAGAAAATTGAGTTATAAACTACTGGCATCTCTGGAATTATGACCCTTCTAT…
graph_173_circle_8	9	80437093	]9:80441785]A	10095	1	9		0.5	0.9756435751914978	0.0219170432537794	0.0024394071660935	9	80441785	from	10095		TAATCTTCCTGCATTCAGAGAGCAATGGATTAACACAACTAACCAAAAATCCAAATTAGATTGCATAGTGTGATATACAATGCACCTACGTATCCATCTATAGCATGATCTCTGCATATGTTTGTTTGCGGTTGCGCAGAATGGAAAGTTCCTGATAGAAAAGCTCAGGAAAAGTTGTAAGAAGGAAGTTGTATTCACGAACTGCTTAAAAAGACAGTTGAATTTTAACAGCCATTTCTAGGTGATAATAAACACACATTTTGGGGAGTCATTTTCTACCACTCATTAAGATATGGGTGATTTTGTTTTTGTGCCTGAAATAGAGCTGTATGAACAGACTATTTCAACAGAAAATTGAGTTATAAACTACTGGCATCTCTGGAATTATGACCCTTCTAT…
graph_173_circle_8	9	80439670	C[9:80441785[	4692	2	3		0.5	0.9756435751914978	0.0219170432537794	0.0024394071660935	9	80441785	to	4692		ACCCATGGTGTATATATATGTGTGTGTATATATATATATATAATGACCAACTTTGGAGTGATTTGAACTGTTAGGCTACAGTTATTTAAGCAGACTCAAGGTCATTATATTTTTGACATTTAGTTATCCCCATTTGCAAGTGAGAAATCACAGTTACTAGCATATAGTTAGCTTTACATAATAAACACTCCTCAAAATATTTCAAAGAATTTCAATAAAACACAGAACATAGGCTATATCCATAGCTTATTTAAGACTTTTCTTATAAACTTTTATTATGTTGCAAATGCCATGTAACTAAAGCTTTATCAATTACATGGTCCTATCATCTCATTATTTGAAATATTTAATTAAGGAATATTTCTATGTCAAGGATTGATTATGGGAGTTTTAATCAGA…
graph_173_circle_8	9	80441785	A[9:80437093[	4692	2	9		0.5	0.9756435751914978	0.0219170432537794	0.0024394071660935	9	80437093	to	4692		TAATCTTCCTGCATTCAGAGAGCAATGGATTAACACAACTAACCAAAAATCCAAATTAGATTGCATAGTGTGATATACAATGCACCTACGTATCCATCTATAGCATGATCTCTGCATATGTTTGTTTGCGGTTGCGCAGAATGGAAAGTTCCTGATAGAAAAGCTCAGGAAAAGTTGTAAGAAGGAAGTTGTATTCACGAACTGCTTAAAAAGACAGTTGAATTTTAACAGCCATTTCTAGGTGATAATAAACACACATTTTGGGGAGTCATTTTCTACCACTCATTAAGATATGGGTGATTTTGTTTTTGTGCCTGAAATAGAGCTGTATGAACAGACTATTTCAACAGAAAATTGAGTTATAAACTACTGGCATCTCTGGAATTATGACCCTTCTAT…
