# Supplementary material for: Detection and Validation of Circular DNA Fragments Using Nanopore Sequencing
Source: Front Genet. 2022 May 30;13:867018. doi: 10.3389/fgene.2022.867018 (PMC9195511; doi:10.3389/fgene.2022.867018)
Supplement: Supplementary file 2 [file DataSheet1.ZIP › example_report/data/raw/85e24231b9778fcefd9b85abbb3f584123cba2703047e5c2f9fd4d35f7bebfad/plots/plot_4.js]

let plot_4 = {
    "$schema": "https://vega.github.io/schema/vega-lite/v4.json",
    "width": "container",
    "layer": [
        {
            "data": {"values": [{"bin_start":96952.1015625,"bin_end":145209.15625,"value":0},{"bin_start":483008.5,"bin_end":531265.5625,"value":0},{"bin_start":145209.15625,"bin_end":193466.203125,"value":0},{"bin_start":772550.8125,"bin_end":820807.875,"value":0},{"bin_start":724293.75,"bin_end":772550.8125,"value":0},{"bin_start":676036.6875,"bin_end":724293.75,"value":0},{"bin_start":48695.05078125,"bin_end":96952.1015625,"value":0},{"bin_start":820807.875,"bin_end":869064.9375,"value":0},{"bin_start":627779.6875,"bin_end":676036.75,"value":0},{"bin_start":338237.34375,"bin_end":386494.40625,"value":0},{"bin_start":869064.9375,"bin_end":917322.0,"value":0},{"bin_start":531265.5625,"bin_end":579522.625,"value":0},{"bin_start":289980.3125,"bin_end":338237.375,"value":0},{"bin_start":917321.9375,"bin_end":965579.0,"value":8},{"bin_start":241723.25,"bin_end":289980.3125,"value":0},{"bin_start":386494.40625,"bin_end":434751.46875,"value":0},{"bin_start":438.0,"bin_end":48695.05078125,"value":26},{"bin_start":434751.46875,"bin_end":483008.53125,"value":0},{"bin_start":579522.625,"bin_end":627779.6875,"value":0},{"bin_start":193466.203125,"bin_end":241723.25,"value":0}]},
            "mark": "bar",
            "encoding": {
                "x": {
                    
                    "field": "bin_start",
                    "bin": "binned",
                    
                    "title": "circle_length"
                },
                
                "x2": {"field": "bin_end"},
                
                "y": {"field": "value", "type": "quantitative", "title": null}
            }
        },
        {
            "data": {
                "values":[]
            },
            "mark": "rule",
            "encoding": {
                "x": {"field": "bin_start", "bin": "binned"},
                "color": {"value": "red"}
            }
        }
    ]
}
