# Supplementary material for: Detection and Validation of Circular DNA Fragments Using Nanopore Sequencing
Source: Front Genet. 2022 May 30;13:867018. doi: 10.3389/fgene.2022.867018 (PMC9195511; doi:10.3389/fgene.2022.867018)
Supplement: Supplementary file 2 [file DataSheet1.ZIP › example_report/data/raw/85e24231b9778fcefd9b85abbb3f584123cba2703047e5c2f9fd4d35f7bebfad/plots/plot_14.js]

let plot_14 = {
    "$schema": "https://vega.github.io/schema/vega-lite/v4.json",
    "width": "container",
    "layer": [
        {
            "data": {"values": [{"key":"from","value":13},{"key":"to","value":21}]},
            "mark": "bar",
            "encoding": {
                "x": {
                    
                    "field": "key",
                    "sort": {"field": "value", "order": "descending"},
                    
                    "title": "direction"
                },
                
                "y": {"field": "value", "type": "quantitative", "title": null}
            }
        }
    ]
}
