# Supplementary material for: Detection and Validation of Circular DNA Fragments Using Nanopore Sequencing
Source: Front Genet. 2022 May 30;13:867018. doi: 10.3389/fgene.2022.867018 (PMC9195511; doi:10.3389/fgene.2022.867018)
Supplement: Supplementary file 2 [file DataSheet1.ZIP › example_report/data/raw/85e24231b9778fcefd9b85abbb3f584123cba2703047e5c2f9fd4d35f7bebfad/plots/plot_8.js]

let plot_8 = {
    "$schema": "https://vega.github.io/schema/vega-lite/v4.json",
    "width": "container",
    "layer": [
        {
            "data": {"values": [{"bin_start":0.6000000238418579,"bin_end":0.625,"value":0},{"bin_start":0.8999999761581421,"bin_end":0.9249999523162842,"value":0},{"bin_start":0.6499999761581421,"bin_end":0.6749999523162842,"value":0},{"bin_start":0.9500000476837158,"bin_end":0.9750000238418579,"value":0},{"bin_start":0.5249999761581421,"bin_end":0.5499999523162842,"value":0},{"bin_start":0.7250000238418579,"bin_end":0.75,"value":0},{"bin_start":0.574999988079071,"bin_end":0.5999999642372131,"value":0},{"bin_start":0.9750000238418579,"bin_end":1.0,"value":8},{"bin_start":0.699999988079071,"bin_end":0.7249999642372131,"value":0},{"bin_start":0.8500000238418579,"bin_end":0.875,"value":0},{"bin_start":0.5,"bin_end":0.5249999761581421,"value":18},{"bin_start":0.800000011920929,"bin_end":0.824999988079071,"value":0},{"bin_start":0.675000011920929,"bin_end":0.699999988079071,"value":0},{"bin_start":0.875,"bin_end":0.8999999761581421,"value":0},{"bin_start":0.925000011920929,"bin_end":0.949999988079071,"value":8},{"bin_start":0.75,"bin_end":0.7749999761581421,"value":0},{"bin_start":0.625,"bin_end":0.6499999761581421,"value":0},{"bin_start":0.550000011920929,"bin_end":0.574999988079071,"value":0},{"bin_start":0.8250000476837158,"bin_end":0.8500000238418579,"value":0},{"bin_start":0.7749999761581421,"bin_end":0.7999999523162842,"value":0}]},
            "mark": "bar",
            "encoding": {
                "x": {
                    
                    "field": "bin_start",
                    "bin": "binned",
                    
                    "title": "AF_nanopore"
                },
                
                "x2": {"field": "bin_end"},
                
                "y": {"field": "value", "type": "quantitative", "title": null}
            }
        },
        {
            "data": {
                "values":[]
            },
            "mark": "rule",
            "encoding": {
                "x": {"field": "bin_start", "bin": "binned"},
                "color": {"value": "red"}
            }
        }
    ]
}
