# Supplementary material for: Detection and Validation of Circular DNA Fragments Using Nanopore Sequencing
Source: Front Genet. 2022 May 30;13:867018. doi: 10.3389/fgene.2022.867018 (PMC9195511; doi:10.3389/fgene.2022.867018)
Supplement: Supplementary file 2 [file DataSheet1.ZIP › example_report/data/raw/85e24231b9778fcefd9b85abbb3f584123cba2703047e5c2f9fd4d35f7bebfad/plots/plot_5.js]

let plot_5 = {
    "$schema": "https://vega.github.io/schema/vega-lite/v4.json",
    "width": "container",
    "layer": [
        {
            "data": {"values": [{"bin_start":1.7999999523162842,"bin_end":1.899999976158142,"value":0},{"bin_start":1.5,"bin_end":1.600000023841858,"value":0},{"bin_start":2.8000001907348633,"bin_end":2.9000000953674316,"value":0},{"bin_start":1.9000000953674316,"bin_end":2.0,"value":7},{"bin_start":2.0,"bin_end":2.0999999046325684,"value":7},{"bin_start":2.700000047683716,"bin_end":2.799999952316284,"value":0},{"bin_start":1.600000023841858,"bin_end":1.7000000476837158,"value":0},{"bin_start":1.2000000476837158,"bin_end":1.3000000715255737,"value":0},{"bin_start":2.3000001907348633,"bin_end":2.4000000953674316,"value":0},{"bin_start":1.7000000476837158,"bin_end":1.8000000715255737,"value":0},{"bin_start":1.100000023841858,"bin_end":1.2000000476837158,"value":0},{"bin_start":2.5999999046325684,"bin_end":2.6999998092651367,"value":0},{"bin_start":2.9000000953674316,"bin_end":3.0,"value":19},{"bin_start":2.4000000953674316,"bin_end":2.5,"value":0},{"bin_start":2.5,"bin_end":2.5999999046325684,"value":0},{"bin_start":2.200000047683716,"bin_end":2.299999952316284,"value":0},{"bin_start":1.0,"bin_end":1.100000023841858,"value":8},{"bin_start":1.2999999523162842,"bin_end":1.399999976158142,"value":0},{"bin_start":2.0999999046325684,"bin_end":2.1999998092651367,"value":0},{"bin_start":1.399999976158142,"bin_end":1.5,"value":0}]},
            "mark": "bar",
            "encoding": {
                "x": {
                    
                    "field": "bin_start",
                    "bin": "binned",
                    
                    "title": "num_segments"
                },
                
                "x2": {"field": "bin_end"},
                
                "y": {"field": "value", "type": "quantitative", "title": null}
            }
        },
        {
            "data": {
                "values":[]
            },
            "mark": "rule",
            "encoding": {
                "x": {"field": "bin_start", "bin": "binned"},
                "color": {"value": "red"}
            }
        }
    ]
}
