# Supplementary material for: Detection and Validation of Circular DNA Fragments Using Nanopore Sequencing
Source: Front Genet. 2022 May 30;13:867018. doi: 10.3389/fgene.2022.867018 (PMC9195511; doi:10.3389/fgene.2022.867018)
Supplement: Supplementary file 2 [file DataSheet1.ZIP › example_report/data/raw/85e24231b9778fcefd9b85abbb3f584123cba2703047e5c2f9fd4d35f7bebfad/plots/plot_11.js]

let plot_11 = {
    "$schema": "https://vega.github.io/schema/vega-lite/v4.json",
    "width": "container",
    "layer": [
        {
            "data": {"values": [{"bin_start":0.0074516586028039455,"bin_end":0.0079839201644063,"value":0},{"bin_start":0.00479035172611475,"bin_end":0.005322612822055817,"value":0},{"bin_start":0.0037258293014019728,"bin_end":0.004258090630173683,"value":0},{"bin_start":0.0031935679726302624,"bin_end":0.0037258293014019728,"value":0},{"bin_start":0.008516181260347366,"bin_end":0.009048442356288433,"value":0},{"bin_start":0.0005322613287717104,"bin_end":0.0010645226575434208,"value":0},{"bin_start":0.005322613287717104,"bin_end":0.005854874849319458,"value":0},{"bin_start":0.0069193970412015915,"bin_end":0.007451658137142658,"value":0},{"bin_start":0.0079839201644063,"bin_end":0.008516181260347366,"value":0},{"bin_start":0.0095807034522295,"bin_end":0.010112964548170567,"value":0},{"bin_start":0.0010645226575434208,"bin_end":0.0015967839863151312,"value":0},{"bin_start":0.0021290453150868416,"bin_end":0.002661306643858552,"value":6},{"bin_start":0.004258090630173683,"bin_end":0.00479035172611475,"value":0},{"bin_start":0.006387135945260525,"bin_end":0.0069193970412015915,"value":0},{"bin_start":0.009048442356288433,"bin_end":0.0095807034522295,"value":0},{"bin_start":0.0,"bin_end":0.0005322613287717104,"value":26},{"bin_start":0.002661306643858552,"bin_end":0.0031935679726302624,"value":0},{"bin_start":0.0015967839863151312,"bin_end":0.0021290453150868416,"value":0},{"bin_start":0.010112965479493141,"bin_end":0.010645226575434208,"value":2},{"bin_start":0.005854874849319458,"bin_end":0.006387135945260525,"value":0}]},
            "mark": "bar",
            "encoding": {
                "x": {
                    
                    "field": "bin_start",
                    "bin": "binned",
                    
                    "title": "PROB_ARTIFACT"
                },
                
                "x2": {"field": "bin_end"},
                
                "y": {"field": "value", "type": "quantitative", "title": null}
            }
        },
        {
            "data": {
                "values":[]
            },
            "mark": "rule",
            "encoding": {
                "x": {"field": "bin_start", "bin": "binned"},
                "color": {"value": "red"}
            }
        }
    ]
}
