# Supplementary material for: Detection and Validation of Circular DNA Fragments Using Nanopore Sequencing
Source: Front Genet. 2022 May 30;13:867018. doi: 10.3389/fgene.2022.867018 (PMC9195511; doi:10.3389/fgene.2022.867018)
Supplement: Supplementary file 2 [file DataSheet1.ZIP › example_report/data/raw/85e24231b9778fcefd9b85abbb3f584123cba2703047e5c2f9fd4d35f7bebfad/plots/plot_10.js]

let plot_10 = {
    "$schema": "https://vega.github.io/schema/vega-lite/v4.json",
    "width": "container",
    "layer": [
        {
            "data": {"values": [{"bin_start":0.006575112696737051,"bin_end":0.0076709650456905365,"value":0},{"bin_start":0.0,"bin_end":0.0010958521161228418,"value":28},{"bin_start":0.020821189507842064,"bin_end":0.021917041391134262,"value":0},{"bin_start":0.012054373510181904,"bin_end":0.013150225393474102,"value":0},{"bin_start":0.019725337624549866,"bin_end":0.020821189507842064,"value":0},{"bin_start":0.0076709650456905365,"bin_end":0.008766816928982735,"value":0},{"bin_start":0.01643778197467327,"bin_end":0.01753363385796547,"value":0},{"bin_start":0.013150225393474102,"bin_end":0.0142460772767663,"value":0},{"bin_start":0.015341930091381073,"bin_end":0.01643778197467327,"value":0},{"bin_start":0.0010958521161228418,"bin_end":0.0021917042322456837,"value":0},{"bin_start":0.0021917042322456837,"bin_end":0.0032875563483685255,"value":0},{"bin_start":0.0032875563483685255,"bin_end":0.004383408464491367,"value":0},{"bin_start":0.0142460772767663,"bin_end":0.015341929160058498,"value":0},{"bin_start":0.009862668812274933,"bin_end":0.010958520695567131,"value":0},{"bin_start":0.004383408464491367,"bin_end":0.0054792603477835655,"value":0},{"bin_start":0.010958520695567131,"bin_end":0.01205437257885933,"value":0},{"bin_start":0.018629485741257668,"bin_end":0.019725337624549866,"value":0},{"bin_start":0.0054792603477835655,"bin_end":0.006575112231075764,"value":0},{"bin_start":0.01753363385796547,"bin_end":0.018629485741257668,"value":0},{"bin_start":0.008766816928982735,"bin_end":0.009862668812274933,"value":0}]},
            "mark": "bar",
            "encoding": {
                "x": {
                    
                    "field": "bin_start",
                    "bin": "binned",
                    
                    "title": "PROB_ABSENT"
                },
                
                "x2": {"field": "bin_end"},
                
                "y": {"field": "value", "type": "quantitative", "title": null}
            }
        },
        {
            "data": {
                "values":[]
            },
            "mark": "rule",
            "encoding": {
                "x": {"field": "bin_start", "bin": "binned"},
                "color": {"value": "red"}
            }
        }
    ]
}
