# Supplementary material for: Detection and Validation of Circular DNA Fragments Using Nanopore Sequencing
Source: Front Genet. 2022 May 30;13:867018. doi: 10.3389/fgene.2022.867018 (PMC9195511; doi:10.3389/fgene.2022.867018)
Supplement: Supplementary file 2 [file DataSheet1.ZIP › example_report/data/raw/85e24231b9778fcefd9b85abbb3f584123cba2703047e5c2f9fd4d35f7bebfad/plots/plot_9.js]

let plot_9 = {
    "$schema": "https://vega.github.io/schema/vega-lite/v4.json",
    "width": "container",
    "layer": [
        {
            "data": {"values": [{"bin_start":0.9792970418930054,"bin_end":0.9805148839950562,"value":0},{"bin_start":0.9987821578979492,"bin_end":1.0,"value":26},{"bin_start":0.9853861331939697,"bin_end":0.9866039752960205,"value":0},{"bin_start":0.9841683506965637,"bin_end":0.9853861927986145,"value":0},{"bin_start":0.9866039752960205,"bin_end":0.9878218173980713,"value":0},{"bin_start":0.9890395998954773,"bin_end":0.9902574419975281,"value":2},{"bin_start":0.9805148839950562,"bin_end":0.9817327260971069,"value":0},{"bin_start":0.9817326664924622,"bin_end":0.9829505085945129,"value":0},{"bin_start":0.9780791997909546,"bin_end":0.9792970418930054,"value":0},{"bin_start":0.9829505085945129,"bin_end":0.9841683506965637,"value":0},{"bin_start":0.9914752244949341,"bin_end":0.9926930665969849,"value":0},{"bin_start":0.9963465332984924,"bin_end":0.9975643754005432,"value":0},{"bin_start":0.9926930665969849,"bin_end":0.9939109086990356,"value":0},{"bin_start":0.9975643754005432,"bin_end":0.998782217502594,"value":0},{"bin_start":0.9902574419975281,"bin_end":0.9914752840995789,"value":0},{"bin_start":0.9951286911964417,"bin_end":0.9963465332984924,"value":0},{"bin_start":0.9878218173980713,"bin_end":0.9890396595001221,"value":0},{"bin_start":0.9939109086990356,"bin_end":0.9951287508010864,"value":0},{"bin_start":0.9768614172935486,"bin_end":0.9780792593955994,"value":0},{"bin_start":0.9756435751914978,"bin_end":0.9768614172935486,"value":6}]},
            "mark": "bar",
            "encoding": {
                "x": {
                    
                    "field": "bin_start",
                    "bin": "binned",
                    
                    "title": "PROB_PRESENT"
                },
                
                "x2": {"field": "bin_end"},
                
                "y": {"field": "value", "type": "quantitative", "title": null}
            }
        },
        {
            "data": {
                "values":[]
            },
            "mark": "rule",
            "encoding": {
                "x": {"field": "bin_start", "bin": "binned"},
                "color": {"value": "red"}
            }
        }
    ]
}
