# Supplementary material for: Detection and Validation of Circular DNA Fragments Using Nanopore Sequencing
Source: Front Genet. 2022 May 30;13:867018. doi: 10.3389/fgene.2022.867018 (PMC9195511; doi:10.3389/fgene.2022.867018)
Supplement: Supplementary file 2 [file DataSheet1.ZIP › example_report/data/raw/85e24231b9778fcefd9b85abbb3f584123cba2703047e5c2f9fd4d35f7bebfad/plots/plot_6.js]

let plot_6 = {
    "$schema": "https://vega.github.io/schema/vega-lite/v4.json",
    "width": "container",
    "layer": [
        {
            "data": {"values": [{"bin_start":941.4000244140625,"bin_end":1058.9500732421875,"value":0},{"bin_start":588.75,"bin_end":706.2999877929688,"value":0},{"bin_start":1176.5,"bin_end":1294.050048828125,"value":0},{"bin_start":1881.800048828125,"bin_end":1999.35009765625,"value":0},{"bin_start":2116.900146484375,"bin_end":2234.4501953125,"value":0},{"bin_start":1294.050048828125,"bin_end":1411.60009765625,"value":0},{"bin_start":353.6500244140625,"bin_end":471.20001220703125,"value":0},{"bin_start":706.300048828125,"bin_end":823.8500366210938,"value":0},{"bin_start":236.10000610351562,"bin_end":353.6500244140625,"value":0},{"bin_start":118.55000305175781,"bin_end":236.10000610351562,"value":0},{"bin_start":823.8500366210938,"bin_end":941.4000244140625,"value":0},{"bin_start":1764.25,"bin_end":1881.800048828125,"value":0},{"bin_start":1646.7000732421875,"bin_end":1764.2501220703125,"value":0},{"bin_start":2234.449951171875,"bin_end":2352.0,"value":2},{"bin_start":1.0,"bin_end":118.55000305175781,"value":32},{"bin_start":1529.1500244140625,"bin_end":1646.7000732421875,"value":0},{"bin_start":471.20001220703125,"bin_end":588.75,"value":0},{"bin_start":1999.35009765625,"bin_end":2116.900146484375,"value":0},{"bin_start":1411.60009765625,"bin_end":1529.150146484375,"value":0},{"bin_start":1058.9500732421875,"bin_end":1176.5001220703125,"value":0}]},
            "mark": "bar",
            "encoding": {
                "x": {
                    
                    "field": "bin_start",
                    "bin": "binned",
                    
                    "title": "split_reads"
                },
                
                "x2": {"field": "bin_end"},
                
                "y": {"field": "value", "type": "quantitative", "title": null}
            }
        },
        {
            "data": {
                "values":[]
            },
            "mark": "rule",
            "encoding": {
                "x": {"field": "bin_start", "bin": "binned"},
                "color": {"value": "red"}
            }
        }
    ]
}
