# Supplementary material for: Detection and Validation of Circular DNA Fragments Using Nanopore Sequencing
Source: Front Genet. 2022 May 30;13:867018. doi: 10.3389/fgene.2022.867018 (PMC9195511; doi:10.3389/fgene.2022.867018)
Supplement: Supplementary file 2 [file DataSheet1.ZIP › example_report/data/raw/85e24231b9778fcefd9b85abbb3f584123cba2703047e5c2f9fd4d35f7bebfad/plots/plot_13.js]

let plot_13 = {
    "$schema": "https://vega.github.io/schema/vega-lite/v4.json",
    "width": "container",
    "layer": [
        {
            "data": {"values": [{"bin_start":98203808.0,"bin_end":103372432.0,"value":2},{"bin_start":46517592.0,"bin_end":51686212.0,"value":2},{"bin_start":1.0,"bin_end":5168622.5,"value":2},{"bin_start":20674488.0,"bin_end":25843110.0,"value":0},{"bin_start":51686216.0,"bin_end":56854836.0,"value":0},{"bin_start":25843108.0,"bin_end":31011730.0,"value":0},{"bin_start":72360704.0,"bin_end":77529328.0,"value":0},{"bin_start":41348972.0,"bin_end":46517592.0,"value":0},{"bin_start":56854836.0,"bin_end":62023456.0,"value":0},{"bin_start":5168622.5,"bin_end":10337244.0,"value":0},{"bin_start":62023456.0,"bin_end":67192080.0,"value":0},{"bin_start":10337244.0,"bin_end":15505866.0,"value":0},{"bin_start":87866568.0,"bin_end":93035192.0,"value":0},{"bin_start":31011728.0,"bin_end":36180348.0,"value":0},{"bin_start":36180352.0,"bin_end":41348972.0,"value":0},{"bin_start":82697944.0,"bin_end":87866568.0,"value":0},{"bin_start":15505865.0,"bin_end":20674486.0,"value":8},{"bin_start":93035184.0,"bin_end":98203808.0,"value":2},{"bin_start":67192080.0,"bin_end":72360704.0,"value":0},{"bin_start":77529320.0,"bin_end":82697944.0,"value":18}]},
            "mark": "bar",
            "encoding": {
                "x": {
                    
                    "field": "bin_start",
                    "bin": "binned",
                    
                    "title": "stop"
                },
                
                "x2": {"field": "bin_end"},
                
                "y": {"field": "value", "type": "quantitative", "title": null}
            }
        },
        {
            "data": {
                "values":[]
            },
            "mark": "rule",
            "encoding": {
                "x": {"field": "bin_start", "bin": "binned"},
                "color": {"value": "red"}
            }
        }
    ]
}
