# Supplementary material for: Detection and Validation of Circular DNA Fragments Using Nanopore Sequencing
Source: Front Genet. 2022 May 30;13:867018. doi: 10.3389/fgene.2022.867018 (PMC9195511; doi:10.3389/fgene.2022.867018)
Supplement: Supplementary file 2 [file DataSheet1.ZIP › example_report/data/raw/85e24231b9778fcefd9b85abbb3f584123cba2703047e5c2f9fd4d35f7bebfad/plots/plot_1.js]

let plot_1 = {
    "$schema": "https://vega.github.io/schema/vega-lite/v4.json",
    "width": "container",
    "layer": [
        {
            "data": {"values": [{"bin_start":11.600000381469727,"bin_end":12.200000762939453,"value":0},{"bin_start":5.600000381469727,"bin_end":6.200000286102295,"value":0},{"bin_start":4.400000095367432,"bin_end":5.0,"value":0},{"bin_start":10.40000057220459,"bin_end":11.000000953674316,"value":0},{"bin_start":2.5999999046325684,"bin_end":3.1999998092651367,"value":4},{"bin_start":8.0,"bin_end":8.600000381469727,"value":0},{"bin_start":2.0,"bin_end":2.5999999046325684,"value":8},{"bin_start":12.800000190734863,"bin_end":13.40000057220459,"value":0},{"bin_start":13.40000057220459,"bin_end":14.000000953674316,"value":2},{"bin_start":9.200000762939453,"bin_end":9.80000114440918,"value":0},{"bin_start":5.0,"bin_end":5.599999904632568,"value":0},{"bin_start":6.800000190734863,"bin_end":7.400000095367432,"value":0},{"bin_start":11.0,"bin_end":11.600000381469727,"value":0},{"bin_start":3.8000001907348633,"bin_end":4.400000095367432,"value":0},{"bin_start":8.600000381469727,"bin_end":9.200000762939453,"value":18},{"bin_start":3.200000047683716,"bin_end":3.8000001907348633,"value":0},{"bin_start":6.200000286102295,"bin_end":6.800000190734863,"value":0},{"bin_start":7.400000095367432,"bin_end":8.0,"value":0},{"bin_start":12.200000762939453,"bin_end":12.80000114440918,"value":0},{"bin_start":null,"bin_end":null,"value":2},{"bin_start":9.800000190734863,"bin_end":10.40000057220459,"value":0}]},
            "mark": "bar",
            "encoding": {
                "x": {
                    
                    "field": "bin_start",
                    "bin": "binned",
                    
                    "title": "CHROM"
                },
                
                "x2": {"field": "bin_end"},
                
                "y": {"field": "value", "type": "quantitative", "title": null}
            }
        },
        {
            "data": {
                "values":[]
            },
            "mark": "rule",
            "encoding": {
                "x": {"field": "bin_start", "bin": "binned"},
                "color": {"value": "red"}
            }
        }
    ]
}
