# Supplementary material for: Detection and Validation of Circular DNA Fragments Using Nanopore Sequencing
Source: Front Genet. 2022 May 30;13:867018. doi: 10.3389/fgene.2022.867018 (PMC9195511; doi:10.3389/fgene.2022.867018)
Supplement: Supplementary file 2 [file DataSheet1.ZIP › example_report/data/raw/85e24231b9778fcefd9b85abbb3f584123cba2703047e5c2f9fd4d35f7bebfad/css/bootstrap-table.min.css]

/**
  * bootstrap-table - An extended table to integration with some of the most widely used CSS frameworks. (Supports Bootstrap, Semantic UI, Bulma, Material Design, Foundation)
  *
  * @version v1.17.1
  * @homepage https://bootstrap-table.com
  * @author wenzhixin <wenzhixin2010@gmail.com> (http://wenzhixin.net.cn/)
  * @license MIT
  */

.bootstrap-table .fixed-table-toolbar::after{content:"";display:block;clear:both}.bootstrap-table .fixed-table-toolbar .bs-bars,.bootstrap-table .fixed-table-toolbar .columns,.bootstrap-table .fixed-table-toolbar .search{position:relative;margin-top:10px;margin-bottom:10px}.bootstrap-table .fixed-table-toolbar .columns .btn-group>.btn-group{display:inline-block;margin-left:-1px!important}.bootstrap-table .fixed-table-toolbar .columns .btn-group>.btn-group>.btn{border-radius:0}.bootstrap-table .fixed-table-toolbar .columns .btn-group>.btn-group:first-child>.btn{border-top-left-radius:4px;border-bottom-left-radius:4px}.bootstrap-table .fixed-table-toolbar .columns .btn-group>.btn-group:last-child>.btn{border-top-right-radius:4px;border-bottom-right-radius:4px}.bootstrap-table .fixed-table-toolbar .columns .dropdown-menu{text-align:left;max-height:300px;overflow:auto;-ms-overflow-style:scrollbar;z-index:1001}.bootstrap-table .fixed-table-toolbar .columns label{display:block;padding:3px 20px;clear:both;font-weight:400;line-height:1.428571429}.bootstrap-table .fixed-table-toolbar .columns-left{margin-right:5px}.bootstrap-table .fixed-table-toolbar .columns-right{margin-left:5px}.bootstrap-table .fixed-table-toolbar .pull-right .dropdown-menu{right:0;left:auto}.bootstrap-table .fixed-table-container{position:relative;clear:both}.bootstrap-table .fixed-table-container .table{width:100%;margin-bottom:0!important}.bootstrap-table .fixed-table-container .table td,.bootstrap-table .fixed-table-container .table th{vertical-align:middle;box-sizing:border-box}.bootstrap-table .fixed-table-container .table thead th{vertical-align:bottom;padding:0;margin:0}.bootstrap-table .fixed-table-container .table thead th:focus{outline:0 solid transparent}.bootstrap-table .fixed-table-container .table thead th.detail{width:30px}.bootstrap-table .fixed-table-container .table thead th .th-inner{padding:.75rem;vertical-align:bottom;overflow:hidden;text-overflow:ellipsis;white-space:nowrap}.bootstrap-table .fixed-table-container .table thead th .sortable{cursor:pointer;background-position:right;background-repeat:no-repeat;padding-right:30px!important}.bootstrap-table .fixed-table-container .table thead th .both{background-image:url("data:image/png;base64,iVBORw0KGgoAAAANSUhEUgAAABMAAAATCAQAAADYWf5HAAAAkElEQVQoz7X QMQ5AQBCF4dWQSJxC5wwax1Cq1e7BAdxD5SL+Tq/QCM1oNiJidwox0355mXnG/DrEtIQ6azioNZQxI0ykPhTQIwhCR+BmBYtlK7kLJYwWCcJA9M4qdrZrd8pPjZWPtOqdRQy320YSV17OatFC4euts6z39GYMKRPCTKY9UnPQ6P+GtMRfGtPnBCiqhAeJPmkqAAAAAElFTkSuQmCC")}.bootstrap-table .fixed-table-container .table thead th .asc{background-image:url(data:image/png;base64,iVBORw0KGgoAAAANSUhEUgAAABMAAAATCAYAAAByUDbMAAAAZ0lEQVQ4y2NgGLKgquEuFxBPAGI2ahhWCsS/gDibUoO0gPgxEP8H4ttArEyuQYxAPBdqEAxPBImTY5gjEL9DM+wTENuQahAvEO9DMwiGdwAxOymGJQLxTyD+jgWDxCMZRsEoGAVoAADeemwtPcZI2wAAAABJRU5ErkJggg==)}.bootstrap-table .fixed-table-container .table thead th .desc{background-image:url(data:image/png;base64,iVBORw0KGgoAAAANSUhEUgAAABMAAAATCAYAAAByUDbMAAAAZUlEQVQ4y2NgGAWjYBSggaqGu5FA/BOIv2PBIPFEUgxjB+IdQPwfC94HxLykus4GiD+hGfQOiB3J8SojEE9EM2wuSJzcsFMG4ttQgx4DsRalkZENxL+AuJQaMcsGxBOAmGvopk8AVz1sLZgg0bsAAAAASUVORK5CYII=)}.bootstrap-table .fixed-table-container .table tbody tr.selected td{background-color:rgba(0,0,0,.075)}.bootstrap-table .fixed-table-container .table tbody tr.no-records-found td{text-align:center}.bootstrap-table .fixed-table-container .table tbody tr .card-view{display:flex}.bootstrap-table .fixed-table-container .table tbody tr .card-view .card-view-title{font-weight:700;display:inline-block;min-width:30%;text-align:left!important}.bootstrap-table .fixed-table-container .table .bs-checkbox{text-align:center}.bootstrap-table .fixed-table-container .table .bs-checkbox label{margin-bottom:0}.bootstrap-table .fixed-table-container .table .bs-checkbox label input[type=checkbox],.bootstrap-table .fixed-table-container .table .bs-checkbox label input[type=radio]{margin:0 auto!important}.bootstrap-table .fixed-table-container .table.table-sm .th-inner{padding:.3rem}.bootstrap-table .fixed-table-container.fixed-height:not(.has-footer){border-bottom:1px solid #dee2e6}.bootstrap-table .fixed-table-container.fixed-height.has-card-view{border-top:1px solid #dee2e6;border-bottom:1px solid #dee2e6}.bootstrap-table .fixed-table-container.fixed-height .fixed-table-border{border-left:1px solid #dee2e6;border-right:1px solid #dee2e6}.bootstrap-table .fixed-table-container.fixed-height .table thead th{border-bottom:1px solid #dee2e6}.bootstrap-table .fixed-table-container.fixed-height .table-dark thead th{border-bottom:1px solid #32383e}.bootstrap-table .fixed-table-container .fixed-table-header{overflow:hidden}.bootstrap-table .fixed-table-container .fixed-table-body{overflow-x:auto;overflow-y:auto;height:100%}.bootstrap-table .fixed-table-container .fixed-table-body .fixed-table-loading{align-items:center;background:#fff;display:none;justify-content:center;position:absolute;bottom:0;width:100%;z-index:1000}.bootstrap-table .fixed-table-container .fixed-table-body .fixed-table-loading .loading-wrap{align-items:baseline;display:flex;justify-content:center}.bootstrap-table .fixed-table-container .fixed-table-body .fixed-table-loading .loading-wrap .loading-text{margin-right:6px}.bootstrap-table .fixed-table-container .fixed-table-body .fixed-table-loading .loading-wrap .animation-wrap{align-items:center;display:flex;justify-content:center}.bootstrap-table .fixed-table-container .fixed-table-body .fixed-table-loading .loading-wrap .animation-dot,.bootstrap-table .fixed-table-container .fixed-table-body .fixed-table-loading .loading-wrap .animation-wrap::after,.bootstrap-table .fixed-table-container .fixed-table-body .fixed-table-loading .loading-wrap .animation-wrap::before{content:"";animation-duration:1.5s;animation-iteration-count:infinite;animation-name:LOADING;background:#212529;border-radius:50%;display:block;height:5px;margin:0 4px;opacity:0;width:5px}.bootstrap-table .fixed-table-container .fixed-table-body .fixed-table-loading .loading-wrap .animation-dot{animation-delay:.3s}.bootstrap-table .fixed-table-container .fixed-table-body .fixed-table-loading .loading-wrap .animation-wrap::after{animation-delay:.6s}.bootstrap-table .fixed-table-container .fixed-table-body .fixed-table-loading.table-dark{background:#212529}.bootstrap-table .fixed-table-container .fixed-table-body .fixed-table-loading.table-dark .animation-dot,.bootstrap-table .fixed-table-container .fixed-table-body .fixed-table-loading.table-dark .animation-wrap::after,.bootstrap-table .fixed-table-container .fixed-table-body .fixed-table-loading.table-dark .animation-wrap::before{background:#fff}.bootstrap-table .fixed-table-container .fixed-table-footer{overflow:hidden}.bootstrap-table .fixed-table-pagination::after{content:"";display:block;clear:both}.bootstrap-table .fixed-table-pagination>.pagination,.bootstrap-table .fixed-table-pagination>.pagination-detail{margin-top:10px;margin-bottom:10px}.bootstrap-table .fixed-table-pagination>.pagination-detail .pagination-info{line-height:34px;margin-right:5px}.bootstrap-table .fixed-table-pagination>.pagination-detail .page-list{display:inline-block}.bootstrap-table .fixed-table-pagination>.pagination-detail .page-list .btn-group{position:relative;display:inline-block;vertical-align:middle}.bootstrap-table .fixed-table-pagination>.pagination-detail .page-list .btn-group .dropdown-menu{margin-bottom:0}.bootstrap-table .fixed-table-pagination>.pagination ul.pagination{margin:0}.bootstrap-table .fixed-table-pagination>.pagination ul.pagination a{padding:6px 12px;line-height:1.428571429}.bootstrap-table .fixed-table-pagination>.pagination ul.pagination li.page-intermediate a{color:#c8c8c8}.bootstrap-table .fixed-table-pagination>.pagination ul.pagination li.page-intermediate a::before{content:'\2B05'}.bootstrap-table .fixed-table-pagination>.pagination ul.pagination li.page-intermediate a::after{content:'\27A1'}.bootstrap-table .fixed-table-pagination>.pagination ul.pagination li.disabled a{pointer-events:none;cursor:default}.bootstrap-table.fullscreen{position:fixed;top:0;left:0;z-index:1050;width:100%!important;background:#fff;height:calc(100vh);overflow-y:scroll}div.fixed-table-scroll-inner{width:100%;height:200px}div.fixed-table-scroll-outer{top:0;left:0;visibility:hidden;width:200px;height:150px;overflow:hidden}@keyframes LOADING{0%{opacity:0}50%{opacity:1}to{opacity:0}}
.fixed-columns,.fixed-columns-right{position:absolute;top:0;height:100%;background-color:#fff;box-sizing:border-box;z-index:1}.fixed-columns{left:0}.fixed-columns>.fixed-table-body{overflow:hidden!important}.fixed-columns-right{right:0}.fixed-columns-right>.fixed-table-body{overflow-x:hidden!important}
