# Supplementary material for: Detection and Validation of Circular DNA Fragments Using Nanopore Sequencing
Source: Front Genet. 2022 May 30;13:867018. doi: 10.3389/fgene.2022.867018 (PMC9195511; doi:10.3389/fgene.2022.867018)
Supplement: Supplementary file 2 [file DataSheet1.ZIP › example_report/data/raw/85e24231b9778fcefd9b85abbb3f584123cba2703047e5c2f9fd4d35f7bebfad/css/csv_report.css]

.sym { cursor: pointer; }
.table-container { display: none; }
.loading { height: 100%; padding-top: 25%;}
.active-row { background: lightgray !important; }
th { white-space: nowrap; }
#table { max-width: 90%; }
td:hover { background: lightgray }
.btn-sm { position: absolute; top: 3px; right: 3px; display: none}
td:hover .btn-sm { display: table }
td { position: relative }
