# Supplementary material for: Detection and Validation of Circular DNA Fragments Using Nanopore Sequencing
Source: Front Genet. 2022 May 30;13:867018. doi: 10.3389/fgene.2022.867018 (PMC9195511; doi:10.3389/fgene.2022.867018)
Supplement: Supplementary file 2 [file DataSheet1.ZIP › example_report/data/raw/85e24231b9778fcefd9b85abbb3f584123cba2703047e5c2f9fd4d35f7bebfad/data/index1.js]

const data = "᭸ᄧᠳ䄬Āଣ琨怣<䐸恫ⓐ۠⧂啠ͪF׃ဵ䀻nL喰໫⁽ᔡ㦲ᩗ嚊ᣧ䁐囓च仭㐣ᦶ᫶≰ݦ⥵᎓ጔ乵畺㭅㖿⺦勒㛺㵛₾櫻嘺Ṗ䀹删㶠ᛦ❀嗀Ȫ⑘᳌穭⬠᮲ᴹ斬歁ዂ棉㣊♪ⵉ⾽䭬❅凱梚೨婋ᆪ䗇䷈橐ㇳᤶ⪄㉓ϒ 倢⠢◢ठ儠Რᥠๆ䚨橸ᡛ吓䗔⭵㫁᝙༨Éਠ㉃⧌喂‶⁙ኸ⛿渡牓䟛哠ᕰ炴᪼烬❚䀠嘙㼔Ӡׄ煡⇐Ᏼ䍬⨠Ŋ墄炤㓬怠⋨㨣厤伐灞䁨Ċᆵप傉搠Տ㍁㑩ᱏ姓ባ争斓Ⲯⶸ㨼ᳮへᜒ䋙徎४獩ַ斒Ჶ⮰ᙊʱぺ嗋㌁⡱國窣⵴㜋檵⡻ᙥ媭㣾啺⪻㳴㢊䜫⑹㘽㲯ⷲ盪ᜅ⑵摪劯ⶶ敫⳾㖱ᘦ⪷㉙擒৞㑺唓Ố愂ప⺡♝㘊䞝侲柆ẫ⩝ᑫ媬浜唦旙㣘啫猖㾌畋䶣䩚甽ᄤ翔吮嗱♺ឆ嬁こᔚᬉ橝斯洐桘渓ᗨ䅶ឦ犨瞗瓆凩⚞ᔏ巑濕啚䐏≵甦␍㹱晧ዡ狹眊懮㖼ᗛ㼉ₒጫ攈宇₻⵽澚睑湉啞挻⌿晸⎏擉䝼楻眨敛絅⟹紷撻筩氺䌿梸̲涙Զ漋攲ᬊԹ⬊箐棛宀掹炽泊ᶃ攈䄉⣘儖 捼涉ណ惸往ᬦ缪搦Ć愘嵂樈电怤䜬᭺ᝮ栻箓榊敄Ẋ獂扈ⶑ⧊愘Ὲ₻殻፩ⷋ䎃ᱸ㴖ḄႯᖇ烽ⰹ䭀檧┣⭦絮榇焛ⵇ⌶Ⴗⴑ☹⭑⦄ๅ扅⋸ဥ⋿櫆ዩ˧૽ᖷ材汴ͩό⌝晹㕝ᑧ㓚᫺罩⼧✺廧㎟፛嬜ᓘἹ旊棨浥匿滴䫤呶࣭汵⃛戻ᛷ洷笍檺㮜崺ᕝ墅ུᔵ畾娶䲯ⳅ⮕櫛獣挤₵号禑堶礥▊ҵ憖୚唇䝳≻ჱ涹⫧ⱊ䃘揫祟怖⤋ዥ㴰㐚坶Ⴅ努暅匎℧᝙⩉䣎ᚙ県㷩ᔆ潵❡妴卓嵥ἔᩙ榴ᱤ➝ᐔ䫎ᵙ⼕凛圣濸ለ撘槁喚¨滶㓰拺皾拘练惧擬嗚ᄘ厦僎㍚䋛洖疲妤獧帵⛃⸲䀾๡䁈ܡဪ䶡灢ɣᲗрⲚϲᑪ࢓!܏檄բ偐ॡⲙ؎䀵ނ桧࿂ಃઃ䱫ɀ沕Ă璔猂㏷㣠ⱼ琾栠̏灢㴮຃攤筏ᾍ⹎硑ᵏ㸅疬扝⼻崷⽆嶓⾻涛澻䔏̱打摡侺澧涕挡暈渧䴛滇屖滘瞑ὠ縀⎻獰澰欞ὄ慐岋崞濞缛檧䄞ᴫ㼖瀛嬜晜昗滯尘㾹羓王朸纙ើ廽榘䙰˝ᚫ⿝竏ࠨ澅➞ฃሷ漣㯱ᤀ⟘俎篯Ⱀ䃏爞砉䇸᪢毶絻劫⮼䤗ਨ䃲ࡁ‰ị换䡐䵈⍨やџↃė瓁㨻庤捣硌絆䲪䂅牰䑕㞀ঞ㎏䚕櫢⾾ˇ嚚撆だ園䣆璁᭪凣椝⿩榔㴤᫘䙗⤓䃾ࢌጳ慜ᒢ䏵͔ₚ羺ܐ灴䣚౱䀸ዂ✃噌䋀⊚ޡ੘優罏ࢲᬋ繢ἥ湞抗寥⟝卟⒬⦋皊┶纂ᵢ䥁䋤㶚㉡я᦮潤റ圵䅍攂ᕇא㕅抏㮐愫ズ煡㰹䲱ᅳ㩏㶢㪛媞笵㠒㾈䤩⠷ổᏳ嗴㶟䨙㪛䟈妯儛炎熾⧆ᣳ毵㌲㶆ⱳ䗔溮炩侑場᤽ჳ䷧㎪㰺㚈撋㇨䆀౱ࢲ⥧᠃dቝ˹ⶤàȡ‬簬⃄܁樷ᰣ䃚⠿Ȩࡈ签䈀䎪⼅楠凮䁋䭘ఱ䂸ᦠ塋ծ㬩从Ƽ⻸௽叺簠⌤⢕Ш炨惄ਇᩜ噃䋗䔄⻓⑼咫弢ૡ嬵㼔巸敛䫰⚘犒ܴ北梵畹ᨹ拭⬲睈䐈ⶴ圪暿᫯ྑࠩ䒌愼女㍙剼㹄ᡦڸ景₫璑ⶰƬᷓᵚ召⹆⒄撐懊ᒾ䶁丰憵ᎃཐ區㜤䒛唚丨㤖珩佁Ω勃糏䋸㧶絶嘄森⤚矉÷㗞忣廂㲤ㆵ嵸⑨纊㪥ⴁἇᅩ屲扔г㪙≶㒘嚯㜱侹活ᦦዽ䅞崣ⲥ癣ᔖ纭眏卭下⦎ᒣ݌㌋㰸੷┰䌕狋琩䆸椫慺ᅑ緆⊖敳暊稐㣌搎咳䨐ᆳᩔ扜ㄔᯈ㜄戬຤ऩ昳㵛溓態櫽ᶕ宪㕺抈睆泍䙸崽Ẋ煕䪷⸓㯐൜嬬䴇ଝ熴ᷟ儧幖㌋⠖摰敹Ȳನ澵ᇳ啑勒ᩐ㋆㻚榁㑁綯ⳓ䡙汙㧯嬓䁇㱨戆即瑼怽Ɨ他⾷㛟ᮡ罙没⻢㰸䋨㍅筡ʀ㘡悼Ƚ‬᳢ᄶ呚䆈㎣桔⡮䱼件ଌ磇✩⻠┛Ɛᆑᜪ⭎祚ą̰焬僒ᔠ爧≹綾㑻ΐ⊨珅౰ᠪ值牡樣⅔❥㒖䇈彚惽௱紸ユኂ昢拀ዢ⠵䎨ಮ墑シధず֦乙扼⨡尯䞘ឦ硯ؐ㼯瀡࠳猌Ꭲᑁ䉿䞤搨䒁㪩䦁坑ዢ煞Ꮒあኄń物⓴䭨ಽᆹో䪴᭽㷁橦ㅪ罃㋸櫅Ꮁ敀壳ጤ⩮ᧅൃ⋻᧝嬽䖈皺搮羌伌ᩆ⬰㘰扂礷吧䜵⓯擴倫㖲਑⑖ŏ壻䇪揷⸛ݎԘ峲崵䰕ᙰ繅ᗺ翘募䩬ᙚ墿఩֬取ප繚ሌರᳫ㜗⩹大嫋❅渍ղ王傺ോ瑳⫙⫼奎奨༬ऋṒ䶅ᔔ㨉≗佂瞰奣ᢻἭ汫㰄ᅳ✜繧拒⋅ⵎ癹㰪狁獡♳奻୶栵⚈珸檸硯ፈ㢒檮Ķ䔿喇һ㻚拂幸ᑞ䠪匵䮡㌰Ɛ᚞ӄ燩䬸㋦㠐䫅Ӕ氟௚ཪរᲀ䇴竲੪೼䓪મਔ瑲榐吔◧ˢ⭍⤂䕤䣒絙䣭䷳洲្ᢀ檑ⳗ嬕摻ṥ䂠姳㠔ⓗ揼䎔વ双ዣѮ噫揺⯖ᔶ⎈㩪把✜纵⓽㗒孟皺焮ⅳᥥ哦⇊犣矘ય稇Ἇ檩ਜ਼䮴⾞另ᒚ㛹䗴厧嗯乸ڱ橎᳑涫嗷慀⛳⹟╦䀆冊痩ᬫპ歋㳺⩆ᑚ⤙筭璧➄㕛⧺纏䌯◲֣೗⛢ᄀォⒿ⊻ࠀ㒽Ềച⸙䢷甖⌇ᣑƦ碻䗔ຉ殨㣈⋿ᡓ纾എₒ⾚䲬ዒ惦⥰䚷ⰴ爢㹒澤糌໌ᶃ▤⻌ೆᡱ⟳㤀ฒரᜳ墩᜛ఫ⿺м惣ɰ璽㣰૯⊱ᬢ缆∰糁䖵廉状ᥑ口㔍䎛ჳ䏥Ⳡ晇㉐㖼䔒ધᆲ⏻䣀ऊⴱ人⒝坖◒㣶江ᓠ⼹ᶥ\"㏀ƹ⓷䂞戳㢡␾ଆ㉥ኡ吮惪㖮᪸ㅩ᳸図઺瓿慢İジ扔ȨѤ⎲朎枨➻泤ᘥר०ਲ凶㔓╢瘶儙㠓⚣᳧僱ห❡䋳沱㔸㣢勳〼ѫ㌡儦ᘻޫᛣ≓ᘹ۫ɡ丢瀼˘ᅸḴ囏Ѹ矡䄲噀䌤⟠℺࣐䒋㍸儸ㄸ䊋ᙁ㫠䣝㙄⥀⤪䡔䜈⣹ᤲ䀺疒ᓻᆷỶ☿᧳㿮磅睛ⷂ㔻㛫獔⫸恄梛㕔㺀沨癆䓴ㇻ⅐䆆䈔຃崣仾䍿᱙ৣ咺昷㌁ኣ皬恶ኁ㒵᣷熧ਪǦ吧㊗ᡘ䬢༅䇶ᗰⱖ໼੗㯀ᆤ墍╧≇⊽䥸⛧ਁ䱝Ԙ砚㺨៫౯䋊ヰಹ಴痗⊦槮㙤揼ⷘથ⳧䖇イ楖ዐ控མ♿事ㄼⰀ眥᣼价ะ◡ሠ≴埻ᑰ㡖䩧㌨悥⸭捷ἐ㗲಍燷㘲ౄ䲦烑؃ࢮत惗ฤ㚠盍⏗⌱㧣䳮猲ბ垽溌૊ℤҫ㼞ℲὉᵽ橚䙌Գ➽攒♻ᥓ⏴㢈Ⅰ尰⚯给䶃Ʊ庣ự盯㟦珠ᐽ䍀宅ᆤ廠捏ማᅘ槵瘒ܦ㦿攏䟗㊪䪵癆戤䡐ᑆᑵᗬ梁⺿弙䍲យⴵ㣅䝒㤛滴摳界䴘暬哂䵪ħ巵㺕▀䜚ᚭ᧿⇿ÐἿ㹹䙺ᆳʤ缈搬⃰㥄㔁伺៱濸乯瑼䊤ᚵ绋≢ࠛ嚲妘挒ॱᏡ⸪ࡼ凰䁆滔枒␧⬺Ɩ䖠䃰࿴ۏচ዆偃璦斧৛⧻Ƿ䗠瞛灔೑䟎ㄦᒺಥ猇ࣆᷨ䑨暶Ꮩ䥍祹疶㙓抾哴╖ޱ⃓↣玒ᷰ௸㠤⤶ᨃ㲴⇿ಬྲ⑕䳲྆ᗆ὚๜扰爤᪰ⳣ⋼␚終㔂旐樂䊱䆢侶㄁䪤愬掠綤ⱓ䑶࿰斁烟ⰮฬᎥ弥憆愃⟪㱞汞ࠥϧ⠨䫑Ņ㟑䓿洙昮㹧ᐽ⁈啳㲒ቋ੉慨沒剏☾Ϯₓ᰸岑Ⳁ㕊㺦ڔ⫡㇈㵢⋌匎㛋孽剚ᅵ⥶ӏɞᔩナぱ⊂倵᫋祸ᩦᐊ椊㵸㳹噞ċ䕵⨷散ඩ㕱别ឹịౣᬜᙕʪ䛏橮ᒽĀ㱺檮傾㠨ᩡ檢ᗭᘊ嵦䋢坭⮊l电⭕୫ᣦ竔Ꮅ㰹桼䌔⢅☋浸㪽刡㲈彼㨺ᇞࣈ❼瘞叭ᒥ确㩨ፚ䎉ᮭ㫥咺䤩䭱∵匾⬩呠س冻㑖屇欂勦䮩壂㗇坃㏷㭪ᫀ៚佳祤䙻ⴽ㐸捯崞砝ժ板拙ᛆ挋᝭峋偵ହⱳ㫎僂扨㑨䴩ᆅᘹ割穂溚磖⽨竷嘍ᔊ垾稪楊洺浼㬏嗚䛕橽㕁吝⫖妦䜀㚆栻㩭窸㎣㒫㗂匛ᅁസᾦ牍ⴝ⋪乹㈶歉⛫⍼洽剩ℹᑸ䙴ざ羊ၲ䛾ᎉፕ㧞䷰☊撖ⷙධ㛟㵕糆泿ᐪ揓˝ᅀ冪灦ⅸ䩐厥⦸ᅲᰩⱊ䚐ቑ᳉⫳᪒㋃ᖹ毮䒒牜䫒㓅੉⮤唰淍ፉ㛒啝曊䳶㥻˼吾⽉᫜䷱ስᾓ嫄㫲權䵶绍槻抵⃷瑸㗜町儖ݙ嫀ᚺ篖济浛嚽Ⲉ䞨剎瀉⏵羷┿傚创絯㗽民໵䝡穾櫶䁖㽮紓櫚维揈畿濞嫴凙産᎞缗ϛⵧ歡ከ塺瘌᙭ᜩ㻅緟歊洨㯀∥励Ⱚ᭦≏䤭≕屹඿拦厚㯎檸潡䶋䣷ഥ埦種㱬䷶ᘌࠑ晣ȴ榑጖㻑㳛択潔᧔ቻ嘉㏪২笌洹❖箻䷇搖䩨悟㩛剩ᓔསⷞᝑᓗᒌ勒棝㳗咅䛪潱䇔幽⸆檉Ⱄ壸掮涉ᆬè淶氉㒋෈搇權纮淞۶沺䦬湧ͤᝣἋ⣠㶃ᆞ愻烿⸔浆杪篎䶔ㆱ弈⏑⪶ᯞᬹ㢁䜗᝞粔䉶塩澐羶叇䜉楀ࡴ玳ᇾҘ呶ɋ䁒㎳ґ≛ᄺǳ㦔㓹ᇵ淎䅋剌叼Ӏ㹶௜暥ओ㮹嫯叭່暡峥曝ᷓᵤ糯暭й䭡婛嘽༫ὠ㈰そस婻䙉ᚋ֫㽧㘾ᙹ㓬๹晏ङ㑸拤噔嚋࣋⁂㙏烻ோỤ㫰熍㙘獸焯इఋû⹘㚗಄㣺効煗㖘竃៻㐹⛲⼚䆝ਟध㡇⬠ಸ⫟ⷱ㑬癰佚㉌慎ो㗂砱⻹ड䯛㨅炷ѣ䦛ᇱ༯ᢷ㞬ጧ憊֟㒄奄✨ິ䴧㾆䬲༔䪠爃⑞฿䑧ក㥏刽䃧㨀墬䉘瀴四㥃㲯㙇ⴁ䲬╲乼⽓产⹇仼⭳ⵇ◬獴䆚ᕅू仜໅䁞礚䪜εൌҭ䔜ᧆౝ咶䯄犲湢ങ犒㥓棹⹀嵷⸳嗢㘾䬜ᘰ᧷ѷ䚵㇚͆棡䩒⢆ӟᠱ䠬㷙ᢶ㹄焀䜱巯硩䲷⇘緲庞甲ォᦓ抨珬凘廑砬⪯ൄ䝌妾塯〙㗯⓲୯Ӆ䍯㢭䰤糺唱㙐摏㆘篹摘抺⨵⯫縻Ꮟㄆ咣㼘榏᫆䚲ᑓ俐崄䏾↬ഥ糹ߡృ烼知㝟ᑛ➘怴ཞ㹳䑿ᆃ៮夐睜幒⽉哻爄䝄὚㓽⇡彰楊╣∿ᘛ䊯䪳✅睒暩缂টዲ恬֋❬␶绳繛⠟Ƃ㥅ໟ矺⧳䁕׬睢庛由仸⹖∥ׯ棪瞚㠩姭ᣄ⩍䅘Ơ䳑䖡ഷ䜷䪰愬᱙ᣈ歋て㣋⺫Ṵ奺㡘磋೬ິ朥䒨粼ല烱ⶑ乕⋆₧䝓໯曒繅ᓄ満湩⩛哏渼憐䷳ᑟ粤䥧ʶೀ滦ⶏ㓆ゼ昚๒疷ౙⲖ⿕溱䊾䠚挏໙峟秇䉖Ȥ糞ө欃ਠ㋯狞प痠䯂泷ҥҸ砮ム劀㨢̑儔ݪ妔ᐪ䂼ՠኡᐹ䀼܈㵡᪅叹㴠~Ӣ⛄叨繼㋶䃷ј⑁ุࢬҘ㥾⬝U㲤⒣ḣႅ㲋珡爵坭㩈❼ؠbۚ䱎ဦ綨ໟᘀ濚癗污屄潸ʐ懝ቋ⼦絷四簰恺繷嗝คၝ÷䅥渖ᆖ煐巘8垎猫射⌍撁㮐⻽ľ睻㱘㗢眉㈅㱘⡂嬐瀠ѵ淰憖獐痞淬悾琐⿘:垎撫审䍒፴ⲛ尪ᖹ߰Җᛊ笭ᐹ㙥⃞囑½湯檂ڑ㗷≍∾▞涔䧜㈭Ⳇ޴皳㭥勖爩˺擯ᒩ網␱杰ݮ≩ᯐ抲㦉浥घٴ᝺ὒ嘌䩹㯷䦹澦∦✧尹䫇㮅☢㢯ᣮ㔁ᚢ⺲ᩩ狐叆⧝稄户剶ㅚ朅ॖ欲㲯⧔㔍㬓刳⿙窒㋃ᯐ㐏窵␛嶫ѭ㗁ᘿᓈᙊ᫳扢ⅾ̓岒挪涢㮱Ἷ冯ᅫ缀⠖㰪玤偮撡懺∶㮲㓋濶ሽ┗ቛ㼕ң೛Ṥ竑櫉㏪缴ᆎᏪ䞌抍柣嶮‹ロ搧毿押糘悳憿ᗞ粦倫坉᩼ㆴ允μ㨰ᙐ১宩䄌⾔ᆎܒ䏟⠝挣䛽俅◁⺋仫ਝ䞪碫䔽ᷕ笵矲䷿燔䨥ミ䄨䈇楳汑ᚈ䜔渦㺯Ό暰ӄ㪫桧༌䔄摏˟᲻Ṩ僾㤖篹渪㴋䡝⍄⧐柒㩴溔㥾䇞ፒ៪⅂࿏梕₁ഘᏄ⑤⩤癑ⱋ柇ᩮ㝀儌䂪໑ₛ䬁㡄喣⽿䥈䥄睜䪾⡀瑬㨾⠥䄸䡫㤀Ᏸ䟦ᤢ斿擣䗾၃犡潎Ż禀ᲅ┙椇ड⽙油猝䂨ƀϠ㼰䈪⃏攎Ⲵ棡寴⼭浿∥䧢᎘傧応す⁂⮁Ⲁ‰຺歁ⴉ䝒岾䵨ᚨ勐災䃫ԁ㹜倭滨ⱚᇕ䈦˜什枣ᘷ椙碲⣝£瀀⥤⦗旖䓔ᔼ͊㜢疽ዸ᧊⤞ㄼᚴ甮ᡤɴ煖ᡪ፫ƌ⏑劾㠥␇ၵ祕ᗢ᜶ƈθᠠ惛ဣጰ䂱㭥擀ⱼ妕⊡ᝄ屲獫偘㴀樿䔶㣮ȅ沪ݬ⚀砢僪ź瓋妎嫘㼏⯇⻭㡕擷᛼嶗౏垁岡琻䮎燛܍ᯄႣ㫭潗ヽ̬䈵㝀㵖痻岀⿚␯寁湇㦽憗ᗽ㞗巨ལ䁮ʛ䘎⿙弍寇漏㬝昗㿼徔Ϡ཰㶖璧䰎梙㼋߃挐砶⨠楘⤑ᴺ✷恑瞷䃸䫱䠏ᗌ灶շ殯㏘炬掲妕啸勝媾厐Ḃ偬粬筟済㨵橠煫㽺憓煔А翃均枸ህቚٯ⣜ࢩ㉥層Ᲊ☲䉢㘨ಡ嬰ƫ態涋૝彣⯮欰綖拷侴䎓毠⨥Ƨ㊡ʘ㵘⁢兽掓㷊䓗嗼殚ⲯ縺烗犁एᕍ伒幨䄺絃⊌ᎈ恃桯繍庚匷䳁㱌⨴๽▔㧣瑨㐼䣀␻࿐幸ࠃ஖Ꮝ䨑澹梂紈ව刱僸ℱ⒚ᛮ՟༏᪜๥៬䤺ω䐲吢䕠ऌ嘥ࢨٗ淛㎜咭㟭二കǟɼ㥃ኩ弼簪ؐ₴௤彧ॾ羑縃㛻ᆨ憁畢揇ᢙ‰⾖⽱䰐⑎正悻ၨ㎞㹸䖮摒⠤䩹ୠ娍ᖪ⮴罁㡼䓊ᣢ氛攴∢偎ޑَറұᎵ䶕ᄻĪϼ㮊䠽絏绵䘞࿊☐ැ挲͔㴭䖻᝼ㅸഠ朧໲㬿传䂢䡲湾ᮁ͹杠⮈ᴛ〽綷儱䯅٨懌⾳¨桲Ɇ╗౺͉⠿ᄢ㈋㎪≅਩䖬祹䄎䥸ੇ䩼嶒恅㳗Īԅ࿠絙祦䮮咛側哲Ẩᬤਊ惝㴉奏䙻㲢池䩁㡑搌ಒ๱䵡᥋絖䅃⌈ᴈ㺢ᨖ稿夐䏣獐❡⿹瀈ه糮䟠⋧Ḃሕ䡌砷ϛ掐ℜ༧䈼቗䇩Ը䏙㾣ᘔ㔸䑛承挨⡶ᙲ∳Ṕ⇄Ӿ⾋㱢ᨔ⅝⓿㤽獨├绢㈽祇j̙憽ʹ⇤▾傦䆘ɰᾠ̡䰡䁜ⱜλॠ⬡ؤ׽印࿐᧠ⴢ堮䀦ⰾ⛄ຠ੽⤢⠵f¨ۄऴ笢㠦⸵ñ⛅ዠṁᥪ倿ᒾ䈂嘒㑉ᶢ଄溹⧍毚ූᔥ擔Ჷ⭰ⷕ柃䖚ᩪ疧⊔繡片䈴ᑐ絧༮㬴流૭䰒৻ᇠ插ञ䇭ᩇ⃰ἂ玲䣞㣾䠔඼㩻䂽眯糳⇯ʬᬂಱ埩癥ዖ昢အ埀Ҥ䟄場⫪沛㵉䨑䄡䝯㦎䁂䆪䅀㕎ҩ᚝偓ॉ㮝䪕嫦᥇ᑆ俬儞䯧椎Ჴ悐柣Ⴌ扒䣮⍅೴㋱佦⌹䲆冾椡峯䠦汜㗳␱⛲㶃籦䬾䒢㙱㕃瓅牸ᦊᢝዳ⢆炼䔛ᑂャ፱廹⃡儵盞᫷ুᚽᡧ啲㨩㄄㛞ƹ偆榶ᩰ౱篓ᇞ❒㼖ⲱɕ斍璟墡夙㽬媀癊敾ь兔ۅፅⲿ灕伲䁹䍸ᘌ䤰嫧┯晬䶨ᘐᆵ稵甹⃣偹㪇旆ᚉ姊曻ᾦ⦩䭮⭄洉ਝ暊Ѻਘ㛇癰磑稩斂ᯒ囷筒⳨ࢍᆶ㼹㻳斸ຂ妣碓ᅌ畐ᒅ畘治⢈痖㶄䵧禲Ὗ拼宺೩ⳝ帇䉷嵨⌕怰廰ປ⭉᱀楏╺楈懑ڡ䡙惢Ζ丘䛈ໂ䑄㪅㤿䪣ᨿ⽙瘃ᴬԃ≳癒Ԣᶛ殼ᝑㆃ䐰⢤㫳㶫免哘ⶾ暒ᚸᇪ窵穘䊗䩻ᒈ罘旯˲瓏㨏䃜ᚙ憇瞇᜸屯䢆∎ᡣ౴乮栾怿р➙偫朠٥ᚵ⅟ᖙ⇑侶挭杳㖍ٵᴾ䢡岴䀧䥾✄ᐄ沸繫ՙ恂䊢䤪㿩⨠擢檔㢴ǥႴ暑䥭╈恅R䫪㩉峇犸栺㣥⛥晴炠䌴吩₊十׊℥琷ጀ੷⇔΀弴斐ᯯੵ洷͗䖜᠂燇窹Ⱚ禃挑⍮Ƅ揨䍔⊎㲗↺㯼㧅㎅႙癞䪨⫝̸寲ᾄ害㓡禝獔嗈㿇㖪䊘᳜壻潤ओ⟨嵑䄶ᔓ䳠圉熃枼Šᣯ✾撋⼤⿯㙍糹珦䭞⾉洇箹⎹᳥傣ᲇᡒ繢⪩╳珁係㱀Ⲇቴ䦒╉ᛄ啐๒䛫ĴᲧா䄶㋹宛ૃ㚆㦴暫ᵬ叒ử癲ᴊ㏽䦮㪸⾆乣㞱㦼晛ᜍ㱨糯❙沪籃䥆㽺∋ᦶ廀哲撆⢼滸䋩❉㱔玅䣮⊹Ẳ㉵ᥡ᥍ᜋᖂ㻒⛬᭛᳌䮓䱆㝅அۅ㚁╌᬴奔ᕓ໮歂励㲚⮅ᚪ㎷涊晶〩斋ᘼ嚢ോ㓏䔮䯎ⳤ䵴⇊穲憷ᤣᖡ䑒嗒ཏŉ狈䩩埙㭅⺇䶵椼敃ᛱ⛌䆒ᱠ獋ṕ揅ཚ⊙磨⾿渵秕栟ᮜ牙ᬕ㳅峿壶䳶㔌؄㔳溟抝擞⺂媰⇔椷幱狤⣼ॺ⢇➳⹡楘஛䨄㊣䯯翵瓚䩈ฤ䜘ᱪⱼ㆖禟砿ფ⻫䟪掰罻ੑ⫎〡ᢇ㑏㩺〶⏓ᐋ⛉䉡棈˸Ⲑ圼哥´㟭▏禵䑗侬㡪㔃RẈ䭹⪾㯨๷⁽珇ᘢ䞀⬡㐧倵ĺP᧠ᾀⰯ恗嗞喐འአ㊆琳䁘剢埀Դ䓇扌怲㕩嗀ੀ๲䱏″櫪Ăՠᯀ䪣⊵ ᒈ區ʹ䒑碣◮暁r䧐ౠ䘡ᐢⶄ႖㏈ֺ栠⇊䛜ᬃ᣼้̀恠اᠩ悐祳䔻㈌烥๧甂簸ड़ᜑΎ掎簿桌ቢ旈穄䥥䢺瓛ⴽɤ况ṹᡇ刵核燿ⶖᎀဳ⹼殎Ҕ䑴亶啣夲抶㻴Ⴠ☤曑槐岡ⱘ㡑晲┸篃ः嵒Ȉ⌵∂繋䚲弨ۡ㎠漢Ⰹ⡸⸋₭䬏䨠⺈缍擡⟼⥪ቶ䀡⥱繹曩ᵰᙢ戧Ꮪ冲甔᩠ಣ簯按㎮⍺䇣ੀ剫㏗ᕄ㴰ண⎩ᡠବ偌ᕜ㛁⑽樽煘犛擄Ẅ娴༰ಎ旻燼㹴縦὾⟈夝⣶ᨠ屰᭠๶✁擄ဃ⹈濻Ԅ晛ຫᄊ坯ᶰ沴縫砱戤疌ᣐ䕦ഌ灸櫱窜囀枫ⵡウࢾ粵吼㺬⣤摧ᵑㄢ砳о⧑䦦ن幓糰೤䨕ᇀ墲ිऋ䆫஍㞴υԻݐ珔䤎¼౤巤屭㧛㆘ံ䖁݄甯ƒࡠ╔❾楃ᑯੑ仗䌿ê柤溣椨汃祄珬㝾Ḩ咲港࢐੽䭤旋ಱ珮౞᭑䚟䶉䵫ᢢ敫沙䢜嵦䢼㣧凙㰸ᮣే᎖弓ܳ᷑狟堷䖉ᬜ⪰⻾堾犥೐㠂᩷䀿彐Խ⌊櫬ಅ渔⮫㱡֛㚍䓲乩ᇡ䂱䈇⍏ྊ烅㚓毶㫭劃瑞ऍ樛瞾ᅹ⣽琒ʸ溪♦㉹ᤔ扼畫⤮淂⮆㽜㳑琍䕬ⴻ⾇宷ᐩ洄ಧᰮ氨⿢ዞ崏塾⟾׊埋玮Ἤ孵䗪ᐌᐤᛶ湺⢠姑懨㏊䈥㫇ᄗ⬈ƍⷕヵᅣ怰㖍囅掴汈巎䛐᝘歫叀ໆ擴卺䀺㗩㥰঺埋娣曓᫆ફⱐǕ庢栮⶜ⲼŶ奰ᔡ㗏囟ᓆ橝⬕⟵㽴犴橯ᵝ嘖做恂䏈枦ᡱ歇㜥䱶䧵攭ᶋ籪惱檸⚁௏穱勬ഁ⩺㇑䷷畉剮疣窫䘘䤨㾮ịཱུ⏙䝅⁪Ꮣ⽴溔呐ጴ卼惲篬恳ⓗ欀ᄝふ嬓▴伿畑䌺⇔╃䦎䢸ۄ玍㏷ȭ啥⃿Ვ䇶㔆ോᗘ䢈ࣅ䓭⓰浰䰶⩩ン㨺ᤒ∁屬Ļ䚢ᇏ㩸儮䁐㬉笪⣴泆娈⥃䆎ᔰ⼖ㄧ窩偦楲✐半短呸嚱㝠旨益緀ዮᮁᩱ潂౭先ᖰ厈৯䇩实糐堈͘宔愋ճ≑琀ೆ嬪⤓琯䭖㘢圍椰梺寀䵓⽖ৈৄ⁰ࣶ㖧䮆䥩஀㧌彇ᮖ嗲䝩尃峸烄瑏䗷䘘徺㭨׀湪ᶢ樦׍戳䋷ೇᣘ⬨倹ⱺ濴䣳ƈ瓊⍗䘝炳↪炨ӂ秠ⷤ㵙ೣ漣䓔䏅ྦྷ⟡㐅ᅎ⭸尣㓳檍඀儁㫦ൕ玘事㘖ೡ嫴乭ࢯ爃橡ཻ㙗剸ⴋ玄⇌㩸ᇖ᯾ᕘ渔Ԉ䰠䈵檗綦堬砸榙Ἀ䋨⬬⊸械๽䪈᛺㸇睗㛟攏ⱛ♤⡀仼宕盡㒤᜾ᔲ䁇癌䞕璽䱮厨縇Ỷ㙛冏㜘㢔ں昇囵㛿宷橀⯞ುǶ卬䕅刦歁「亱䡖梚⮐஀䎪㈫柿嶉綦㚖溮檝㡣㔳ὥ斑浤庢圯ⷵᖵᚚ⦖愾㸙␒㙿⤺㮀⿇⑊㋷狪怷ĈГ円〡䰧瀪瀯ㄊፈⳠ⌡檺涂⪺Ǭ㫆ኊᦆ䑯ࡳë䊁㷠✣拡ឝ⃙☧ଷ⣚煪栬᫖Ū侸冠ཅ犸浼掳ྥ❱➊Ọ瀣ㆡ㮨ኟ䣶z昂痓庆◩◡紼婎姷戳約䗌㎕橺᯹媶㋫☸峇㚧憉减咳㆟⥫ㅚ⢐㾣♞ᖽ䝫䝸㣓䬃䌤ᢾ߶槀ベ旖䢨孉ӷᏝ䢞滸䄮嗆㜁ଢ䁹㛙癥䝬ᶢ瘸ࠗ᪡疝ᗀ⫲影ᴪ殬⤲ج˵冗廈㇫乜硩噮⒰㮙撕೴㘐榀ٺṠ゠㘆ឡ䛩竣玴刓⑛▿䝱徐伷⇍⡐丸▬Ⓡ獴䤿䧘◟䥍ଅㅀ޽᭕沽䔭Ⱗᤜ␵滌嚰掷昷ᣅ冶亮㳏⴩Է敻᧐簪҄漣綳獗壶䡯ዴ㙒৖ᯤ㤙㑇䅀懣⃢泸䙂⍭漘㤱禚ᘺק婾啝水ᢕ⃁籼⇺₵啦⯭噱ϙ䡤㱉థ⋲澹⃫燽ᣒख़仺寮∬᏶琋䶎ᐊ䆲獮皴▗ᑐ㋡⻹Ƃ兔厀㖿⺞ᣵ嬖م⥧䥉ῧ㓡㟕暷㑓ⴥᕊ℁䇐Ꮏ᫻ཛ浕ᢾ␑ǆ㴾ܴ㏕熇根咧㖏濔୼㊽Ჭ؞⌬㘎瞓㍶䤕౨咢⒳䁑▉⎟ⴠ焣ᥔ፟ౌ㛪䡀䌱榫䀷ㄼ椖Рၐ❾爰❌⚒ʸ䬮᦮㲄ض⋃㪷墨尼ⅨЫ≑㲉ẄಒႩ㴓㳑㞮䝚౽柗㫜զ僯煳䶌⪑⑾拹矊帠瓜❰仦䏹䣔ڱೇ且筫䳨父分⑃筧㮓盐璾弦彜祧烃ນṑ䲡䬏斥㇊䅤摸欀ሴ統ඓ㘟࿼㭠㙥㇥沟₝䝒䷮ᚃ墣䍳␦⨷ຆ困㺑㜿䠹ₔ䆪䪘烬哅幓垇掆⽥ᒷơ㼼㏑斴⧲㚑㲳⼱搃窘榞㕧恉䬵⊔仺徖嬃暻㇖㥋⑔⎿ᜏ䱾⟘儚牲孢湼竜䕿㱓㶰烙䲡竼⃲䑄䴆ᴹ䧼∁㡈ハ⟽Ⴔ壗安䅚噰䊾丶糮Ӌᇱ㘗ἒḈ㭻ঀ愋版ಖ⦹仝䕽䥷ֳ᫓ឧ㇋綑Ƅ഻ٞ䐖戔ၰ堒瓔ٱ早᤺崐㌖珿劉䪸梦䨹ᨣ伕疌㖑ヒ⍲┣悻დ䷔㫷䑮ⶫℚ➪缷㽓ㄴᄴ䬕厱䥎剁⶙则倹珱僓མ૆秧䞚ۅᙇ䒧峨炖㪮㳎◷㵭㢘∢緅દƹ緑收⇚㙽抍ⶫಆੳᮦ峏౵ὠ僋䲓埄㑴狗ハ䘞䩃瞰€䇌ᛑᆩ尘ῖ叱ቆ优瑨咁⭅ᆸ抖纕◠ⷳ㞜㿢ą兼噄䠩ൟ㌢㉆剄㧿⚍炂ນ䜗ᡣ繶䇻撀ⷿ㼚名䁋岻ٸ巟丩䏢⌵⊌௿⵩⪩官䷯把敩昄熐憫⩤䏯穲ᵲ䞚၇㰚㿏ᭃ丑㞖⩀㊮㲏⬲撡禿悠傌⫻⛆⚦ęፏሆ稶㹉㋼璉㺧书ᫀ匷బ⾵䚃硁䒢掾⍨௙媫Ρ⃰Ỷ氽溿㇍⭮抧湚ᣦ㨇侢忎䎸᭾㣜歗➷ᵁ஀९⌀关٫⭄㵢ਐّᎋ᜽⤪庍庌糭ఇқ≎↍啮䗀瘧殸ᆶ滈䲞ᗻᚲ弥᫫獎⪺䀤⤮Ⱒ㱽┠⹸札昄樮ᬒ礃彍九倠⭷༥㐼⡷ࣇ֔⁐壂嶘穂壎䳙⁒捏漻堑䠗㐧▆糙ೄ䴔♹ೠᱥ䮀歾沆〹徆數⹢嗁㔏伒䛋ࢗ㦴獨ࡇ灖㳵悽⵺硒ࣦഓ౧䉙い㱗櫳ທ㍕呕䔦籁䚒㻝撴佯㼝粌ὸ僴䢖漺ࠦ匃⻾䶍㗲ᅋ䳺燓淎Ộ፣䤛ⵖ㭼笒㰴卣挘Ѡ๡Ȍ烨滘Ἵ氚㔆㓊ை㭩㞝组᝔䌺ౝੋ淦䒏毖ጭ㒈杜耓₤න㍝ᑆᰐ笄䬷䰼㥅䝰Ⅱ种捆⎍଄䢗咴画ⲍ槛檎ᮞᅑܝВ⎽᫶ⓥ厛े᝭⪌㡣⛹皯䦆␴ㄻ檤碱ᇅ❂㾆暞≥煟ᵑƙ䖻䅍倐㩁ᴸ⶷窂䌶稈畅㚵᜞䍄⮤玵瑗暫懢縪ⱞ欀䳍咯洱ⲻ建洬㥧㫄母◛缴љ嬌ܶ澔⋾ʑ䋶沮᪋ᏹ盾⻑涧傃㆖篭佸㦡盥❄Ḓ䋙縚拠礔拠睡ቔ摶඀⢽椤㭖Ց޶倓ㇺ䊚✾ې䏰㔄ᨚ叟忚㮊ᜨ奌əࢭ໊㙎д⋩ํ䷀㙻ᝉ栩盼䡁࢝穣匱园叟ȅ⺵಻㧘欟᡿專㓎が笂㩂䅀▪㠾掐∍ᢒỺṜ科㖨夃噮⟶⳰敄䙬䆛䮼䨋ⳉ囇呹ⴍ᯿қ㶡厗岆徛狣Ⱥܬબܸ囝Ҵῒ埣㴐峒ㅮ仸ㆭ犇烈㢗滨ҷᖶ䬺䲆㈚öᵪ愥⑲峘䶌䂾ⴼ㐅槧繽曐ᘋ䙬¡缃栾⋒磬⬿ീ稠ᗡ匿粎㇮䱲壡狘⩪௳愪祡擕ⳁⳒጀ㭔㼵克岾ࣲ⻠㧚ᚎ兦൒攎ē㘴疚䔹拹䢅⣞穯䐰唡付࢒Ḏ᜴㯥瘼揳偭⯺䎅嫳➲晚嗓稧侭׆吱㢚䊂ᑫ㩣巗尘禚灺䈥中ণ耕ⴢ幊ᒱឺผ氹伬䴟ข晪Ứ椔㪔ፗ㗅烳榆桥㰆浕↳Ң↓㾿ᛙ㖶狳ⓦى༾稔祯ϓᄁᝒ堮䄙⇸晱ນ㱓圯檯฻䥹媳䷖䏑䜰䛭忯٨ৡ娼侥䪌稻潯ᵘᬖଧ监㏍⎩巯±窇ๅଜ丯紆Ꮘ厒䌴ৼ䖿Ὅ絃⽕㮠䉸琯ݩ⦱绚ᄚ፥嵮⦭䴗羡႞侐簩䫂⢽ᮾ㗦೯ኜ⡀፥ਲሱ⶛惾ᓧ䯿嫈־᥶䭺總䡴㏇᩻⤿ቂ愰ⷤ壧Ⅷ⣹ি̚㙜᰿तᇖㆿ㊷⾇歔㬤䢣慫䁁୦弌⯆⥖欛儊໢䮪⑼〃㷍㟨䵲Ⴋ碓乔娟㪂殄ي亏⋜匯䢷㥈扜縴䧸㪯㪥媪Ⴏ໲㥫灥珽㡤愪ᣅཛྷ๔⯹扨匯ㄫ楙૚ᨰ畓義Կ䃋䒉ʫ䠰㢮毳䎧⏜△ᒙᙼ⻮䤓Ꮱ䍑ኸ䩈⇬俹晷滬ℿ磻炬斚礍ᮦ牘䤂ℝ䅫৆ᵙ⪃⪃甇Ẁ俨䫿❅㭷۲䍿㽮箠弿徕仇矞᫈ป琽᳕编揟沙㢑瞶✻禀䩰ຢ姘汗ノṛǴ㜨᳦箋爯俹粒䁦痿寡㯸涰㋓䈔䟴䗨垵䥎冽ᄦ⼻噌䕊氼憀䠀㸶◔᳹୵䌮剪ㄑ嗵㣻焀嶧䵆㢑欁௃墏ŗ泸೘Ș⏽禦媫燯ाⳈ㬔禦㩐歕喜籰ⶉ᥅坴㡊ᖞ猌㛒吖䟝嬈縈纮㹛㎨揂㙬㮁僝猿⍩ڵ䟑壸繍汛⠸㤕敩ϱႱ΢㟍ഏ⨇歾ᾝ㣨崵打排㰫態昦曜傌ŵ᧰祇㏢淣৻䣒䡎ä㚜榤祒岶劝᳚➘⎃㖳价Ỹ᎟ᐘ㖖䆰㴖ኼ⧚᳹幺⇋ᨆ䠩䓐ҳᬦ低ⶆ秇冷䮕盧’勳朠竻׼ட叞ວ‟ᆛ筤厁繿噹範ᛍ㯸ח♜楮Ⱶ婹暉嫽ṻᭆ粲庌義ⶱᤎ㒯㏵⑭崫懇統㍀犤祓⼬疓狜䙏椹ă礗ⲙ截璓㽣䲼屜Ნ缯䚇樏ₑ崀瘡㳢槣⴦㡔䳙縬杭燛呎咟ᰉḏ㈱㻹㢓᣻㥺䘚屴ʲ֙Ⰷㅲ⻝἞㆖Н汫㇆ያ掱ᢦ庒⻵䴩ᅤ䛅挆屼ᅆ協೙寒憆I䅋疎皶燧ᡝ䗠捡ǣค㹽倻↕㊋୪伨垙も峟j燴ி䶟Ⳏ幈䟹㚡ឫҷ㬲㹈᩻ⅼ儎᏾榯䯙ៜ満⡩澁À⋣㯋ᑫ皼䃮筺烛漵䋫㎠䤠ହᶐ▇㋭殧筄⣿泓䃝爕朗倧⿜䇙䂕縇㣿瞤⭠㺘䈀㯜㔷⬻䛫≶⑱䧘Ⱗ㬋慴6ހ䫪㱿⥃痪暊ࢧ㐂搜ᭈᄐ猁⇷ྣ榜㺚塴䆉㜶ɯ噾ዜ䇌⺲⨗ྃ䜣䏒䬱焕尹祒懻⁃嚪Ⴎ戽橋ᯖ窆ᑦ叉簵㹳ⱅ硈嗷䭘ᳳ㤆攽ᯢẐ䰎凡ቆ䜹㹽䴅磙ၷ暆乯ᓜ⑜Ϛ㹂䡢碼痖彋囟秸催盈ᶁ䞋ǆ濼朚岔昌ᱪ濇䝅᪃ℍ砿栝怭䎓௞　⅙׃Ԍ紫濌ᮈ乐涂㤙琯澌凗ᩘ䩭砑湤綉࿱呆❩⻑絾㯧煯梿䒻⤤嶍擻寥殁俵ⱍ妌缔浼᧴瑃䇌䚵⥶㿅䨨灄䃏◳叜➊縢渍礫㟏愔ᇟ⧌朝忈煀䶤犹䎡䙎缎儵寬盐䶦卢℞ᔘǩḭငⒿ䫘條㙂䷢䄻㊌⢁䦮㷆䃭㠹亓暬➸⿐ᜧ㙬䤎㤏煎椊尮Ȟ⠸䲫嶁箉⣯淗杮⩝烥ࣨ咴ᡁ屛Оᴙ⿛‗४翣។ប帿帙䃁噶ચѷ„缼䒑嵂;份⟖ផᬟ⤑㢷㚠ἱ嘠喆剽㯛⑀匀ᨪ䮦塔Ŷ丞墔疎扥ܠ䰨獤咒宄ံᑸ䂐ᕺ媕㓕慂ᑱ䙝䡷ⴡ㠐⩸柕⣎㶪⯝焹⺃礅㢐පờ奷ㆢ啽癠矔࠹嗸ₕፊ⊂Е㣱ᆎ⺝䙠傺㤣曙㴂瀬㋡⁣䄜壉㥾ᣈ୰Ἳ䗷ᚡ䟝Ώ尫栯偟綿圯廠Ḃ抸ਛ樻䋠吮伸氮䜏ごྼ㞇⺩嶲嫘൭憆ᵗ㗆ݰṋⱣݭ侲抻ͭ㉀㦽竞兠៩嵷ʈ㍨掋⮕攋╸㖹ह犂ၠ烽㒡䑇ᱯ࠲氽⍙庳៥⃹湟㝚ἕ傥ࣝㄶ晄Ჭᖘ˜䞋ᦦ滮甬䜡㝩ಫ嵙捎獀ᮠ㼒ඈ෽ㆹ且ᾦ◰⏟劙ဥ壉竐㕝池嘽▎⠰ᤑ罧㟫㷬秀䮇ၹᒿ㢭㌶䚹౳ૐ愕䚊丐伎㨭䗓䕢⹁㒊㯣⅍溡ᶌ㩌ᘬⲥᇔ䷆の߃⵵ከ㴖歁瞓挩ᶻḼ㰐朚①ᵃ䏷濃繲嫦㣘㣷䝿氡䣄៞ߴൈ⠵ı⽭¬斋曀㒙猦䚃扈㖕㕐癝ᘒ㤖搻⁍቗ᑽᬜ㲕ׁ掷࡛䨨捈浔皙⻳ࡨ㏸杇汶ሽ慸㬈ዝ⢧吣Ⰺ㯨㯈朵煀垩Ὶ皝ٿ䑼獏ㇳ泚䎾㫐卜尉ᩖ⾀᭯䡥序㛴Ḍ磉ғ潊§⵾焽Ჺ羴睍凪⽏纑狠㘜窭哏з怞㰺绍ᛸ⪩涌緺ំ典廴ⴑ槾ᑫ滯ܪ੾啈⼂݂᷋㕻籚ᆚ⨼䒿஋戮摏幀悴秝ἥ䰰嘁ᱢ繒紺延ⓠ傲ॣⰡᳶᯌজ移䑅橊⛣垠劍撰㣓毑怯毋ᅑ⹶懝ᛀ窶À࿲㟆㾕↲䓞䒐㝧䫖䅜㸈ᗜᦋ壄嫎擿᭕ٱ䩒墘孩卤搖䓱Μǉⲣ搫熨䀱⁸ὶ)嶆ᡤԌḯ䫀ཱྀ䶬猹㶓ᝪ篠ϟ坯庍מ碦焪渻䚐尮秢煸熮⠺屝ㆬἯǈⓄ䍑┤旔帗ᣎᒔ⛙孕㼇Ⴜፎޗ籨不䨀࣠ⳍᦻ♆㰘悸樕焾Ṧṁጳᓼ夈剛卄欙Ǩ䋶ᄣո៲Ἥ䈴珝爨↣䕹ᡤ䁿⥭孙ᐶ㭘䩻䬓㚯໲秉烞摗略ᯋ痌显䉲㏂橤գ币玮ᅤ㰨榈㑒䓵᭭๓⻼孳⛆㔩㿉ư墡⧭㚩厄㛒海抡⁛憻䔘㦪糌᛺绔㪎垳ᡱ漴泰海䧓ざⓃ尕ῆ噼濨ᕡūⱴᦪ⢐暼㣪楀ഺ欹䞡㺆厃䚰ᦧ䑆ⱌሷ像休ಉ簇明揬⽓Ǒ㤨䖸⾡ᚌ⍬姓␪晊䣋ᥨ煞Ю伅≖⮈嶺䃧接簷主㌴Ȿ熞ݞᐝ⟻ᑀ捞嗐汰ạଈደ粘猹幚㵍ᥑ斑⢹ึᕱ◬䠊垆䔿ᑲ㬩烑绀█䪛瓞᪡䄡㰡⏭垫桄߃˪㥑ਿ効煥㊱✗斂䈓⛌穱侺䧵ᾧᎱ⇈癏曃⧇㌲ㆭ候䰰笊球⋩⍒㩋ᷮ嬬么ᛜ⋌ঌ疨悥䯋ˡ嵃ओ佔ସ摰௘李ۘⶇ橆憲֛ᣪආ⚰Ҹᶫ⏩⋦⥙梥ᜂ⧾㦏劦᭍䬲ਞ噍䟘ᷠᎮ濮瓐ᠾᚑ䦛ľ嘜䣗互ᴦᔭᑦ䴳猪㟻硣⢹ᛣ抃䯩ㆅ⛘ϔ☢涘䲩哑恂佷䒢梋堩夛ၶ౔䌳˰ّ弨煩㹓挷᣼၁᣻廑⠾窳ປ渋䢐篾‽ǚ⹐丰晒恬ݹ懱ⶡ硎ඳӀ㔧ᜪ炳»䞨®㷠伡㮖㢐▸ⓦ曭乌㒯㪚头炨斫䇏恆↦ፇ摪拖䣋௾ی㓒⾾㩼㫠䥑欽⼱疤䭩燡є㭠䕾ᔋ௽ፆݸ珈万揎珧㓅ᢘ㙂ᐖ⇒焔暯喷ေ㯩㏙⺐㐱ᓨ矗⌾煘㤅ᤵ啨戼と竈啝䎲⎪缍ไṌ㢽籹∭᪅瞦总ᵝ㒶፹疠㎪㪅屁ᇎ㤜洙搈樷ྀᱼℚ㩺⺣䘚噴圽ၿ梷㭼㙡䷣悦㐇䫤䎓ຘ㈳㇥憨⇤歾侾呢僩䳗狆㆙ູ増⾾喢揦獒ᮩṐ姝朹熲ⴇ䙪睌愥䦘珌府ࠪ㇄䮩㹂稷佴ኀ墅䰏ஓ棋寇㞆⾝摲⮨昻㹛奐猻熅ഏ䟭ᒴ䵙䨘缘᠂஻䒇㼳瑳粟炏煡↟䛶曼族岫㑺忥⁄य¾䘲ʙḿ䆷䵕㯠䢃⢢㼓ࢶᐲ⏢烇₾䘳ɧ獃灘ኜ䈀伉ၢ㸸ᄩ怳嗚䡪㔶˾ڿ焠⑥痢≉偞⼥䇣〈ዝ䱇传浆慟䶧Ӈ䑩䗸ᄐ亂䨈享Įන稉㞵ࢾ祜≬ር恲ትܖㆅₐ㦫⊢௄ᷣᑩ凤犭≥ᦇ樻⋗䋨▧ߜ侗㹶乽⌘㣰䦀⋬⦼㭖⧧熶穘⛑᫋ऻ▌憘㴀毧⦁朳○䒶㰻嘉ઇ䋀滊䖰⾩q繅涗㘸痫墂㝌ੌǼϘԕ搝䩄濎ᢳ䘦榯฿♏矔烋ŉᎌـ瑼Ꮪ㼸癩倡產絵㝩屛᮶㝽愧ሗ҅ќ፸䃵ⷒዽ♉䮕㔂ᤧ䚽❫囃吴᯾࢒ᤘ㘬᧶怸䓡宔玩积㢷㜩そ帇䏦ሱ䆊䲦㇆ᇼ憳混།刲㯜ಈᄲↀ䔸垢ᘡগծᗼ⡧↤ᘈ絧悫㭌ᇛ岐䠀ე札ණ㮢句Ꮨ࢒㿈⧲縷畱璈棹䆝冴⫅ࢣᛞ⠜㟫ᰵ滃秿⑐礇㹣墫珀㋏櫚ᓾ໾停୹琅㌊ቌ罘䣸Ỵࣄ䒤ॺ挬㿘䏀㏐昃耗⎇塋ᭊ᝼Ảⱺ⓲囼ѧ奸䤾弱٧ᅓ峎緥犒ⵗ≋ሌ♭囬䎄♃ᶱ᧬ᰈ恢㤽䞡竟ᅩ琪ᑟ䄰䥿➥޵㍆兝楣☁涩✣劒楸硲態爁๣䃋ᩈ湁⧳⪘礂⁩媻ᾪ⣙ャ㗲䝼䡓檤⟏৐㑀⹣犭㫨⩏披僵⋅⌢䓆ᐊጹ䅆ሾ⭉⍉㵖ર幣䪊䤠绿嶟䫿䞊ᵿ䂿඾㥘㣒杇憹桊ៃ楁冕掰橮䧶ᔥᚌ県ᔱᇤ⤁ࡩ䯡Ŗ⾊Ỽ唒篰ࡋ桯Ꮨ☢姬⚋䮰緊㶾壜㈫ᒽ悮䕞⅚⃷佷ⶰ曜䭙䄁崾毱ᑇ⽨粯⌝恭叚⮙ႏ⢺ᓃ೑䜖嚮᯻头侂⪯嘘߭畃△償Ṓ嗜煙↭ㄇ≳俉㶟ࡽ愙䥄璣ếᔗ┦㗲␠㝫㌵䥔J䂻幷㱩䑀嗰ၘ└憡檃⎥榯ą᱒ᰤ㞋ǉጌۓ੼ᇀ∛⠠ᜣ᳥勓䐍䇻恪㹿Ɩ㨜֔吨ᑵ匿ܶ䛁橉瞬吀津材ウ㱸㏭珤ନ樤帷㋞ᒢ㠃඀离曠㚗⮟乯ɹ砭㙞ጮ坞劣䛄ັ䧊⹵㿄情亱㒴㦄共棰㖋㧘ഽ㉸㗕Ȃ㕳傉ޗ丱⏋᥹䫤䍇ᔋԲ଼㢆䘮消㹼᳝歘祋ⶶ劻熑柏ӏ㮮嵰彺嘯玏㟣る幍䅡ᷛ䌌௦洒㻛⑮⢌ᩧॴ剀奝咽ѳ⛩᲎ܨ匯⾐ⷾ⏡ም㢤獅㰿滫挲㽲㙿ώ䖓擭䊓勇⚾ᴜ箂᧗唏滾箤ეṫㆹ熓㓠ᜨ㍼抉㍰絚坒䟊ᛱ䍞弨狍紆椂ೊ搎ṻ഼搨䫸ᚔᴠ῿普㣭㚅摖㡏䂿杨◳․Ɉݚ䷗㧋㒩㾭䪓乼䎊ݼ灋៨㮟᛺ᅣ喻㑩㴄㿵㒲䦗䒇紈䑋ӟ斜㬟⒖尝徹ᐂ㤢ྵ⡯刷绉獚察瑮戮ᥛ㠞⡵ڦ⃖ᨾ୴᢮㭳夶䏅⪐懭Έ⨠穞筣䓘伮䪂ࡥ桲Ú瘰沉㯀༔ဲત瘡堝Ⳣ̪䣂揽㚇᝗䅧烔ᬒ瑅䥠≱㔡き጑⟖毤䱉䂀漸㫖沐攷ൾ枓䫴溁䔫尋砮Բ݇囗Ṳ懚嶯媩՞晦䫝ؖ嫢曘㹠嬂䀪毆ᣆ㥲狎笐Ǜ泀㼏ᴠ磐戢̆玳壷乵ᢱ憑Ꭳ㤫䲡扎⦸偞঒ⶦ䉫℁ࣇ檹᣸㺋惴⚅ㆲඵ弧㘾稭㞇刐⟡࿽煐絝㥻絊官ᛊ摯座᧙␌ᜄᤐ㘂櫵ၨ礛㨓嶌祛䪇椹䪤歞ʢἄ᢯ऍ睘廖䌪䇒ᶤ᯾ྺ榎㝫Ⰸ旌笒☗ⶊ桝᥌弢福籿Ջ瘈᭄㿀岖旝傚㏨矢ㅌゎ䨩䈒᰾嫞≏ᴃ尓⟺姭䠨⯩尅⽔Ú悬ƕ猢㬞⒏ᜏ呇ஙࢌ清⒡㦽ⴧ绎䪇扡絎Ӄ㏢䀭Ǭ嬄㹢␇糫ྰ棖⎵攴ᬋ擣䢜ಂ䯺㓇╖ᡳ缦ጲߩ典࢚礁璉疮➷ഄ櫳䳟⢮ʼᤥⰕ䥨䑄㺹糳搷玍墂ข滽婻⓮伝ဆ暕䔤灸䡩楞挊浶㩲డ⵨㊶ⵁ伍璦O洃ᾰ玹子؞㑙У⊠垍䎟ဪ䛸ெⷕ娄剹Ƒ睷乡Ɇ墀ⴜᖡ⁛᳑৓犥䴃ތ׹⡩ˍ碄௵Ѱⷺ槔␟ഥ〝㗇桉ጤ㑌˓̌瘸岱㬟䞧ৡ⣛㔞Ḫ㪅ঔ⌰჊巂Ĕׂା檚້⭩㦧㍾ᛁ䳘ू瞌㝔⒒䌞益ଧ宰ࣰ凴䭢䮖ᴫᏹߐ䊎ᗫ揄圶Ʒ犷堹呾惋䮠瑄Ḣ㨴䏷ሳɤʣ䋤煚崫ᆧ䅞枙ഛޥ᫣⛘槲ᠦ異窚䂄屄ᕪ䩅䐪⡀᪒剼儡ᰡ䌃㠬〪ᝅi攢琳⦷❠ổᇦ琡巉無㛅‸㍂㡰湬þ᫬ヨ偪ഠ⌠墠㒠䐦ᕍ੬ᙆ捔y╥歐Ϊ┯厒笅࿲嘈宕挮歈⇇䒛㩐攔硕䨛⢡⎕᪚䱒ဧ὆ᢏ᭭䭗畴磺㧨޵匴殥妼Ⓛ䔲崹⒔㉨涮⊨宙⹃䰿䡉२⥞墂噰གྷˊ㛑ᴹ僽䦡啠慄沯稴盕⠠夼ⷥ埸⠨Ѳɻ䃓嚉歜搧擝Ꮬ⎹擡ଘ勂ᨓἒ宫Ŵ咲౵碈␷⥣玂仌夔შ㐆翍ፃⱇ㵂汬⒣Ⲡ⦩䥋ᡍऩⵣ䒬䭡牽➢䠭楰ㆽ᪓้Ⱶ奨ⅆ৬湔㖗ᤦሐᰇ縓ၲ巽Ⓒ余丹汏䦏யᥴⓟ㱪ᖘᜑ㤅嶃ᜱ筇ኘᬂె䗻暟᪦䤾➚泓厃ῷ桸୥扣䅁ㆢ⪿⦫ඊ᪋䔋Ⰸ㊲ʐ栂劊劤橊㓔≀ᐲ氙ࢃ扟䦸୥兽ᓰㅶᖷ䍊ἶ椉᧔⑓ᠧᝅ⢁ᐞዜ⍂䬵尷嶊⳱㚚粸ষ䐹⠦ᆒၔ⭘緮⒢⽀䩦⋍ᄤ桚⍋㺢ᡳ硥熚氄Ò֪㕅咒日瞉ᓅ㒜ƚ乸⬉ᢥ喺堓圊硔䮉᪥岫ⲡ烦ᚤᖗ妫㵄殐⋡ᶼ⩱⒁᯽笃电໇噜帳䍍ᖹ斪㮚੼漮咜ೲᨒ圦⿠塂غ粤榁抓烝ᇇ䁆⻼妓ٰ⌵囋ㅯㆄ呮狇⬶牠᡹獩㖑䅻䄲⺩枓᛺⤒㝈✢杒䝥Ȼ⒔➤瘥䭈ಒ嵚曢ࡈ㽍妌峓ϐ@勜殬˞ⲭ〙㎒曦ᚥ稡睉◣栶ㆱ猈橇䫼ξ⭐ঙ㛠丅߲洫潌㹸⵾⁉䁤塻䩂ᖅᖼ勺套≼ঔt┅督粴堵㓐ᖦ秜㦹⎛ଛ囯ⰵ㟕灷氖ᒉ灡璵屴ᗶ㤍ࡨ卒䕛傖⦤͙䫤⫷畾㜭䵰繭ਡ䡞۠丟ⷳ井ᔖၬထ廷奯⋄瓃઻ㅸ燭拑⾷䍒⭸璮佔⿐畲俇招澰玝劋啋㢩ⶥ椏ᳲᬊ粄䠐㵈┏懲呌ᆛ䖻斃擽ⵌ䷚ᤐ縼䵋墰䱧偭㡕՞䫎碦⮬㣂甯ᖖ⑘攚婭卸ֱᤍ㡖敹ඛᔬ╄㥃ֶ⌅㎢᮵ぬṶआᶥ㓠妏䫔唬നࡒጓ揞⑊桱䍴䶚奍䌅㽇埓ɱ嬛唰栻枠⻺㙊呮瀕Јᅮ懈単牾ニ⒲秨椒䊣楅娄榮ὥచ⏭㊢᫽潇د䪞䑛磪⣺沝Ɣ灒濰⩹攰浾㿯炙㲊楔ᴾ哇䜜៎ռ獜稁䗂渐ⲻቨᎪ䥼ܗ玞ᔩಇ漃ᇖைສ⸂づ⵵揲担ყ᥮僈熷劰夊台叞㋒㪄仈翍ᵐ綥檺౑ಭᥳⲤផ㜅㧈坪峃羓櫍㸳䳛欕䬊ᖕ᧧㏕⹖⸟ಉ䅕㩇䞄嗏楞癪䳭溽ⷆѕ䢟䠎૪䘜ᜳ⡻䈵嶴ⵇ⛚儨ቋ䓖掵瘶戹Ⱑᦕ弃猂ẳ䔽拭ॳᒔᔄ橱副┺ͪ侧䀑甐㗂Ợڋ枯滂㳊㖳᱊嬣䂇ᢠऴi᝼ӧ姪㠷嵝穤嫥戄掊ॐڪ⟍㟀ᙈ羬ᥳ㨢౤䮠嫘㖈檌Ȝ嫮ⲳ຀ᡠᶶ䦓ล泖▆絝恆ݜ䧓汆抳眤摌㡔瑆犳ྰ▪咸䓦劀㥚䥟瀺▷䊉ᐓ䌉├炄撄᳤᪹॑橡䄺拀毄冡瑖᱒⺳؊ᡝ曦ῴ嬱غ沁烇欓Ꮩᯒ愮吃ᶉ⫩ᘭ歄㶬䙤佨໋卝䥒䵾ሼ䨮Გ⃊狆⩭烸㡨檊䅔㕼剽䩘䨕ᬺ䒙᲼Ⲋ呪炽槤䄄朵祕皯擢栮丞┖ᐥᕎᠴ慘刽㷩楕᳁㛪ઞ¸⨂ᔐ䙽づᕦ䚔䣅㜃ᕦᏤ煬ᵏ懈亜ٸ㌊⛱䁅ᄷ䵀皆痼坋ሆ捡╈傕ڣɔ劓၏࿅‐㇩㘾⽤᝶⊐瑴૆▩糂ƨ浹ᔬ珌凩㉻㯄眝㢤΅᰿擗微尧᳨呥ᓌ烄ᣵ㏲㢦⾣搨ⓈsῸ涥Ҷ⇧ᱍ夬煿惂仒笞ťᰛ㕎⌀秠㥞缥া涭ៀ⸖戤婰烒丢犤极婴ײ₨ᝧ组୑氒櫛ẃ㴌勈ཪ圇甭ᓏ筣᷐搽Ԉ巈䪂瞿䈹ホС烪䌒硉‿惒嶥ដ皢୉㯺औᦑ⯰禞勪㑡紭䡲旫ᦍ儼斝渜檰੉ᔸ㨬仔壣䟛֐☽Ỳ㞺䫃ײ屍᧐ঔ敞子斥⁨⫘㐃⬀ၕⷆ㰲懝䩘ࠍ⨚槁ᷢ璡ਰ帷犌ᓹ嵁殩☻庡ፙ昖੝ៀ㹂ㅲߪ唫ર㓹〩卡ᐶ䵼ŻҸŁ⃀ו㧦ẻ氡窋㐠〰㎒焇槒珚ৎଆ᭡ᘅ㱨濳煂置欀㱈䇀ಡἐ㋯ї䃜ᎌ儏ᐹ嬘䐛撐㸹懱ړ㞀ᤂ和ু䳠偤㯗ᾚ᱓䚄䃭礷摸ѳͧટ偽竴畝枤⚗↦ڊ皛畤䗈⫡Ṛ⍸姬㐈兮㛲ⷛ䪛㉜㲣㡤磪᷇捍⒠䲢汢㐗ᢩ䨃䎖兹Ḏᩃ梱き孩柺媖ᖐ♄泳拼畳ᰛ䮨劍䚅ᵃ囔怱俬ޡ䲱ላ㍘瓡癁宆壣ᤆ祔䍩惵∈剞暜摧㺊⍖穁䉺ⱃ傯►⽓䙒⩭禱㡘幵༳嘆⏭䩹ଫᶄ⦯⑹ḽ癤拨᷉㕾᚞瞟䫄ፇ䬱䎍ᚶ⡯᳞勹繥ʬ玩᏿ᚅ㶎ۛ猁⚵䱳抡崩អ撑喆ከ䞉掾ᑓ嫺儆⎺撩斋ዘ嵐㑚烹粳ᄷ㊆婤፭佷㘲㸃᣼⡌湺⊨殾孓ᩚ䡤稁䏶㚌ᚱɺਜ⬳Ѱ⥅ᢶຖ๽憘廵䫹ˬ沐椝奄䤮撃癫滫䴌焨௓䉁柊㢸㖪⢫஛奓⯶䒐ด橷䆮㥾㕁ᖙ㦦嘄ᇷ癷欜ⲻ痮䜳嘯໇唫㨸ঐᄇ溮ᅍ䝗埛ὶ砣㶭ি剧ᩗ䢼⩙櫱ິ㩬掾∷ཡ滥⫥㈮取᠓᩟ख़Ꮪ扛­清燦ڬጺ㥡䓱䞘⤐䪽ῢ澤ߺ㣧Ɍ㾎偐ኘ⋱丞ࣉ⌾侫䭳㠖䟐↨㝋㑌ύ即Ԯ䴰㯚㝥ᘉ冱晥䂳夶昍撻䳿ታ戣疂榆㚴䶊偵⸳ை乕㮪ᅅ咼ℾ功ཹ扏璖㝘ℭᵅ䉜ୱ✍䒻㖨楍Ⲳ晬ⴌ㑣ቌ哼泵䘷侜בᙬ佖៑㳷᥋䦤䌯䵮捏䐭熳䰓㷸䣆{۱ƍ治ⶪ㊏浠熺ӱ᥊ん᤿㥿☶硻璵ஂ岸㇞ᱹ絤煗䖭᪂涙ᬅḄ湍侳㫨ঌ㊴◐簡㣲⵻審㔇泅屛䪵്Ὥ秓榊凨旕ᇓᛞ癥㎻䕖ᚲ惺⒌穉畁ᣆ垫睷湕䭑㭃≴媩⚯๰橪⇐㥉㝣瞕⬎悉䇎䪖ĵⵙ壴䟊毌懜㛤㛍祭㵙疉ᕲ⋁攱囦㒸䋙ᑬ獡垨⾲磆死䫺ᚕሱ罞漷紕亘玟昋ㆴ刋㍣ⴞ潺䝛䷑䌼忻㲀㚳ղ㩣㖊⦃⸻㞟⒍慣凕ോⁱᑃ容㢫纼判堜矠嘺ア篚戫㣇⏐䌀هㅢ㬷沐岴ࢶ泖ⲫ怟ᎆ䀣擻*⽊G௕僨ŭ孃ᔒ攛᛻℠炥磫䟶ፍ盼䳙巃歞ͬ峨چ⿠ᶹ⥢䔍ሢᆧ壨值ⳅ᪙ጩ癔儔ᙶⲀ᫛㺛᪁෺ᦦů᡼磉⮾盜愧娫ڱ濐儤㭷Ჭ狢ⷑ届䠹嘤㥥玜上筎祘न問◷㡥䖠儴灰撰ᝧ亂庿渕᭵瞞⽷唀፾栽ᶚ嵕㼖䇷㌰澜༃㷥ᭁ禲䊼宱ⅼ䗝䦻糥殎ᒹӣឹ┈ᔵᐁ᭛桀䬏ⶆ篝රἔጦ泻睇ব⛈昡筚┲㜉ሿ㛦ᢝ糝䞻扒䟶⭤㊝፳姉奺㩬䶢ᛩ䛸庅㞻樔⇤糼癛ή㡁✂ୖ✧伴晙壞枍羂ऄ屐ᣩ⿕䷕㻙䏕篵ᣨ炏匼℞ᷩ䧚棗⧐拺㉋彽ඇ⚶䳨ᒮ䇮ᡟ㖰牱㦪熖ᕗ࿴稲㾏䣩姷瑻筷ລᆿ䦶厣ᵀ杸䕈䚋ዒᣛ㢷嵜宗甡ഩ埴儞甞搛Ӆ䖏ざ䉒⮞㌪ౡҏ瑵叟彜⡤搝篃䨆垮埪Ⓧ䪏䅛硿算℟根惿墽㩁䀧Ჷ䚒䚺歬木Ϯ䲍㠗熠㶴⍻⒴瀓ࠬ椫㫳姼ᦃᄕи୐ཊ⾄ᖍ厰嬞Ȧ㩱࠺懯㧴䃾欒͹ᭈ༐⛀㺦⯀崣徼嚶厍ގ䷞羿㘧┼ھ扢畁叠烖弣㵢捚䮊ࡔ惋ᶵ㚩瑀˨冠ಗ晇けŎ㌌຦刔盱淙梻儎淲凴พ䅬喠⢖瓖ᇻ稭䞌ᡞ䒒㭩䈕֤秬࿸氝捯᫡䖅آᒵ柕☰䧝ᡭ⃍淎ܵ㦓捤乢⾠懲嵘埗㭈ᾇ䍼嶘䂣⹵䎧᛾洼彸⁊ࣝqᄮᾈ瘲緛増֝樞࡟㛄ᧉ庰瀖晣䁚ᬔ᪊毶ϓ厄ະ๥ހ画沝ᢧ⥗㝢㎛渧儌൉䏝拖ໝ懘㰟⠁欂塧㼢ㄽÀ䟔繴䆴⛒䞙ჶ媌㰰朹࿃嬘⑪㰁叚绹羓ㇸ⏆剦㲡湸夗矮䄢ῧ⌄₽牒⣲⣫倂Ϭʶǉ᷄₄睃࡛⽇㝍ଲ╛喨唍᥃㢀篊桃漞㮈▾煂᱆⥻↽䨪呤歇ȶ㏛疥亰̒㎸䙱唝澇⠗Ⲱ䫧層崎榺䒷♵㠠㉖ጬ攙楘噊巍⼒Ḑ䆖㺓⸊௙厺༽稸㱴䝎燠枼⇺㸾ḝ㴷䐁㒽獀撝䕟ᨉ㭖䚅渫ᄏ庯⦚⡜秵Ѯㅎ烒䦩⻭①ᐟu極Ŷ䊄ൽ႑楴㋬婥䭀ᒛ㜶帑拺皗䂇彇䁡ི䛭㶔㏷䔼旆䭊煍ỉ∼ᥕ䫴曁έᆾἤᶅ朏ᨃ歊庿ⳤ撚䮺矍渪兣ফ㛽凍ᎇ㭖䶸㯍咼泓ᵁ珞䢶მ峫яཱිེ⌓҆㬳冣夡ਧ㉜㗝沺ሗ⌢⿃䟋悬ᚩ㔤婙䶞⾀㷬䑽妷䶛ḫḊ瑝緃径缏䏀䟟༲ớᄙ煱畀⌜䆯㼜ࠜ汈㤕朓揲穂₴粗冼㥞䒀ሲ䅗屷῱圅桦樋癯⟉㞫泉⺆㯶笂␕岂೨仾䪒ᗸ༓珺䙄矚ᢩ揢窻ڃ়㎬⓾斐Ⴒᴆ᜸哺પ卢廕掕ᩗ๔滨㵎䞑幣灚Ԯ榪Ṓ⢊僆⊩㷨㯱䶬涧歰斉㵣⊲䷔䓱ଷᑡ澂࢖䐒䑽眂扦揰狴㍖ⶻ弖ظ焊噁㘵ể䶊夶䦱卙嶃≞峣ན刖ᒍ島㙗皣曤紣巸嚈畯巇ᷴ䚝ፔ娖໔઎卭i懑⛠甧᪹ĥ婿⁘獐ࡻスⰌ䗸碂ᱤ槆縚㲱㠏慥儜▱㮝ඵḕ刖矰Қ㦰ᆵ灀䜍ᬼ痕⫼㈱絨狥㵸㵑妶ͥ⦻卞Ḟ䱗䧹矎Ἢ⢀晃ᜃ簇⍒濳ʣ੢㍌⨛筛䢲ḵ弼獓㺞⤌咬澢䫹寎䤓癙ⵔ禜㉊溄㪙凍‎᫬毧ං牔攧䣰䥞⏁䐕㘟此ᠸ柇ᣮ卺砅䵖䴈ܺ⣫糁▖嫵塚渿滻᧶他࿐檭⠓ڹ咘Ɯ羗⚫籵᠊᭴墈粏㇃歵䐯ᷗᩔᑙḨ儛案㥪䚿獔怍䞆犍᭡亯ᛍ㩛瑭䃴㮐⹾䛘ചᡍ嬫䵒䂃嬽ȯ矶ࡒ㑅䆀㊨掶䍣ᑖ欭ᭀ籩咅Ԧ¥ᐸ槂傝梚ㇼ禹䝔ໆⲅ滽圠粥⺵泚篒ᙜゆ慉䇂救䌥㡎澬Ꮫ妖喅㒺毖᰼䠼沅㶻ራ؎ٛ༐়䖎ߑ垅㼦Λ仌ѐ᳊筨∃⹼䣟{ȀР ";
