# Supplementary material for: Detection and Validation of Circular DNA Fragments Using Nanopore Sequencing
Source: Front Genet. 2022 May 30;13:867018. doi: 10.3389/fgene.2022.867018 (PMC9195511; doi:10.3389/fgene.2022.867018)
Supplement: Supplementary file 2 [file DataSheet1.ZIP › example_report/data/raw/85e24231b9778fcefd9b85abbb3f584123cba2703047e5c2f9fd4d35f7bebfad/js/vega.min.js]

!function(t,e){"object"==typeof exports&&"undefined"!=typeof module?e(exports):"function"==typeof define&&define.amd?define(["exports"],e):e((t="undefined"!=typeof globalThis?globalThis:t||self).vega={})}(this,(function(t){"use strict";var e="5.20.2";function n(t,e,n){return t.fields=e||[],t.fname=n,t}function r(t){return null==t?null:t.fname}function i(t){return null==t?null:t.fields}function o(t){return 1===t.length?a(t[0]):u(t)}const a=t=>function(e){return e[t]},u=t=>{const e=t.length;return function(n){for(let r=0;r<e;++r)n=n[t[r]];return n}};function s(t){throw Error(t)}function l(t){const e=[],n=t.length;let r,i,o,a=null,u=0,l="";function c(){e.push(l+t.substring(r,i)),l="",r=i+1}for(t+="",r=i=0;i<n;++i)if(o=t[i],"\\"===o)l+=t.substring(r,i),l+=t.substring(++i,++i),r=i;else if(o===a)c(),a=null,u=-1;else{if(a)continue;r===u&&'"'===o||r===u&&"'"===o?(r=i+1,a=o):"."!==o||u?"["===o?(i>r&&c(),u=r=i+1):"]"===o&&(u||s("Access path missing open bracket: "+t),u>0&&c(),u=0,r=i+1):i>r?c():r=i+1}return u&&s("Access path missing closing bracket: "+t),a&&s("Access path missing closing quote: "+t),i>r&&(i++,c()),e}function c(t,e,r){const i=l(t);return t=1===i.length?i[0]:t,n((r&&r.get||o)(i),[t],e||t)}const f=c("id"),h=n((t=>t),[],"identity"),d=n((()=>0),[],"zero"),p=n((()=>1),[],"one"),g=n((()=>!0),[],"true"),m=n((()=>!1),[],"false");function y(t,e,n){const r=[e].concat([].slice.call(n));console[t].apply(console,r)}function v(t,e){let n=t||0;return{level(t){return arguments.length?(n=+t,this):n},error(){return n>=1&&y(e||"error","ERROR",arguments),this},warn(){return n>=2&&y(e||"warn","WARN",arguments),this},info(){return n>=3&&y(e||"log","INFO",arguments),this},debug(){return n>=4&&y(e||"log","DEBUG",arguments),this}}}var _=Array.isArray;function x(t){return t===Object(t)}const b=t=>"__proto__"!==t;function w(...t){return t.reduce(((t,e)=>{for(const n in e)if("signals"===n)t.signals=A(t.signals,e.signals);else{const r="legend"===n?{layout:1}:"style"===n||null;k(t,n,e[n],r)}return t}),{})}function k(t,e,n,r){if(!b(e))return;let i,o;if(x(n)&&!_(n))for(i in o=x(t[e])?t[e]:t[e]={},n)r&&(!0===r||r[i])?k(o,i,n[i]):b(i)&&(o[i]=n[i]);else t[e]=n}function A(t,e){if(null==t)return e;const n={},r=[];function i(t){n[t.name]||(n[t.name]=1,r.push(t))}return e.forEach(i),t.forEach(i),r}function M(t){return t[t.length-1]}function E(t){return null==t||""===t?null:+t}const D=t=>e=>t*Math.exp(e),C=t=>e=>Math.log(t*e),F=t=>e=>Math.sign(e)*Math.log1p(Math.abs(e/t)),S=t=>e=>Math.sign(e)*Math.expm1(Math.abs(e))*t,B=t=>e=>e<0?-Math.pow(-e,t):Math.pow(e,t);function T(t,e,n,r){const i=n(t[0]),o=n(M(t)),a=(o-i)*e;return[r(i-a),r(o-a)]}function z(t,e){return T(t,e,E,h)}function N(t,e){var n=Math.sign(t[0]);return T(t,e,C(n),D(n))}function O(t,e,n){return T(t,e,B(n),B(1/n))}function R(t,e,n){return T(t,e,F(n),S(n))}function $(t,e,n,r,i){const o=r(t[0]),a=r(M(t)),u=null!=e?r(e):(o+a)/2;return[i(u+(o-u)*n),i(u+(a-u)*n)]}function q(t,e,n){return $(t,e,n,E,h)}function L(t,e,n){const r=Math.sign(t[0]);return $(t,e,n,C(r),D(r))}function U(t,e,n,r){return $(t,e,n,B(r),B(1/r))}function P(t,e,n,r){return $(t,e,n,F(r),S(r))}function j(t){return 1+~~(new Date(t).getMonth()/3)}function I(t){return 1+~~(new Date(t).getUTCMonth()/3)}function W(t){return null!=t?_(t)?t:[t]:[]}function H(t,e,n){let r,i=t[0],o=t[1];return o<i&&(r=o,o=i,i=r),r=o-i,r>=n-e?[e,n]:[i=Math.min(Math.max(i,e),n-r),i+r]}function Y(t){return"function"==typeof t}function V(t,e,r){r=r||{},e=W(e)||[];const o=[],a=[],u={},s=r.comparator||X;return W(t).forEach(((t,n)=>{null!=t&&(o.push("descending"===e[n]?-1:1),a.push(t=Y(t)?t:c(t,null,r)),(i(t)||[]).forEach((t=>u[t]=1)))})),0===a.length?null:n(s(a,o),Object.keys(u))}const G=(t,e)=>(t<e||null==t)&&null!=e?-1:(t>e||null==e)&&null!=t?1:(e=e instanceof Date?+e:e,(t=t instanceof Date?+t:t)!==t&&e==e?-1:e!=e&&t==t?1:0),X=(t,e)=>1===t.length?J(t[0],e[0]):Z(t,e,t.length),J=(t,e)=>function(n,r){return G(t(n),t(r))*e},Z=(t,e,n)=>(e.push(0),function(r,i){let o,a=0,u=-1;for(;0===a&&++u<n;)o=t[u],a=G(o(r),o(i));return a*e[u]});function Q(t){return Y(t)?t:()=>t}function K(t,e){let n;return r=>{n&&clearTimeout(n),n=setTimeout((()=>(e(r),n=null)),t)}}function tt(t){for(let e,n,r=1,i=arguments.length;r<i;++r)for(n in e=arguments[r],e)t[n]=e[n];return t}function et(t,e){let n,r,i,o,a=0;if(t&&(n=t.length))if(null==e){for(r=t[a];a<n&&(null==r||r!=r);r=t[++a]);for(i=o=r;a<n;++a)r=t[a],null!=r&&(r<i&&(i=r),r>o&&(o=r))}else{for(r=e(t[a]);a<n&&(null==r||r!=r);r=e(t[++a]));for(i=o=r;a<n;++a)r=e(t[a]),null!=r&&(r<i&&(i=r),r>o&&(o=r))}return[i,o]}function nt(t,e){const n=t.length;let r,i,o,a,u,s=-1;if(null==e){for(;++s<n;)if(i=t[s],null!=i&&i>=i){r=o=i;break}if(s===n)return[-1,-1];for(a=u=s;++s<n;)i=t[s],null!=i&&(r>i&&(r=i,a=s),o<i&&(o=i,u=s))}else{for(;++s<n;)if(i=e(t[s],s,t),null!=i&&i>=i){r=o=i;break}if(s===n)return[-1,-1];for(a=u=s;++s<n;)i=e(t[s],s,t),null!=i&&(r>i&&(r=i,a=s),o<i&&(o=i,u=s))}return[a,u]}const rt=Object.prototype.hasOwnProperty;function it(t,e){return rt.call(t,e)}const ot={};function at(t){let e,n={};function r(t){return it(n,t)&&n[t]!==ot}const i={size:0,empty:0,object:n,has:r,get:t=>r(t)?n[t]:void 0,set(t,e){return r(t)||(++i.size,n[t]===ot&&--i.empty),n[t]=e,this},delete(t){return r(t)&&(--i.size,++i.empty,n[t]=ot),this},clear(){i.size=i.empty=0,i.object=n={}},test(t){return arguments.length?(e=t,i):e},clean(){const t={};let r=0;for(const i in n){const o=n[i];o===ot||e&&e(o)||(t[i]=o,++r)}i.size=r,i.empty=0,i.object=n=t}};return t&&Object.keys(t).forEach((e=>{i.set(e,t[e])})),i}function ut(t,e,n,r,i,o){if(!n&&0!==n)return o;const a=+n;let u,s=t[0],l=M(t);l<s&&(u=s,s=l,l=u),u=Math.abs(e-s);const c=Math.abs(l-e);return u<c&&u<=a?r:c<=a?i:o}function st(t,e,n){const r=t.prototype=Object.create(e.prototype);return Object.defineProperty(r,"constructor",{value:t,writable:!0,enumerable:!0,configurable:!0}),tt(r,n)}function lt(t,e,n,r){let i,o=e[0],a=e[e.length-1];return o>a&&(i=o,o=a,a=i),r=void 0===r||r,((n=void 0===n||n)?o<=t:o<t)&&(r?t<=a:t<a)}function ct(t){return"boolean"==typeof t}function ft(t){return"[object Date]"===Object.prototype.toString.call(t)}function ht(t){return t&&Y(t[Symbol.iterator])}function dt(t){return"number"==typeof t}function pt(t){return"[object RegExp]"===Object.prototype.toString.call(t)}function gt(t){return"string"==typeof t}function mt(t,e,r){t&&(t=e?W(t).map((t=>t.replace(/\\(.)/g,"$1"))):W(t));const i=t&&t.length,a=r&&r.get||o,u=t=>a(e?[t]:l(t));let s;if(i)if(1===i){const e=u(t[0]);s=function(t){return""+e(t)}}else{const e=t.map(u);s=function(t){let n=""+e[0](t),r=0;for(;++r<i;)n+="|"+e[r](t);return n}}else s=function(){return""};return n(s,t,"key")}function yt(t,e){const n=t[0],r=M(t),i=+e;return i?1===i?r:n+i*(r-n):n}function vt(t){let e,n,r;t=+t||1e4;const i=()=>{e={},n={},r=0},o=(i,o)=>(++r>t&&(n=e,e={},r=1),e[i]=o);return i(),{clear:i,has:t=>it(e,t)||it(n,t),get:t=>it(e,t)?e[t]:it(n,t)?o(t,n[t]):void 0,set:(t,n)=>it(e,t)?e[t]=n:o(t,n)}}function _t(t,e,n,r){const i=e.length,o=n.length;if(!o)return e;if(!i)return n;const a=r||new e.constructor(i+o);let u=0,s=0,l=0;for(;u<i&&s<o;++l)a[l]=t(e[u],n[s])>0?n[s++]:e[u++];for(;u<i;++u,++l)a[l]=e[u];for(;s<o;++s,++l)a[l]=n[s];return a}function xt(t,e){let n="";for(;--e>=0;)n+=t;return n}function bt(t,e,n,r){const i=n||" ",o=t+"",a=e-o.length;return a<=0?o:"left"===r?xt(i,a)+o:"center"===r?xt(i,~~(a/2))+o+xt(i,Math.ceil(a/2)):o+xt(i,a)}function wt(t){return t&&M(t)-t[0]||0}function kt(t){return _(t)?"["+t.map(kt)+"]":x(t)||gt(t)?JSON.stringify(t).replace("\u2028","\\u2028").replace("\u2029","\\u2029"):t}function At(t){return null==t||""===t?null:!(!t||"false"===t||"0"===t)&&!!t}const Mt=t=>dt(t)||ft(t)?t:Date.parse(t);function Et(t,e){return e=e||Mt,null==t||""===t?null:e(t)}function Dt(t){return null==t||""===t?null:t+""}function Ct(t){const e={},n=t.length;for(let r=0;r<n;++r)e[t[r]]=!0;return e}function Ft(t,e,n,r){const i=null!=r?r:"…",o=t+"",a=o.length,u=Math.max(0,e-i.length);return a<=e?o:"left"===n?i+o.slice(a-u):"center"===n?o.slice(0,Math.ceil(u/2))+i+o.slice(a-~~(u/2)):o.slice(0,u)+i}function St(t,e,n){if(t)if(e){const r=t.length;for(let i=0;i<r;++i){const r=e(t[i]);r&&n(r,i,t)}}else t.forEach(n)}var Bt={},Tt={};function zt(t){return new Function("d","return {"+t.map((function(t,e){return JSON.stringify(t)+": d["+e+'] || ""'})).join(",")+"}")}function Nt(t){var e=Object.create(null),n=[];return t.forEach((function(t){for(var r in t)r in e||n.push(e[r]=r)})),n}function Ot(t,e){var n=t+"",r=n.length;return r<e?new Array(e-r+1).join(0)+n:n}function Rt(t){var e=t.getUTCHours(),n=t.getUTCMinutes(),r=t.getUTCSeconds(),i=t.getUTCMilliseconds();return isNaN(t)?"Invalid Date":function(t){return t<0?"-"+Ot(-t,6):t>9999?"+"+Ot(t,6):Ot(t,4)}(t.getUTCFullYear())+"-"+Ot(t.getUTCMonth()+1,2)+"-"+Ot(t.getUTCDate(),2)+(i?"T"+Ot(e,2)+":"+Ot(n,2)+":"+Ot(r,2)+"."+Ot(i,3)+"Z":r?"T"+Ot(e,2)+":"+Ot(n,2)+":"+Ot(r,2)+"Z":n||e?"T"+Ot(e,2)+":"+Ot(n,2)+"Z":"")}function $t(t){var e=new RegExp('["'+t+"\n\r]"),n=t.charCodeAt(0);function r(t,e){var r,i=[],o=t.length,a=0,u=0,s=o<=0,l=!1;function c(){if(s)return Tt;if(l)return l=!1,Bt;var e,r,i=a;if(34===t.charCodeAt(i)){for(;a++<o&&34!==t.charCodeAt(a)||34===t.charCodeAt(++a););return(e=a)>=o?s=!0:10===(r=t.charCodeAt(a++))?l=!0:13===r&&(l=!0,10===t.charCodeAt(a)&&++a),t.slice(i+1,e-1).replace(/""/g,'"')}for(;a<o;){if(10===(r=t.charCodeAt(e=a++)))l=!0;else if(13===r)l=!0,10===t.charCodeAt(a)&&++a;else if(r!==n)continue;return t.slice(i,e)}return s=!0,t.slice(i,o)}for(10===t.charCodeAt(o-1)&&--o,13===t.charCodeAt(o-1)&&--o;(r=c())!==Tt;){for(var f=[];r!==Bt&&r!==Tt;)f.push(r),r=c();e&&null==(f=e(f,u++))||i.push(f)}return i}function i(e,n){return e.map((function(e){return n.map((function(t){return a(e[t])})).join(t)}))}function o(e){return e.map(a).join(t)}function a(t){return null==t?"":t instanceof Date?Rt(t):e.test(t+="")?'"'+t.replace(/"/g,'""')+'"':t}return{parse:function(t,e){var n,i,o=r(t,(function(t,r){if(n)return n(t,r-1);i=t,n=e?function(t,e){var n=zt(t);return function(r,i){return e(n(r),i,t)}}(t,e):zt(t)}));return o.columns=i||[],o},parseRows:r,format:function(e,n){return null==n&&(n=Nt(e)),[n.map(a).join(t)].concat(i(e,n)).join("\n")},formatBody:function(t,e){return null==e&&(e=Nt(t)),i(t,e).join("\n")},formatRows:function(t){return t.map(o).join("\n")},formatRow:o,formatValue:a}}function qt(t){return t}function Lt(t,e){return"string"==typeof e&&(e=t.objects[e]),"GeometryCollection"===e.type?{type:"FeatureCollection",features:e.geometries.map((function(e){return Ut(t,e)}))}:Ut(t,e)}function Ut(t,e){var n=e.id,r=e.bbox,i=null==e.properties?{}:e.properties,o=Pt(t,e);return null==n&&null==r?{type:"Feature",properties:i,geometry:o}:null==r?{type:"Feature",id:n,properties:i,geometry:o}:{type:"Feature",id:n,bbox:r,properties:i,geometry:o}}function Pt(t,e){var n=function(t){if(null==t)return qt;var e,n,r=t.scale[0],i=t.scale[1],o=t.translate[0],a=t.translate[1];return function(t,u){u||(e=n=0);var s=2,l=t.length,c=new Array(l);for(c[0]=(e+=t[0])*r+o,c[1]=(n+=t[1])*i+a;s<l;)c[s]=t[s],++s;return c}}(t.transform),r=t.arcs;function i(t,e){e.length&&e.pop();for(var i=r[t<0?~t:t],o=0,a=i.length;o<a;++o)e.push(n(i[o],o));t<0&&function(t,e){for(var n,r=t.length,i=r-e;i<--r;)n=t[i],t[i++]=t[r],t[r]=n}(e,a)}function o(t){return n(t)}function a(t){for(var e=[],n=0,r=t.length;n<r;++n)i(t[n],e);return e.length<2&&e.push(e[0]),e}function u(t){for(var e=a(t);e.length<4;)e.push(e[0]);return e}function s(t){return t.map(u)}return function t(e){var n,r=e.type;switch(r){case"GeometryCollection":return{type:r,geometries:e.geometries.map(t)};case"Point":n=o(e.coordinates);break;case"MultiPoint":n=e.coordinates.map(o);break;case"LineString":n=a(e.arcs);break;case"MultiLineString":n=e.arcs.map(a);break;case"Polygon":n=s(e.arcs);break;case"MultiPolygon":n=e.arcs.map(s);break;default:return null}return{type:r,coordinates:n}}(e)}function jt(t,e){var n={},r={},i={},o=[],a=-1;function u(t,e){for(var r in t){var i=t[r];delete e[i.start],delete i.start,delete i.end,i.forEach((function(t){n[t<0?~t:t]=1})),o.push(i)}}return e.forEach((function(n,r){var i,o=t.arcs[n<0?~n:n];o.length<3&&!o[1][0]&&!o[1][1]&&(i=e[++a],e[a]=n,e[r]=i)})),e.forEach((function(e){var n,o,a=function(e){var n,r=t.arcs[e<0?~e:e],i=r[0];t.transform?(n=[0,0],r.forEach((function(t){n[0]+=t[0],n[1]+=t[1]}))):n=r[r.length-1];return e<0?[n,i]:[i,n]}(e),u=a[0],s=a[1];if(n=i[u])if(delete i[n.end],n.push(e),n.end=s,o=r[s]){delete r[o.start];var l=o===n?n:n.concat(o);r[l.start=n.start]=i[l.end=o.end]=l}else r[n.start]=i[n.end]=n;else if(n=r[s])if(delete r[n.start],n.unshift(e),n.start=u,o=i[u]){delete i[o.end];var c=o===n?n:o.concat(n);r[c.start=o.start]=i[c.end=n.end]=c}else r[n.start]=i[n.end]=n;else r[(n=[e]).start=u]=i[n.end=s]=n})),u(i,r),u(r,i),e.forEach((function(t){n[t<0?~t:t]||o.push([t])})),o}function It(t){return Pt(t,Wt.apply(this,arguments))}function Wt(t,e,n){var r,i,o;if(arguments.length>1)r=Ht(t,e,n);else for(i=0,r=new Array(o=t.arcs.length);i<o;++i)r[i]=i;return{type:"MultiLineString",arcs:jt(t,r)}}function Ht(t,e,n){var r,i=[],o=[];function a(t){var e=t<0?~t:t;(o[e]||(o[e]=[])).push({i:t,g:r})}function u(t){t.forEach(a)}function s(t){t.forEach(u)}return function t(e){switch(r=e,e.type){case"GeometryCollection":e.geometries.forEach(t);break;case"LineString":u(e.arcs);break;case"MultiLineString":case"Polygon":s(e.arcs);break;case"MultiPolygon":!function(t){t.forEach(s)}(e.arcs)}}(e),o.forEach(null==n?function(t){i.push(t[0].i)}:function(t){n(t[0].g,t[t.length-1].g)&&i.push(t[0].i)}),i}function Yt(t,e){return t<e?-1:t>e?1:t>=e?0:NaN}function Vt(t){let e=t,n=t;function r(t,e,r,i){for(null==r&&(r=0),null==i&&(i=t.length);r<i;){const o=r+i>>>1;n(t[o],e)<0?r=o+1:i=o}return r}return 1===t.length&&(e=(e,n)=>t(e)-n,n=function(t){return(e,n)=>Yt(t(e),n)}(t)),{left:r,center:function(t,n,i,o){null==i&&(i=0),null==o&&(o=t.length);const a=r(t,n,i,o-1);return a>i&&e(t[a-1],n)>-e(t[a],n)?a-1:a},right:function(t,e,r,i){for(null==r&&(r=0),null==i&&(i=t.length);r<i;){const o=r+i>>>1;n(t[o],e)>0?i=o:r=o+1}return r}}}function Gt(t){return null===t?NaN:+t}const Xt=Vt(Yt),Jt=Xt.right,Zt=Xt.left;Vt(Gt).center;class Qt{constructor(){this._partials=new Float64Array(32),this._n=0}add(t){const e=this._partials;let n=0;for(let r=0;r<this._n&&r<32;r++){const i=e[r],o=t+i,a=Math.abs(t)<Math.abs(i)?t-(o-i):i-(o-t);a&&(e[n++]=a),t=o}return e[n]=t,this._n=n+1,this}valueOf(){const t=this._partials;let e,n,r,i=this._n,o=0;if(i>0){for(o=t[--i];i>0&&(e=o,n=t[--i],o=e+n,r=n-(o-e),!r););i>0&&(r<0&&t[i-1]<0||r>0&&t[i-1]>0)&&(n=2*r,e=o+n,n==e-o&&(o=e))}return o}}var Kt=Math.sqrt(50),te=Math.sqrt(10),ee=Math.sqrt(2);function ne(t,e,n){var r,i,o,a,u=-1;if(n=+n,(t=+t)===(e=+e)&&n>0)return[t];if((r=e<t)&&(i=t,t=e,e=i),0===(a=re(t,e,n))||!isFinite(a))return[];if(a>0){let n=Math.round(t/a),r=Math.round(e/a);for(n*a<t&&++n,r*a>e&&--r,o=new Array(i=r-n+1);++u<i;)o[u]=(n+u)*a}else{a=-a;let n=Math.round(t*a),r=Math.round(e*a);for(n/a<t&&++n,r/a>e&&--r,o=new Array(i=r-n+1);++u<i;)o[u]=(n+u)/a}return r&&o.reverse(),o}function re(t,e,n){var r=(e-t)/Math.max(0,n),i=Math.floor(Math.log(r)/Math.LN10),o=r/Math.pow(10,i);return i>=0?(o>=Kt?10:o>=te?5:o>=ee?2:1)*Math.pow(10,i):-Math.pow(10,-i)/(o>=Kt?10:o>=te?5:o>=ee?2:1)}function ie(t,e,n){var r=Math.abs(e-t)/Math.max(0,n),i=Math.pow(10,Math.floor(Math.log(r)/Math.LN10)),o=r/i;return o>=Kt?i*=10:o>=te?i*=5:o>=ee&&(i*=2),e<t?-i:i}function oe(t,e){let n;if(void 0===e)for(const e of t)null!=e&&(n<e||void 0===n&&e>=e)&&(n=e);else{let r=-1;for(let i of t)null!=(i=e(i,++r,t))&&(n<i||void 0===n&&i>=i)&&(n=i)}return n}function ae(t,e){let n;if(void 0===e)for(const e of t)null!=e&&(n>e||void 0===n&&e>=e)&&(n=e);else{let r=-1;for(let i of t)null!=(i=e(i,++r,t))&&(n>i||void 0===n&&i>=i)&&(n=i)}return n}function ue(t,e,n=0,r=t.length-1,i=Yt){for(;r>n;){if(r-n>600){const o=r-n+1,a=e-n+1,u=Math.log(o),s=.5*Math.exp(2*u/3),l=.5*Math.sqrt(u*s*(o-s)/o)*(a-o/2<0?-1:1);ue(t,e,Math.max(n,Math.floor(e-a*s/o+l)),Math.min(r,Math.floor(e+(o-a)*s/o+l)),i)}const o=t[e];let a=n,u=r;for(se(t,n,e),i(t[r],o)>0&&se(t,n,r);a<u;){for(se(t,a,u),++a,--u;i(t[a],o)<0;)++a;for(;i(t[u],o)>0;)--u}0===i(t[n],o)?se(t,n,u):(++u,se(t,u,r)),u<=e&&(n=u+1),e<=u&&(r=u-1)}return t}function se(t,e,n){const r=t[e];t[e]=t[n],t[n]=r}function le(t,e,n){if(r=(t=Float64Array.from(function*(t,e){if(void 0===e)for(let e of t)null!=e&&(e=+e)>=e&&(yield e);else{let n=-1;for(let r of t)null!=(r=e(r,++n,t))&&(r=+r)>=r&&(yield r)}}(t,n))).length){if((e=+e)<=0||r<2)return ae(t);if(e>=1)return oe(t);var r,i=(r-1)*e,o=Math.floor(i),a=oe(ue(t,o).subarray(0,o+1));return a+(ae(t.subarray(o+1))-a)*(i-o)}}function ce(t,e,n=Gt){if(r=t.length){if((e=+e)<=0||r<2)return+n(t[0],0,t);if(e>=1)return+n(t[r-1],r-1,t);var r,i=(r-1)*e,o=Math.floor(i),a=+n(t[o],o,t);return a+(+n(t[o+1],o+1,t)-a)*(i-o)}}function fe(t,e){return le(t,.5,e)}function he(t){return Array.from(function*(t){for(const e of t)yield*e}(t))}function de(t,e,n){t=+t,e=+e,n=(i=arguments.length)<2?(e=t,t=0,1):i<3?1:+n;for(var r=-1,i=0|Math.max(0,Math.ceil((e-t)/n)),o=new Array(i);++r<i;)o[r]=t+r*n;return o}function pe(t,e){let n=0;if(void 0===e)for(let e of t)(e=+e)&&(n+=e);else{let r=-1;for(let i of t)(i=+e(i,++r,t))&&(n+=i)}return n}function ge(t,e){if((n=(t=e?t.toExponential(e-1):t.toExponential()).indexOf("e"))<0)return null;var n,r=t.slice(0,n);return[r.length>1?r[0]+r.slice(2):r,+t.slice(n+1)]}function me(t){return(t=ge(Math.abs(t)))?t[1]:NaN}var ye,ve=/^(?:(.)?([<>=^]))?([+\-( ])?([$#])?(0)?(\d+)?(,)?(\.\d+)?(~)?([a-z%])?$/i;function _e(t){if(!(e=ve.exec(t)))throw new Error("invalid format: "+t);var e;return new xe({fill:e[1],align:e[2],sign:e[3],symbol:e[4],zero:e[5],width:e[6],comma:e[7],precision:e[8]&&e[8].slice(1),trim:e[9],type:e[10]})}function xe(t){this.fill=void 0===t.fill?" ":t.fill+"",this.align=void 0===t.align?">":t.align+"",this.sign=void 0===t.sign?"-":t.sign+"",this.symbol=void 0===t.symbol?"":t.symbol+"",this.zero=!!t.zero,this.width=void 0===t.width?void 0:+t.width,this.comma=!!t.comma,this.precision=void 0===t.precision?void 0:+t.precision,this.trim=!!t.trim,this.type=void 0===t.type?"":t.type+""}function be(t,e){var n=ge(t,e);if(!n)return t+"";var r=n[0],i=n[1];return i<0?"0."+new Array(-i).join("0")+r:r.length>i+1?r.slice(0,i+1)+"."+r.slice(i+1):r+new Array(i-r.length+2).join("0")}_e.prototype=xe.prototype,xe.prototype.toString=function(){return this.fill+this.align+this.sign+this.symbol+(this.zero?"0":"")+(void 0===this.width?"":Math.max(1,0|this.width))+(this.comma?",":"")+(void 0===this.precision?"":"."+Math.max(0,0|this.precision))+(this.trim?"~":"")+this.type};var we={"%":(t,e)=>(100*t).toFixed(e),b:t=>Math.round(t).toString(2),c:t=>t+"",d:function(t){return Math.abs(t=Math.round(t))>=1e21?t.toLocaleString("en").replace(/,/g,""):t.toString(10)},e:(t,e)=>t.toExponential(e),f:(t,e)=>t.toFixed(e),g:(t,e)=>t.toPrecision(e),o:t=>Math.round(t).toString(8),p:(t,e)=>be(100*t,e),r:be,s:function(t,e){var n=ge(t,e);if(!n)return t+"";var r=n[0],i=n[1],o=i-(ye=3*Math.max(-8,Math.min(8,Math.floor(i/3))))+1,a=r.length;return o===a?r:o>a?r+new Array(o-a+1).join("0"):o>0?r.slice(0,o)+"."+r.slice(o):"0."+new Array(1-o).join("0")+ge(t,Math.max(0,e+o-1))[0]},X:t=>Math.round(t).toString(16).toUpperCase(),x:t=>Math.round(t).toString(16)};function ke(t){return t}var Ae,Me,Ee,De=Array.prototype.map,Ce=["y","z","a","f","p","n","µ","m","","k","M","G","T","P","E","Z","Y"];function Fe(t){var e,n,r=void 0===t.grouping||void 0===t.thousands?ke:(e=De.call(t.grouping,Number),n=t.thousands+"",function(t,r){for(var i=t.length,o=[],a=0,u=e[0],s=0;i>0&&u>0&&(s+u+1>r&&(u=Math.max(1,r-s)),o.push(t.substring(i-=u,i+u)),!((s+=u+1)>r));)u=e[a=(a+1)%e.length];return o.reverse().join(n)}),i=void 0===t.currency?"":t.currency[0]+"",o=void 0===t.currency?"":t.currency[1]+"",a=void 0===t.decimal?".":t.decimal+"",u=void 0===t.numerals?ke:function(t){return function(e){return e.replace(/[0-9]/g,(function(e){return t[+e]}))}}(De.call(t.numerals,String)),s=void 0===t.percent?"%":t.percent+"",l=void 0===t.minus?"−":t.minus+"",c=void 0===t.nan?"NaN":t.nan+"";function f(t){var e=(t=_e(t)).fill,n=t.align,f=t.sign,h=t.symbol,d=t.zero,p=t.width,g=t.comma,m=t.precision,y=t.trim,v=t.type;"n"===v?(g=!0,v="g"):we[v]||(void 0===m&&(m=12),y=!0,v="g"),(d||"0"===e&&"="===n)&&(d=!0,e="0",n="=");var _="$"===h?i:"#"===h&&/[boxX]/.test(v)?"0"+v.toLowerCase():"",x="$"===h?o:/[%p]/.test(v)?s:"",b=we[v],w=/[defgprs%]/.test(v);function k(t){var i,o,s,h=_,k=x;if("c"===v)k=b(t)+k,t="";else{var A=(t=+t)<0||1/t<0;if(t=isNaN(t)?c:b(Math.abs(t),m),y&&(t=function(t){t:for(var e,n=t.length,r=1,i=-1;r<n;++r)switch(t[r]){case".":i=e=r;break;case"0":0===i&&(i=r),e=r;break;default:if(!+t[r])break t;i>0&&(i=0)}return i>0?t.slice(0,i)+t.slice(e+1):t}(t)),A&&0==+t&&"+"!==f&&(A=!1),h=(A?"("===f?f:l:"-"===f||"("===f?"":f)+h,k=("s"===v?Ce[8+ye/3]:"")+k+(A&&"("===f?")":""),w)for(i=-1,o=t.length;++i<o;)if(48>(s=t.charCodeAt(i))||s>57){k=(46===s?a+t.slice(i+1):t.slice(i))+k,t=t.slice(0,i);break}}g&&!d&&(t=r(t,1/0));var M=h.length+t.length+k.length,E=M<p?new Array(p-M+1).join(e):"";switch(g&&d&&(t=r(E+t,E.length?p-k.length:1/0),E=""),n){case"<":t=h+t+k+E;break;case"=":t=h+E+t+k;break;case"^":t=E.slice(0,M=E.length>>1)+h+t+k+E.slice(M);break;default:t=E+h+t+k}return u(t)}return m=void 0===m?6:/[gprs]/.test(v)?Math.max(1,Math.min(21,m)):Math.max(0,Math.min(20,m)),k.toString=function(){return t+""},k}return{format:f,formatPrefix:function(t,e){var n=f(((t=_e(t)).type="f",t)),r=3*Math.max(-8,Math.min(8,Math.floor(me(e)/3))),i=Math.pow(10,-r),o=Ce[8+r/3];return function(t){return n(i*t)+o}}}}function Se(t){return Math.max(0,-me(Math.abs(t)))}function Be(t,e){return Math.max(0,3*Math.max(-8,Math.min(8,Math.floor(me(e)/3)))-me(Math.abs(t)))}function Te(t,e){return t=Math.abs(t),e=Math.abs(e)-t,Math.max(0,me(e)-me(t))+1}!function(t){Ae=Fe(t),Me=Ae.format,Ee=Ae.formatPrefix}({thousands:",",grouping:[3],currency:["$",""]});var ze=new Date,Ne=new Date;function Oe(t,e,n,r){function i(e){return t(e=0===arguments.length?new Date:new Date(+e)),e}return i.floor=function(e){return t(e=new Date(+e)),e},i.ceil=function(n){return t(n=new Date(n-1)),e(n,1),t(n),n},i.round=function(t){var e=i(t),n=i.ceil(t);return t-e<n-t?e:n},i.offset=function(t,n){return e(t=new Date(+t),null==n?1:Math.floor(n)),t},i.range=function(n,r,o){var a,u=[];if(n=i.ceil(n),o=null==o?1:Math.floor(o),!(n<r&&o>0))return u;do{u.push(a=new Date(+n)),e(n,o),t(n)}while(a<n&&n<r);return u},i.filter=function(n){return Oe((function(e){if(e>=e)for(;t(e),!n(e);)e.setTime(e-1)}),(function(t,r){if(t>=t)if(r<0)for(;++r<=0;)for(;e(t,-1),!n(t););else for(;--r>=0;)for(;e(t,1),!n(t););}))},n&&(i.count=function(e,r){return ze.setTime(+e),Ne.setTime(+r),t(ze),t(Ne),Math.floor(n(ze,Ne))},i.every=function(t){return t=Math.floor(t),isFinite(t)&&t>0?t>1?i.filter(r?function(e){return r(e)%t==0}:function(e){return i.count(0,e)%t==0}):i:null}),i}var Re=Oe((function(){}),(function(t,e){t.setTime(+t+e)}),(function(t,e){return e-t}));Re.every=function(t){return t=Math.floor(t),isFinite(t)&&t>0?t>1?Oe((function(e){e.setTime(Math.floor(e/t)*t)}),(function(e,n){e.setTime(+e+n*t)}),(function(e,n){return(n-e)/t})):Re:null};var $e=1e3,qe=6e4,Le=36e5,Ue=864e5,Pe=6048e5,je=Oe((function(t){t.setTime(t-t.getMilliseconds())}),(function(t,e){t.setTime(+t+e*$e)}),(function(t,e){return(e-t)/$e}),(function(t){return t.getUTCSeconds()})),Ie=Oe((function(t){t.setTime(t-t.getMilliseconds()-t.getSeconds()*$e)}),(function(t,e){t.setTime(+t+e*qe)}),(function(t,e){return(e-t)/qe}),(function(t){return t.getMinutes()})),We=Oe((function(t){t.setTime(t-t.getMilliseconds()-t.getSeconds()*$e-t.getMinutes()*qe)}),(function(t,e){t.setTime(+t+e*Le)}),(function(t,e){return(e-t)/Le}),(function(t){return t.getHours()})),He=Oe((t=>t.setHours(0,0,0,0)),((t,e)=>t.setDate(t.getDate()+e)),((t,e)=>(e-t-(e.getTimezoneOffset()-t.getTimezoneOffset())*qe)/Ue),(t=>t.getDate()-1));function Ye(t){return Oe((function(e){e.setDate(e.getDate()-(e.getDay()+7-t)%7),e.setHours(0,0,0,0)}),(function(t,e){t.setDate(t.getDate()+7*e)}),(function(t,e){return(e-t-(e.getTimezoneOffset()-t.getTimezoneOffset())*qe)/Pe}))}var Ve=Ye(0),Ge=Ye(1);Ye(2),Ye(3);var Xe=Ye(4);Ye(5),Ye(6);var Je=Oe((function(t){t.setDate(1),t.setHours(0,0,0,0)}),(function(t,e){t.setMonth(t.getMonth()+e)}),(function(t,e){return e.getMonth()-t.getMonth()+12*(e.getFullYear()-t.getFullYear())}),(function(t){return t.getMonth()})),Ze=Oe((function(t){t.setMonth(0,1),t.setHours(0,0,0,0)}),(function(t,e){t.setFullYear(t.getFullYear()+e)}),(function(t,e){return e.getFullYear()-t.getFullYear()}),(function(t){return t.getFullYear()}));Ze.every=function(t){return isFinite(t=Math.floor(t))&&t>0?Oe((function(e){e.setFullYear(Math.floor(e.getFullYear()/t)*t),e.setMonth(0,1),e.setHours(0,0,0,0)}),(function(e,n){e.setFullYear(e.getFullYear()+n*t)})):null};var Qe=Oe((function(t){t.setUTCSeconds(0,0)}),(function(t,e){t.setTime(+t+e*qe)}),(function(t,e){return(e-t)/qe}),(function(t){return t.getUTCMinutes()})),Ke=Oe((function(t){t.setUTCMinutes(0,0,0)}),(function(t,e){t.setTime(+t+e*Le)}),(function(t,e){return(e-t)/Le}),(function(t){return t.getUTCHours()})),tn=Oe((function(t){t.setUTCHours(0,0,0,0)}),(function(t,e){t.setUTCDate(t.getUTCDate()+e)}),(function(t,e){return(e-t)/Ue}),(function(t){return t.getUTCDate()-1}));function en(t){return Oe((function(e){e.setUTCDate(e.getUTCDate()-(e.getUTCDay()+7-t)%7),e.setUTCHours(0,0,0,0)}),(function(t,e){t.setUTCDate(t.getUTCDate()+7*e)}),(function(t,e){return(e-t)/Pe}))}var nn=en(0),rn=en(1);en(2),en(3);var on=en(4);en(5),en(6);var an=Oe((function(t){t.setUTCDate(1),t.setUTCHours(0,0,0,0)}),(function(t,e){t.setUTCMonth(t.getUTCMonth()+e)}),(function(t,e){return e.getUTCMonth()-t.getUTCMonth()+12*(e.getUTCFullYear()-t.getUTCFullYear())}),(function(t){return t.getUTCMonth()})),un=Oe((function(t){t.setUTCMonth(0,1),t.setUTCHours(0,0,0,0)}),(function(t,e){t.setUTCFullYear(t.getUTCFullYear()+e)}),(function(t,e){return e.getUTCFullYear()-t.getUTCFullYear()}),(function(t){return t.getUTCFullYear()}));un.every=function(t){return isFinite(t=Math.floor(t))&&t>0?Oe((function(e){e.setUTCFullYear(Math.floor(e.getUTCFullYear()/t)*t),e.setUTCMonth(0,1),e.setUTCHours(0,0,0,0)}),(function(e,n){e.setUTCFullYear(e.getUTCFullYear()+n*t)})):null};const sn="year",ln="quarter",cn="month",fn="week",hn="date",dn="day",pn="dayofyear",gn="hours",mn="minutes",yn="seconds",vn="milliseconds",_n=[sn,ln,cn,fn,hn,dn,pn,gn,mn,yn,vn],xn=_n.reduce(((t,e,n)=>(t[e]=1+n,t)),{});function bn(t){const e=W(t).slice(),n={};e.length||s("Missing time unit."),e.forEach((t=>{it(xn,t)?n[t]=1:s(`Invalid time unit: ${t}.`)}));return(n.week||n.day?1:0)+(n.quarter||n.month||n.date?1:0)+(n.dayofyear?1:0)>1&&s(`Incompatible time units: ${t}`),e.sort(((t,e)=>xn[t]-xn[e])),e}const wn={[sn]:"%Y ",[ln]:"Q%q ",[cn]:"%b ",[hn]:"%d ",[fn]:"W%U ",[dn]:"%a ",[pn]:"%j ",[gn]:"%H:00",[mn]:"00:%M",[yn]:":%S",[vn]:".%L","year-month":"%Y-%m ","year-month-date":"%Y-%m-%d ","hours-minutes":"%H:%M"};function kn(t,e){const n=tt({},wn,e),r=bn(t),i=r.length;let o,a,u="",s=0;for(s=0;s<i;)for(o=r.length;o>s;--o)if(a=r.slice(s,o).join("-"),null!=n[a]){u+=n[a],s=o;break}return u.trim()}const An=new Date;function Mn(t){return An.setFullYear(t),An.setMonth(0),An.setDate(1),An.setHours(0,0,0,0),An}function En(t){return Cn(new Date(t))}function Dn(t){return Fn(new Date(t))}function Cn(t){return He.count(Mn(t.getFullYear())-1,t)}function Fn(t){return Ve.count(Mn(t.getFullYear())-1,t)}function Sn(t){return Mn(t).getDay()}function Bn(t,e,n,r,i,o,a){if(0<=t&&t<100){const u=new Date(-1,e,n,r,i,o,a);return u.setFullYear(t),u}return new Date(t,e,n,r,i,o,a)}function Tn(t){return Nn(new Date(t))}function zn(t){return On(new Date(t))}function Nn(t){const e=Date.UTC(t.getUTCFullYear(),0,1);return tn.count(e-1,t)}function On(t){const e=Date.UTC(t.getUTCFullYear(),0,1);return nn.count(e-1,t)}function Rn(t){return An.setTime(Date.UTC(t,0,1)),An.getUTCDay()}function $n(t,e,n,r,i,o,a){if(0<=t&&t<100){const t=new Date(Date.UTC(-1,e,n,r,i,o,a));return t.setUTCFullYear(n.y),t}return new Date(Date.UTC(t,e,n,r,i,o,a))}function qn(t,e,n,r,i){const o=e||1,a=M(t),u=(t,e,i)=>function(t,e,n,r){const i=n<=1?t:r?(e,i)=>r+n*Math.floor((t(e,i)-r)/n):(e,r)=>n*Math.floor(t(e,r)/n);return e?(t,n)=>e(i(t,n),n):i}(n[i=i||t],r[i],t===a&&o,e),s=new Date,l=Ct(t),c=l.year?u(sn):Q(2012),f=l.month?u(cn):l.quarter?u(ln):d,h=l.week&&l.day?u(dn,1,fn+dn):l.week?u(fn,1):l.day?u(dn,1):l.date?u(hn,1):l.dayofyear?u(pn,1):p,g=l.hours?u(gn):d,m=l.minutes?u(mn):d,y=l.seconds?u(yn):d,v=l.milliseconds?u(vn):d;return function(t){s.setTime(+t);const e=c(s);return i(e,f(s),h(s,e),g(s),m(s),y(s),v(s))}}function Ln(t,e,n){return e+7*t-(n+6)%7}const Un={[sn]:t=>t.getFullYear(),[ln]:t=>Math.floor(t.getMonth()/3),[cn]:t=>t.getMonth(),[hn]:t=>t.getDate(),[gn]:t=>t.getHours(),[mn]:t=>t.getMinutes(),[yn]:t=>t.getSeconds(),[vn]:t=>t.getMilliseconds(),[pn]:t=>Cn(t),[fn]:t=>Fn(t),[fn+dn]:(t,e)=>Ln(Fn(t),t.getDay(),Sn(e)),[dn]:(t,e)=>Ln(1,t.getDay(),Sn(e))},Pn={[ln]:t=>3*t,[fn]:(t,e)=>Ln(t,0,Sn(e))};function jn(t,e){return qn(t,e||1,Un,Pn,Bn)}const In={[sn]:t=>t.getUTCFullYear(),[ln]:t=>Math.floor(t.getUTCMonth()/3),[cn]:t=>t.getUTCMonth(),[hn]:t=>t.getUTCDate(),[gn]:t=>t.getUTCHours(),[mn]:t=>t.getUTCMinutes(),[yn]:t=>t.getUTCSeconds(),[vn]:t=>t.getUTCMilliseconds(),[pn]:t=>Nn(t),[fn]:t=>On(t),[dn]:(t,e)=>Ln(1,t.getUTCDay(),Rn(e)),[fn+dn]:(t,e)=>Ln(On(t),t.getUTCDay(),Rn(e))},Wn={[ln]:t=>3*t,[fn]:(t,e)=>Ln(t,0,Rn(e))};function Hn(t,e){return qn(t,e||1,In,Wn,$n)}const Yn={[sn]:Ze,[ln]:Je.every(3),[cn]:Je,[fn]:Ve,[hn]:He,[dn]:He,[pn]:He,[gn]:We,[mn]:Ie,[yn]:je,[vn]:Re},Vn={[sn]:un,[ln]:an.every(3),[cn]:an,[fn]:nn,[hn]:tn,[dn]:tn,[pn]:tn,[gn]:Ke,[mn]:Qe,[yn]:je,[vn]:Re};function Gn(t){return Yn[t]}function Xn(t){return Vn[t]}function Jn(t,e,n){return t?t.offset(e,n):void 0}function Zn(t,e,n){return Jn(Gn(t),e,n)}function Qn(t,e,n){return Jn(Xn(t),e,n)}function Kn(t,e,n,r){return t?t.range(e,n,r):void 0}function tr(t,e,n,r){return Kn(Gn(t),e,n,r)}function er(t,e,n,r){return Kn(Xn(t),e,n,r)}const nr=1e3,rr=6e4,ir=36e5,or=864e5,ar=2592e6,ur=31536e6,sr=[sn,cn,hn,gn,mn,yn,vn],lr=sr.slice(0,-1),cr=lr.slice(0,-1),fr=cr.slice(0,-1),hr=fr.slice(0,-1),dr=[sn,cn],pr=[sn],gr=[[lr,1,nr],[lr,5,5e3],[lr,15,15e3],[lr,30,3e4],[cr,1,rr],[cr,5,3e5],[cr,15,9e5],[cr,30,18e5],[fr,1,ir],[fr,3,108e5],[fr,6,216e5],[fr,12,432e5],[hr,1,or],[[sn,fn],1,6048e5],[dr,1,ar],[dr,3,7776e6],[pr,1,ur]];function mr(t){const e=t.extent,n=t.maxbins||40,r=Math.abs(wt(e))/n;let i,o,a=Vt((t=>t[2])).right(gr,r);return a===gr.length?(i=pr,o=ie(e[0]/ur,e[1]/ur,n)):a?(a=gr[r/gr[a-1][2]<gr[a][2]/r?a-1:a],i=a[0],o=a[1]):(i=sr,o=Math.max(ie(e[0],e[1],n),1)),{units:i,step:o}}function yr(t){if(0<=t.y&&t.y<100){var e=new Date(-1,t.m,t.d,t.H,t.M,t.S,t.L);return e.setFullYear(t.y),e}return new Date(t.y,t.m,t.d,t.H,t.M,t.S,t.L)}function vr(t){if(0<=t.y&&t.y<100){var e=new Date(Date.UTC(-1,t.m,t.d,t.H,t.M,t.S,t.L));return e.setUTCFullYear(t.y),e}return new Date(Date.UTC(t.y,t.m,t.d,t.H,t.M,t.S,t.L))}function _r(t,e,n){return{y:t,m:e,d:n,H:0,M:0,S:0,L:0}}function xr(t){var e=t.dateTime,n=t.date,r=t.time,i=t.periods,o=t.days,a=t.shortDays,u=t.months,s=t.shortMonths,l=Tr(i),c=zr(i),f=Tr(o),h=zr(o),d=Tr(a),p=zr(a),g=Tr(u),m=zr(u),y=Tr(s),v=zr(s),_={a:function(t){return a[t.getDay()]},A:function(t){return o[t.getDay()]},b:function(t){return s[t.getMonth()]},B:function(t){return u[t.getMonth()]},c:null,d:ti,e:ti,f:oi,g:mi,G:vi,H:ei,I:ni,j:ri,L:ii,m:ai,M:ui,p:function(t){return i[+(t.getHours()>=12)]},q:function(t){return 1+~~(t.getMonth()/3)},Q:Pi,s:ji,S:si,u:li,U:ci,V:hi,w:di,W:pi,x:null,X:null,y:gi,Y:yi,Z:_i,"%":Ui},x={a:function(t){return a[t.getUTCDay()]},A:function(t){return o[t.getUTCDay()]},b:function(t){return s[t.getUTCMonth()]},B:function(t){return u[t.getUTCMonth()]},c:null,d:xi,e:xi,f:Mi,g:Ri,G:qi,H:bi,I:wi,j:ki,L:Ai,m:Ei,M:Di,p:function(t){return i[+(t.getUTCHours()>=12)]},q:function(t){return 1+~~(t.getUTCMonth()/3)},Q:Pi,s:ji,S:Ci,u:Fi,U:Si,V:Ti,w:zi,W:Ni,x:null,X:null,y:Oi,Y:$i,Z:Li,"%":Ui},b={a:function(t,e,n){var r=d.exec(e.slice(n));return r?(t.w=p.get(r[0].toLowerCase()),n+r[0].length):-1},A:function(t,e,n){var r=f.exec(e.slice(n));return r?(t.w=h.get(r[0].toLowerCase()),n+r[0].length):-1},b:function(t,e,n){var r=y.exec(e.slice(n));return r?(t.m=v.get(r[0].toLowerCase()),n+r[0].length):-1},B:function(t,e,n){var r=g.exec(e.slice(n));return r?(t.m=m.get(r[0].toLowerCase()),n+r[0].length):-1},c:function(t,n,r){return A(t,e,n,r)},d:Wr,e:Wr,f:Jr,g:Ur,G:Lr,H:Yr,I:Yr,j:Hr,L:Xr,m:Ir,M:Vr,p:function(t,e,n){var r=l.exec(e.slice(n));return r?(t.p=c.get(r[0].toLowerCase()),n+r[0].length):-1},q:jr,Q:Qr,s:Kr,S:Gr,u:Or,U:Rr,V:$r,w:Nr,W:qr,x:function(t,e,r){return A(t,n,e,r)},X:function(t,e,n){return A(t,r,e,n)},y:Ur,Y:Lr,Z:Pr,"%":Zr};function w(t,e){return function(n){var r,i,o,a=[],u=-1,s=0,l=t.length;for(n instanceof Date||(n=new Date(+n));++u<l;)37===t.charCodeAt(u)&&(a.push(t.slice(s,u)),null!=(i=Er[r=t.charAt(++u)])?r=t.charAt(++u):i="e"===r?" ":"0",(o=e[r])&&(r=o(n,i)),a.push(r),s=u+1);return a.push(t.slice(s,u)),a.join("")}}function k(t,e){return function(n){var r,i,o=_r(1900,void 0,1);if(A(o,t,n+="",0)!=n.length)return null;if("Q"in o)return new Date(o.Q);if("s"in o)return new Date(1e3*o.s+("L"in o?o.L:0));if(e&&!("Z"in o)&&(o.Z=0),"p"in o&&(o.H=o.H%12+12*o.p),void 0===o.m&&(o.m="q"in o?o.q:0),"V"in o){if(o.V<1||o.V>53)return null;"w"in o||(o.w=1),"Z"in o?(i=(r=vr(_r(o.y,0,1))).getUTCDay(),r=i>4||0===i?rn.ceil(r):rn(r),r=tn.offset(r,7*(o.V-1)),o.y=r.getUTCFullYear(),o.m=r.getUTCMonth(),o.d=r.getUTCDate()+(o.w+6)%7):(i=(r=yr(_r(o.y,0,1))).getDay(),r=i>4||0===i?Ge.ceil(r):Ge(r),r=He.offset(r,7*(o.V-1)),o.y=r.getFullYear(),o.m=r.getMonth(),o.d=r.getDate()+(o.w+6)%7)}else("W"in o||"U"in o)&&("w"in o||(o.w="u"in o?o.u%7:"W"in o?1:0),i="Z"in o?vr(_r(o.y,0,1)).getUTCDay():yr(_r(o.y,0,1)).getDay(),o.m=0,o.d="W"in o?(o.w+6)%7+7*o.W-(i+5)%7:o.w+7*o.U-(i+6)%7);return"Z"in o?(o.H+=o.Z/100|0,o.M+=o.Z%100,vr(o)):yr(o)}}function A(t,e,n,r){for(var i,o,a=0,u=e.length,s=n.length;a<u;){if(r>=s)return-1;if(37===(i=e.charCodeAt(a++))){if(i=e.charAt(a++),!(o=b[i in Er?e.charAt(a++):i])||(r=o(t,n,r))<0)return-1}else if(i!=n.charCodeAt(r++))return-1}return r}return _.x=w(n,_),_.X=w(r,_),_.c=w(e,_),x.x=w(n,x),x.X=w(r,x),x.c=w(e,x),{format:function(t){var e=w(t+="",_);return e.toString=function(){return t},e},parse:function(t){var e=k(t+="",!1);return e.toString=function(){return t},e},utcFormat:function(t){var e=w(t+="",x);return e.toString=function(){return t},e},utcParse:function(t){var e=k(t+="",!0);return e.toString=function(){return t},e}}}var br,wr,kr,Ar,Mr,Er={"-":"",_:" ",0:"0"},Dr=/^\s*\d+/,Cr=/^%/,Fr=/[\\^$*+?|[\]().{}]/g;function Sr(t,e,n){var r=t<0?"-":"",i=(r?-t:t)+"",o=i.length;return r+(o<n?new Array(n-o+1).join(e)+i:i)}function Br(t){return t.replace(Fr,"\\$&")}function Tr(t){return new RegExp("^(?:"+t.map(Br).join("|")+")","i")}function zr(t){return new Map(t.map(((t,e)=>[t.toLowerCase(),e])))}function Nr(t,e,n){var r=Dr.exec(e.slice(n,n+1));return r?(t.w=+r[0],n+r[0].length):-1}function Or(t,e,n){var r=Dr.exec(e.slice(n,n+1));return r?(t.u=+r[0],n+r[0].length):-1}function Rr(t,e,n){var r=Dr.exec(e.slice(n,n+2));return r?(t.U=+r[0],n+r[0].length):-1}function $r(t,e,n){var r=Dr.exec(e.slice(n,n+2));return r?(t.V=+r[0],n+r[0].length):-1}function qr(t,e,n){var r=Dr.exec(e.slice(n,n+2));return r?(t.W=+r[0],n+r[0].length):-1}function Lr(t,e,n){var r=Dr.exec(e.slice(n,n+4));return r?(t.y=+r[0],n+r[0].length):-1}function Ur(t,e,n){var r=Dr.exec(e.slice(n,n+2));return r?(t.y=+r[0]+(+r[0]>68?1900:2e3),n+r[0].length):-1}function Pr(t,e,n){var r=/^(Z)|([+-]\d\d)(?::?(\d\d))?/.exec(e.slice(n,n+6));return r?(t.Z=r[1]?0:-(r[2]+(r[3]||"00")),n+r[0].length):-1}function jr(t,e,n){var r=Dr.exec(e.slice(n,n+1));return r?(t.q=3*r[0]-3,n+r[0].length):-1}function Ir(t,e,n){var r=Dr.exec(e.slice(n,n+2));return r?(t.m=r[0]-1,n+r[0].length):-1}function Wr(t,e,n){var r=Dr.exec(e.slice(n,n+2));return r?(t.d=+r[0],n+r[0].length):-1}function Hr(t,e,n){var r=Dr.exec(e.slice(n,n+3));return r?(t.m=0,t.d=+r[0],n+r[0].length):-1}function Yr(t,e,n){var r=Dr.exec(e.slice(n,n+2));return r?(t.H=+r[0],n+r[0].length):-1}function Vr(t,e,n){var r=Dr.exec(e.slice(n,n+2));return r?(t.M=+r[0],n+r[0].length):-1}function Gr(t,e,n){var r=Dr.exec(e.slice(n,n+2));return r?(t.S=+r[0],n+r[0].length):-1}function Xr(t,e,n){var r=Dr.exec(e.slice(n,n+3));return r?(t.L=+r[0],n+r[0].length):-1}function Jr(t,e,n){var r=Dr.exec(e.slice(n,n+6));return r?(t.L=Math.floor(r[0]/1e3),n+r[0].length):-1}function Zr(t,e,n){var r=Cr.exec(e.slice(n,n+1));return r?n+r[0].length:-1}function Qr(t,e,n){var r=Dr.exec(e.slice(n));return r?(t.Q=+r[0],n+r[0].length):-1}function Kr(t,e,n){var r=Dr.exec(e.slice(n));return r?(t.s=+r[0],n+r[0].length):-1}function ti(t,e){return Sr(t.getDate(),e,2)}function ei(t,e){return Sr(t.getHours(),e,2)}function ni(t,e){return Sr(t.getHours()%12||12,e,2)}function ri(t,e){return Sr(1+He.count(Ze(t),t),e,3)}function ii(t,e){return Sr(t.getMilliseconds(),e,3)}function oi(t,e){return ii(t,e)+"000"}function ai(t,e){return Sr(t.getMonth()+1,e,2)}function ui(t,e){return Sr(t.getMinutes(),e,2)}function si(t,e){return Sr(t.getSeconds(),e,2)}function li(t){var e=t.getDay();return 0===e?7:e}function ci(t,e){return Sr(Ve.count(Ze(t)-1,t),e,2)}function fi(t){var e=t.getDay();return e>=4||0===e?Xe(t):Xe.ceil(t)}function hi(t,e){return t=fi(t),Sr(Xe.count(Ze(t),t)+(4===Ze(t).getDay()),e,2)}function di(t){return t.getDay()}function pi(t,e){return Sr(Ge.count(Ze(t)-1,t),e,2)}function gi(t,e){return Sr(t.getFullYear()%100,e,2)}function mi(t,e){return Sr((t=fi(t)).getFullYear()%100,e,2)}function yi(t,e){return Sr(t.getFullYear()%1e4,e,4)}function vi(t,e){var n=t.getDay();return Sr((t=n>=4||0===n?Xe(t):Xe.ceil(t)).getFullYear()%1e4,e,4)}function _i(t){var e=t.getTimezoneOffset();return(e>0?"-":(e*=-1,"+"))+Sr(e/60|0,"0",2)+Sr(e%60,"0",2)}function xi(t,e){return Sr(t.getUTCDate(),e,2)}function bi(t,e){return Sr(t.getUTCHours(),e,2)}function wi(t,e){return Sr(t.getUTCHours()%12||12,e,2)}function ki(t,e){return Sr(1+tn.count(un(t),t),e,3)}function Ai(t,e){return Sr(t.getUTCMilliseconds(),e,3)}function Mi(t,e){return Ai(t,e)+"000"}function Ei(t,e){return Sr(t.getUTCMonth()+1,e,2)}function Di(t,e){return Sr(t.getUTCMinutes(),e,2)}function Ci(t,e){return Sr(t.getUTCSeconds(),e,2)}function Fi(t){var e=t.getUTCDay();return 0===e?7:e}function Si(t,e){return Sr(nn.count(un(t)-1,t),e,2)}function Bi(t){var e=t.getUTCDay();return e>=4||0===e?on(t):on.ceil(t)}function Ti(t,e){return t=Bi(t),Sr(on.count(un(t),t)+(4===un(t).getUTCDay()),e,2)}function zi(t){return t.getUTCDay()}function Ni(t,e){return Sr(rn.count(un(t)-1,t),e,2)}function Oi(t,e){return Sr(t.getUTCFullYear()%100,e,2)}function Ri(t,e){return Sr((t=Bi(t)).getUTCFullYear()%100,e,2)}function $i(t,e){return Sr(t.getUTCFullYear()%1e4,e,4)}function qi(t,e){var n=t.getUTCDay();return Sr((t=n>=4||0===n?on(t):on.ceil(t)).getUTCFullYear()%1e4,e,4)}function Li(){return"+0000"}function Ui(){return"%"}function Pi(t){return+t}function ji(t){return Math.floor(+t/1e3)}function Ii(t){const e={};return n=>e[n]||(e[n]=t(n))}function Wi(t){const e=Ii(t.format),n=t.formatPrefix;return{format:e,formatPrefix:n,formatFloat(t){const n=_e(t||",");if(null==n.precision){switch(n.precision=12,n.type){case"%":n.precision-=2;break;case"e":n.precision-=1}return r=e(n),i=e(".1f")(1)[1],t=>{const e=r(t),n=e.indexOf(i);if(n<0)return e;let o=function(t,e){let n,r=t.lastIndexOf("e");if(r>0)return r;for(r=t.length;--r>e;)if(n=t.charCodeAt(r),n>=48&&n<=57)return r+1}(e,n);const a=o<e.length?e.slice(o):"";for(;--o>n;)if("0"!==e[o]){++o;break}return e.slice(0,o)+a}}return e(n);var r,i},formatSpan(t,r,i,o){o=_e(null==o?",f":o);const a=ie(t,r,i),u=Math.max(Math.abs(t),Math.abs(r));let s;if(null==o.precision)switch(o.type){case"s":return isNaN(s=Be(a,u))||(o.precision=s),n(o,u);case"":case"e":case"g":case"p":case"r":isNaN(s=Te(a,u))||(o.precision=s-("e"===o.type));break;case"f":case"%":isNaN(s=Se(a))||(o.precision=s-2*("%"===o.type))}return e(o)}}}let Hi,Yi;function Vi(){return Hi=Wi({format:Me,formatPrefix:Ee})}function Gi(t){return Wi(Fe(t))}function Xi(t){return arguments.length?Hi=Gi(t):Hi}function Ji(t,e,n){x(n=n||{})||s(`Invalid time multi-format specifier: ${n}`);const r=e(yn),i=e(mn),o=e(gn),a=e(hn),u=e(fn),l=e(cn),c=e(ln),f=e(sn),h=t(n.milliseconds||".%L"),d=t(n.seconds||":%S"),p=t(n.minutes||"%I:%M"),g=t(n.hours||"%I %p"),m=t(n.date||n.day||"%a %d"),y=t(n.week||"%b %d"),v=t(n.month||"%B"),_=t(n.quarter||"%B"),b=t(n.year||"%Y");return t=>(r(t)<t?h:i(t)<t?d:o(t)<t?p:a(t)<t?g:l(t)<t?u(t)<t?m:y:f(t)<t?c(t)<t?v:_:b)(t)}function Zi(t){const e=Ii(t.format),n=Ii(t.utcFormat);return{timeFormat:t=>gt(t)?e(t):Ji(e,Gn,t),utcFormat:t=>gt(t)?n(t):Ji(n,Xn,t),timeParse:Ii(t.parse),utcParse:Ii(t.utcParse)}}function Qi(){return Yi=Zi({format:wr,parse:kr,utcFormat:Ar,utcParse:Mr})}function Ki(t){return Zi(xr(t))}function to(t){return arguments.length?Yi=Ki(t):Yi}!function(t){br=xr(t),wr=br.format,kr=br.parse,Ar=br.utcFormat,Mr=br.utcParse}({dateTime:"%x, %X",date:"%-m/%-d/%Y",time:"%-I:%M:%S %p",periods:["AM","PM"],days:["Sunday","Monday","Tuesday","Wednesday","Thursday","Friday","Saturday"],shortDays:["Sun","Mon","Tue","Wed","Thu","Fri","Sat"],months:["January","February","March","April","May","June","July","August","September","October","November","December"],shortMonths:["Jan","Feb","Mar","Apr","May","Jun","Jul","Aug","Sep","Oct","Nov","Dec"]}),Vi(),Qi();const eo=(t,e)=>tt({},t,e);function no(t,e){const n=t?Gi(t):Xi(),r=e?Ki(e):to();return eo(n,r)}function ro(t,e){const n=arguments.length;return n&&2!==n&&s("defaultLocale expects either zero or two arguments."),n?eo(Xi(t),to(e)):eo(Xi(),to())}const io=/^([A-Za-z]+:)?\/\//,oo=/^(?:(?:(?:f|ht)tps?|mailto|tel|callto|cid|xmpp|file|data):|[^a-z]|[a-z+.\-]+(?:[^a-z+.\-:]|$))/i,ao=/[\u0000-\u0020\u00A0\u1680\u180E\u2000-\u2029\u205f\u3000]/g,uo="file://";async function so(t,e){const n=await this.sanitize(t,e),r=n.href;return n.localFile?this.file(r):this.http(r,e)}async function lo(t,e){e=tt({},this.options,e);const n=this.fileAccess,r={href:null};let i,o,a;const u=oo.test(t.replace(ao,""));null!=t&&"string"==typeof t&&u||s("Sanitize failure, invalid URI: "+kt(t));const l=io.test(t);return(a=e.baseURL)&&!l&&(t.startsWith("/")||"/"===a[a.length-1]||(t="/"+t),t=a+t),o=(i=t.startsWith(uo))||"file"===e.mode||"http"!==e.mode&&!l&&n,i?t=t.slice(uo.length):t.startsWith("//")&&("file"===e.defaultProtocol?(t=t.slice(2),o=!0):t=(e.defaultProtocol||"http")+":"+t),Object.defineProperty(r,"localFile",{value:!!o}),r.href=t,e.target&&(r.target=e.target+""),e.rel&&(r.rel=e.rel+""),"image"===e.context&&e.crossOrigin&&(r.crossOrigin=e.crossOrigin+""),r}function co(t){return t?e=>new Promise(((n,r)=>{t.readFile(e,((t,e)=>{t?r(t):n(e)}))})):fo}async function fo(){s("No file system access.")}function ho(t){return t?async function(e,n){const r=tt({},this.options.http,n),i=n&&n.response,o=await t(e,r);return o.ok?Y(o[i])?o[i]():o.text():s(o.status+""+o.statusText)}:po}async function po(){s("No HTTP fetch method available.")}const go=t=>!(Number.isNaN(+t)||t instanceof Date),mo={boolean:At,integer:E,number:E,date:Et,string:Dt,unknown:h},yo=[t=>"true"===t||"false"===t||!0===t||!1===t,t=>go(t)&&Number.isInteger(+t),go,t=>!Number.isNaN(Date.parse(t))],vo=["boolean","integer","number","date"];function _o(t,e){if(!t||!t.length)return"unknown";const n=t.length,r=yo.length,i=yo.map(((t,e)=>e+1));for(let a,u,s=0,l=0;s<n;++s)for(u=e?t[s][e]:t[s],a=0;a<r;++a)if(i[a]&&(null!=(o=u)&&o==o)&&!yo[a](u)&&(i[a]=0,++l,l===yo.length))return"string";var o;return vo[i.reduce(((t,e)=>0===t?e:t),0)-1]}function xo(t,e){return e.reduce(((e,n)=>(e[n]=_o(t,n),e)),{})}function bo(t){const e=function(e,n){const r={delimiter:t};return wo(e,n?tt(n,r):r)};return e.responseType="text",e}function wo(t,e){return e.header&&(t=e.header.map(kt).join(e.delimiter)+"\n"+t),$t(e.delimiter).parse(t+"")}function ko(t,e){const n=e&&e.property?c(e.property):h;return!x(t)||(r=t,"function"==typeof Buffer&&Y(Buffer.isBuffer)&&Buffer.isBuffer(r))?n(JSON.parse(t)):function(t,e){!_(t)&&ht(t)&&(t=[...t]);return e&&e.copy?JSON.parse(JSON.stringify(t)):t}(n(t),e);var r}wo.responseType="text",ko.responseType="json";const Ao={interior:(t,e)=>t!==e,exterior:(t,e)=>t===e};function Mo(t,e){let n,r,i,o;return t=ko(t,e),e&&e.feature?(n=Lt,i=e.feature):e&&e.mesh?(n=It,i=e.mesh,o=Ao[e.filter]):s("Missing TopoJSON feature or mesh parameter."),r=(r=t.objects[i])?n(t,r,o):s("Invalid TopoJSON object: "+i),r&&r.features||[r]}Mo.responseType="json";const Eo={dsv:wo,csv:bo(","),tsv:bo("\t"),json:ko,topojson:Mo};function Do(t,e){return arguments.length>1?(Eo[t]=e,this):it(Eo,t)?Eo[t]:null}function Co(t){const e=Do(t);return e&&e.responseType||"text"}function Fo(t,e,n,r){const i=Do((e=e||{}).type||"json");return i||s("Unknown data format type: "+e.type),t=i(t,e),e.parse&&function(t,e,n,r){if(!t.length)return;const i=to();n=n||i.timeParse,r=r||i.utcParse;let o,a,u,s,l,c,f=t.columns||Object.keys(t[0]);"auto"===e&&(e=xo(t,f));f=Object.keys(e);const h=f.map((t=>{const i=e[t];let o,a;if(i&&(i.startsWith("date:")||i.startsWith("utc:"))){o=i.split(/:(.+)?/,2),a=o[1],("'"===a[0]&&"'"===a[a.length-1]||'"'===a[0]&&'"'===a[a.length-1])&&(a=a.slice(1,-1));return("utc"===o[0]?r:n)(a)}if(!mo[i])throw Error("Illegal format pattern: "+t+":"+i);return mo[i]}));for(u=0,l=t.length,c=f.length;u<l;++u)for(o=t[u],s=0;s<c;++s)a=f[s],o[a]=h[s](o[a])}(t,e.parse,n,r),it(t,"columns")&&delete t.columns,t}const So=function(t,e){return n=>({options:n||{},sanitize:lo,load:so,fileAccess:!!e,file:co(e),http:ho(t)})}("undefined"!=typeof fetch&&fetch,null);function Bo(t){const e=t||h,n=[],r={};return n.add=t=>{const i=e(t);return r[i]||(r[i]=1,n.push(t)),n},n.remove=t=>{const i=e(t);if(r[i]){r[i]=0;const e=n.indexOf(t);e>=0&&n.splice(e,1)}return n},n}async function To(t,e){try{await e(t)}catch(e){t.error(e)}}const zo=Symbol("vega_id");let No=1;function Oo(t){return!(!t||!Ro(t))}function Ro(t){return t[zo]}function $o(t,e){return t[zo]=e,t}function qo(t){const e=t===Object(t)?t:{data:t};return Ro(e)?e:$o(e,No++)}function Lo(t){return Uo(t,qo({}))}function Uo(t,e){for(const n in t)e[n]=t[n];return e}function Po(t,e){return $o(e,Ro(t))}function jo(t,e){return t?e?(n,r)=>t(n,r)||Ro(e(n))-Ro(e(r)):(e,n)=>t(e,n)||Ro(e)-Ro(n):null}function Io(t){return t&&t.constructor===Wo}function Wo(){const t=[],e=[],n=[],r=[],i=[];let o=null,a=!1;return{constructor:Wo,insert(e){const n=W(e),r=n.length;for(let e=0;e<r;++e)t.push(n[e]);return this},remove(t){const n=Y(t)?r:e,i=W(t),o=i.length;for(let t=0;t<o;++t)n.push(i[t]);return this},modify(t,e,r){const o={field:e,value:Q(r)};return Y(t)?(o.filter=t,i.push(o)):(o.tuple=t,n.push(o)),this},encode(t,e){return Y(t)?i.push({filter:t,field:e}):n.push({tuple:t,field:e}),this},clean(t){return o=t,this},reflow(){return a=!0,this},pulse(u,s){const l={},c={};let f,h,d,p,g,m;for(f=0,h=s.length;f<h;++f)l[Ro(s[f])]=1;for(f=0,h=e.length;f<h;++f)g=e[f],l[Ro(g)]=-1;for(f=0,h=r.length;f<h;++f)p=r[f],s.forEach((t=>{p(t)&&(l[Ro(t)]=-1)}));for(f=0,h=t.length;f<h;++f)g=t[f],m=Ro(g),l[m]?l[m]=1:u.add.push(qo(t[f]));for(f=0,h=s.length;f<h;++f)g=s[f],l[Ro(g)]<0&&u.rem.push(g);function y(t,e,n){n?t[e]=n(t):u.encode=e,a||(c[Ro(t)]=t)}for(f=0,h=n.length;f<h;++f)d=n[f],g=d.tuple,p=d.field,m=l[Ro(g)],m>0&&(y(g,p,d.value),u.modifies(p));for(f=0,h=i.length;f<h;++f)d=i[f],p=d.filter,s.forEach((t=>{p(t)&&l[Ro(t)]>0&&y(t,d.field,d.value)})),u.modifies(d.field);if(a)u.mod=e.length||r.length?s.filter((t=>l[Ro(t)]>0)):s.slice();else for(m in c)u.mod.push(c[m]);return(o||null==o&&(e.length||r.length))&&u.clean(!0),u}}}const Ho="_:mod:_";function Yo(){Object.defineProperty(this,Ho,{writable:!0,value:{}})}Yo.prototype={set(t,e,n,r){const i=this,o=i[t],a=i[Ho];return null!=e&&e>=0?(o[e]!==n||r)&&(o[e]=n,a[e+":"+t]=-1,a[t]=-1):(o!==n||r)&&(i[t]=n,a[t]=_(n)?1+n.length:-1),i},modified(t,e){const n=this[Ho];if(!arguments.length){for(const t in n)if(n[t])return!0;return!1}if(_(t)){for(let e=0;e<t.length;++e)if(n[t[e]])return!0;return!1}return null!=e&&e>=0?e+1<n[t]||!!n[e+":"+t]:!!n[t]},clear(){return this[Ho]={},this}};let Vo=0;const Go=new Yo;function Xo(t,e,n,r){this.id=++Vo,this.value=t,this.stamp=-1,this.rank=-1,this.qrank=-1,this.flags=0,e&&(this._update=e),n&&this.parameters(n,r)}function Jo(t){return function(e){const n=this.flags;return 0===arguments.length?!!(n&t):(this.flags=e?n|t:n&~t,this)}}Xo.prototype={targets(){return this._targets||(this._targets=Bo(f))},set(t){return this.value!==t?(this.value=t,1):0},skip:Jo(1),modified:Jo(2),parameters(t,e,n){e=!1!==e;const r=this._argval=this._argval||new Yo,i=this._argops=this._argops||[],o=[];let a,u,l,c;const f=(t,n,a)=>{a instanceof Xo?(a!==this&&(e&&a.targets().add(this),o.push(a)),i.push({op:a,name:t,index:n})):r.set(t,n,a)};for(a in t)if(u=t[a],"pulse"===a)W(u).forEach((t=>{t instanceof Xo?t!==this&&(t.targets().add(this),o.push(t)):s("Pulse parameters must be operator instances.")})),this.source=u;else if(_(u))for(r.set(a,-1,Array(l=u.length)),c=0;c<l;++c)f(a,c,u[c]);else f(a,-1,u);return this.marshall().clear(),n&&(i.initonly=!0),o},marshall(t){const e=this._argval||Go,n=this._argops;let r,i,o,a;if(n){const u=n.length;for(i=0;i<u;++i)r=n[i],o=r.op,a=o.modified()&&o.stamp===t,e.set(r.name,r.index,o.value,a);if(n.initonly){for(i=0;i<u;++i)r=n[i],r.op.targets().remove(this);this._argops=null,this._update=null}}return e},detach(){const t=this._argops;let e,n,r,i;if(t)for(e=0,n=t.length;e<n;++e)r=t[e],i=r.op,i._targets&&i._targets.remove(this);this.pulse=null,this.source=null},evaluate(t){const e=this._update;if(e){const n=this.marshall(t.stamp),r=e.call(this,n,t);if(n.clear(),r!==this.value)this.value=r;else if(!this.modified())return t.StopPropagation}},run(t){if(t.stamp<this.stamp)return t.StopPropagation;let e;return this.skip()?(this.skip(!1),e=0):e=this.evaluate(t),this.pulse=e||t}};let Zo=0;function Qo(t,e,n){this.id=++Zo,this.value=null,n&&(this.receive=n),t&&(this._filter=t),e&&(this._apply=e)}function Ko(t,e,n){return new Qo(t,e,n)}Qo.prototype={_filter:g,_apply:h,targets(){return this._targets||(this._targets=Bo(f))},consume(t){return arguments.length?(this._consume=!!t,this):!!this._consume},receive(t){if(this._filter(t)){const e=this.value=this._apply(t),n=this._targets,r=n?n.length:0;for(let t=0;t<r;++t)n[t].receive(e);this._consume&&(t.preventDefault(),t.stopPropagation())}},filter(t){const e=Ko(t);return this.targets().add(e),e},apply(t){const e=Ko(null,t);return this.targets().add(e),e},merge(){const t=Ko();this.targets().add(t);for(let e=0,n=arguments.length;e<n;++e)arguments[e].targets().add(t);return t},throttle(t){let e=-1;return this.filter((()=>{const n=Date.now();return n-e>t?(e=n,1):0}))},debounce(t){const e=Ko();return this.targets().add(Ko(null,null,K(t,(t=>{const n=t.dataflow;e.receive(t),n&&n.run&&n.run()})))),e},between(t,e){let n=!1;return t.targets().add(Ko(null,null,(()=>n=!0))),e.targets().add(Ko(null,null,(()=>n=!1))),this.filter((()=>n))},detach(){this._filter=g,this._targets=null}};const ta={skip:!0};function ea(t,e,n,r,i,o){const a=tt({},o,ta);let u,s;Y(n)||(n=Q(n)),void 0===r?u=e=>t.touch(n(e)):Y(r)?(s=new Xo(null,r,i,!1),u=e=>{s.evaluate(e);const r=n(e),i=s.value;Io(i)?t.pulse(r,i,o):t.update(r,i,a)}):u=e=>t.update(n(e),r,a),e.apply(u)}function na(t,e,n,r,i,o){if(void 0===r)e.targets().add(n);else{const a=o||{},u=new Xo(null,function(t,e){return e=Y(e)?e:Q(e),t?function(n,r){const i=e(n,r);return t.skip()||(t.skip(i!==this.value).value=i),i}:e}(n,r),i,!1);u.modified(a.force),u.rank=e.rank,e.targets().add(u),n&&(u.skip(!0),u.value=n.value,u.targets().add(n),t.connect(n,[u]))}}const ra={};function ia(t,e,n){this.dataflow=t,this.stamp=null==e?-1:e,this.add=[],this.rem=[],this.mod=[],this.fields=null,this.encode=n||null}function oa(t,e){const n=[];return St(t,e,(t=>n.push(t))),n}function aa(t,e){const n={};return t.visit(e,(t=>{n[Ro(t)]=1})),t=>n[Ro(t)]?null:t}function ua(t,e){return t?(n,r)=>t(n,r)&&e(n,r):e}function sa(t,e,n,r){const i=this,o=n.length;let a=0;this.dataflow=t,this.stamp=e,this.fields=null,this.encode=r||null,this.pulses=n;for(let t=0;t<o;++t){const r=n[t];if(r.stamp===e){if(r.fields){const t=i.fields||(i.fields={});for(const e in r.fields)t[e]=1}r.changed(i.ADD)&&(a|=i.ADD),r.changed(i.REM)&&(a|=i.REM),r.changed(i.MOD)&&(a|=i.MOD)}}this.changes=a}function la(t){return t.error("Dataflow already running. Use runAsync() to chain invocations."),t}ia.prototype={StopPropagation:ra,ADD:1,REM:2,MOD:4,ADD_REM:3,ADD_MOD:5,ALL:7,REFLOW:8,SOURCE:16,NO_SOURCE:32,NO_FIELDS:64,fork(t){return new ia(this.dataflow).init(this,t)},clone(){const t=this.fork(7);return t.add=t.add.slice(),t.rem=t.rem.slice(),t.mod=t.mod.slice(),t.source&&(t.source=t.source.slice()),t.materialize(23)},addAll(){let t=this;return!t.source||t.add===t.rem||!t.rem.length&&t.source.length===t.add.length||(t=new ia(this.dataflow).init(this),t.add=t.source,t.rem=[]),t},init(t,e){const n=this;return n.stamp=t.stamp,n.encode=t.encode,!t.fields||64&e||(n.fields=t.fields),1&e?(n.addF=t.addF,n.add=t.add):(n.addF=null,n.add=[]),2&e?(n.remF=t.remF,n.rem=t.rem):(n.remF=null,n.rem=[]),4&e?(n.modF=t.modF,n.mod=t.mod):(n.modF=null,n.mod=[]),32&e?(n.srcF=null,n.source=null):(n.srcF=t.srcF,n.source=t.source,t.cleans&&(n.cleans=t.cleans)),n},runAfter(t){this.dataflow.runAfter(t)},changed(t){const e=t||7;return 1&e&&this.add.length||2&e&&this.rem.length||4&e&&this.mod.length},reflow(t){if(t)return this.fork(7).reflow();const e=this.add.length,n=this.source&&this.source.length;return n&&n!==e&&(this.mod=this.source,e&&this.filter(4,aa(this,1))),this},clean(t){return arguments.length?(this.cleans=!!t,this):this.cleans},modifies(t){const e=this.fields||(this.fields={});return _(t)?t.forEach((t=>e[t]=!0)):e[t]=!0,this},modified(t,e){const n=this.fields;return!(!e&&!this.mod.length||!n)&&(arguments.length?_(t)?t.some((t=>n[t])):n[t]:!!n)},filter(t,e){const n=this;return 1&t&&(n.addF=ua(n.addF,e)),2&t&&(n.remF=ua(n.remF,e)),4&t&&(n.modF=ua(n.modF,e)),16&t&&(n.srcF=ua(n.srcF,e)),n},materialize(t){const e=this;return 1&(t=t||7)&&e.addF&&(e.add=oa(e.add,e.addF),e.addF=null),2&t&&e.remF&&(e.rem=oa(e.rem,e.remF),e.remF=null),4&t&&e.modF&&(e.mod=oa(e.mod,e.modF),e.modF=null),16&t&&e.srcF&&(e.source=e.source.filter(e.srcF),e.srcF=null),e},visit(t,e){const n=this,r=e;if(16&t)return St(n.source,n.srcF,r),n;1&t&&St(n.add,n.addF,r),2&t&&St(n.rem,n.remF,r),4&t&&St(n.mod,n.modF,r);const i=n.source;if(8&t&&i){const t=n.add.length+n.mod.length;t===i.length||St(i,t?aa(n,5):n.srcF,r)}return n}},st(sa,ia,{fork(t){const e=new ia(this.dataflow).init(this,t&this.NO_FIELDS);return void 0!==t&&(t&e.ADD&&this.visit(e.ADD,(t=>e.add.push(t))),t&e.REM&&this.visit(e.REM,(t=>e.rem.push(t))),t&e.MOD&&this.visit(e.MOD,(t=>e.mod.push(t)))),e},changed(t){return this.changes&t},modified(t){const e=this,n=e.fields;return n&&e.changes&e.MOD?_(t)?t.some((t=>n[t])):n[t]:0},filter(){s("MultiPulse does not support filtering.")},materialize(){s("MultiPulse does not support materialization.")},visit(t,e){const n=this,r=n.pulses,i=r.length;let o=0;if(t&n.SOURCE)for(;o<i;++o)r[o].visit(t,e);else for(;o<i;++o)r[o].stamp===n.stamp&&r[o].visit(t,e);return n}});const ca={skip:!1,force:!1};function fa(t){let e=[];return{clear:()=>e=[],size:()=>e.length,peek:()=>e[0],push:n=>(e.push(n),ha(e,0,e.length-1,t)),pop:()=>{const n=e.pop();let r;return e.length?(r=e[0],e[0]=n,function(t,e,n){const r=e,i=t.length,o=t[e];let a,u=1+(e<<1);for(;u<i;)a=u+1,a<i&&n(t[u],t[a])>=0&&(u=a),t[e]=t[u],u=1+((e=u)<<1);t[e]=o,ha(t,r,e,n)}(e,0,t)):r=n,r}}}function ha(t,e,n,r){let i,o;const a=t[n];for(;n>e&&(o=n-1>>1,i=t[o],r(a,i)<0);)t[n]=i,n=o;return t[n]=a}function da(){this.logger(v()),this.logLevel(1),this._clock=0,this._rank=0,this._locale=ro();try{this._loader=So()}catch(t){}this._touched=Bo(f),this._input={},this._pulse=null,this._heap=fa(((t,e)=>t.qrank-e.qrank)),this._postrun=[]}function pa(t){return function(){return this._log[t].apply(this,arguments)}}function ga(t,e){Xo.call(this,t,null,e)}da.prototype={stamp(){return this._clock},loader(t){return arguments.length?(this._loader=t,this):this._loader},locale(t){return arguments.length?(this._locale=t,this):this._locale},logger(t){return arguments.length?(this._log=t,this):this._log},error:pa("error"),warn:pa("warn"),info:pa("info"),debug:pa("debug"),logLevel:pa("level"),cleanThreshold:1e4,add:function(t,e,n,r){let i,o=1;return t instanceof Xo?i=t:t&&t.prototype instanceof Xo?i=new t:Y(t)?i=new Xo(null,t):(o=0,i=new Xo(t,e)),this.rank(i),o&&(r=n,n=e),n&&this.connect(i,i.parameters(n,r)),this.touch(i),i},connect:function(t,e){const n=t.rank,r=e.length;for(let i=0;i<r;++i)if(n<e[i].rank)return void this.rerank(t)},rank:function(t){t.rank=++this._rank},rerank:function(t){const e=[t];let n,r,i;for(;e.length;)if(this.rank(n=e.pop()),r=n._targets)for(i=r.length;--i>=0;)e.push(n=r[i]),n===t&&s("Cycle detected in dataflow graph.")},pulse:function(t,e,n){this.touch(t,n||ca);const r=new ia(this,this._clock+(this._pulse?0:1)),i=t.pulse&&t.pulse.source||[];return r.target=t,this._input[t.id]=e.pulse(r,i),this},touch:function(t,e){const n=e||ca;return this._pulse?this._enqueue(t):this._touched.add(t),n.skip&&t.skip(!0),this},update:function(t,e,n){const r=n||ca;return(t.set(e)||r.force)&&this.touch(t,r),this},changeset:Wo,ingest:function(t,e,n){return e=this.parse(e,n),this.pulse(t,this.changeset().insert(e))},parse:function(t,e){const n=this.locale();return Fo(t,e,n.timeParse,n.utcParse)},preload:async function(t,e,n){const r=this,i=r._pending||function(t){let e;const n=new Promise((t=>e=t));return n.requests=0,n.done=()=>{0==--n.requests&&(t._pending=null,e(t))},t._pending=n}(r);i.requests+=1;const o=await r.request(e,n);return r.pulse(t,r.changeset().remove(g).insert(o.data||[])),i.done(),o},request:async function(t,e){const n=this;let r,i=0;try{r=await n.loader().load(t,{context:"dataflow",response:Co(e&&e.type)});try{r=n.parse(r,e)}catch(e){i=-2,n.warn("Data ingestion failed",t,e)}}catch(e){i=-1,n.warn("Loading failed",t,e)}return{data:r,status:i}},events:function(t,e,n,r){const i=this,o=Ko(n,r),a=function(t){t.dataflow=i;try{o.receive(t)}catch(t){i.error(t)}finally{i.run()}};let u;u="string"==typeof t&&"undefined"!=typeof document?document.querySelectorAll(t):W(t);const s=u.length;for(let t=0;t<s;++t)u[t].addEventListener(e,a);return o},on:function(t,e,n,r,i){return(t instanceof Xo?na:ea)(this,t,e,n,r,i),this},evaluate:async function(t,e,n){const r=this,i=[];if(r._pulse)return la(r);if(r._pending&&await r._pending,e&&await To(r,e),!r._touched.length)return r.debug("Dataflow invoked, but nothing to do."),r;const o=++r._clock;r._pulse=new ia(r,o,t),r._touched.forEach((t=>r._enqueue(t,!0))),r._touched=Bo(f);let a,u,s,l=0;try{for(;r._heap.size()>0;)a=r._heap.pop(),a.rank===a.qrank?(u=a.run(r._getPulse(a,t)),u.then?u=await u:u.async&&(i.push(u.async),u=ra),u!==ra&&a._targets&&a._targets.forEach((t=>r._enqueue(t))),++l):r._enqueue(a,!0)}catch(t){r._heap.clear(),s=t}if(r._input={},r._pulse=null,r.debug(`Pulse ${o}: ${l} operators`),s&&(r._postrun=[],r.error(s)),r._postrun.length){const t=r._postrun.sort(((t,e)=>e.priority-t.priority));r._postrun=[];for(let e=0;e<t.length;++e)await To(r,t[e].callback)}return n&&await To(r,n),i.length&&Promise.all(i).then((t=>r.runAsync(null,(()=>{t.forEach((t=>{try{t(r)}catch(t){r.error(t)}}))})))),r},run:function(t,e,n){return this._pulse?la(this):(this.evaluate(t,e,n),this)},runAsync:async function(t,e,n){for(;this._running;)await this._running;const r=()=>this._running=null;return(this._running=this.evaluate(t,e,n)).then(r,r),this._running},runAfter:function(t,e,n){if(this._pulse||e)this._postrun.push({priority:n||0,callback:t});else try{t(this)}catch(t){this.error(t)}},_enqueue:function(t,e){const n=t.stamp<this._clock;n&&(t.stamp=this._clock),(n||e)&&(t.qrank=t.rank,this._heap.push(t))},_getPulse:function(t,e){const n=t.source,r=this._clock;return n&&_(n)?new sa(this,r,n.map((t=>t.pulse)),e):this._input[t.id]||function(t,e){if(e&&e.stamp===t.stamp)return e;t=t.fork(),e&&e!==ra&&(t.source=e.source);return t}(this._pulse,n&&n.pulse)}},st(ga,Xo,{run(t){if(t.stamp<this.stamp)return t.StopPropagation;let e;return this.skip()?this.skip(!1):e=this.evaluate(t),e=e||t,e.then?e=e.then((t=>this.pulse=t)):e!==t.StopPropagation&&(this.pulse=e),e},evaluate(t){const e=this.marshall(t.stamp),n=this.transform(e,t);return e.clear(),n},transform(){}});const ma={};function ya(t){const e=va(t);return e&&e.Definition||null}function va(t){return t=t&&t.toLowerCase(),it(ma,t)?ma[t]:null}function*_a(t,e){if(null==e)for(let e of t)null!=e&&""!==e&&(e=+e)>=e&&(yield e);else{let n=-1;for(let r of t)r=e(r,++n,t),null!=r&&""!==r&&(r=+r)>=r&&(yield r)}}function xa(t,e,n){const r=Float64Array.from(_a(t,n));return r.sort(Yt),e.map((t=>ce(r,t)))}function ba(t,e){return xa(t,[.25,.5,.75],e)}function wa(t,e){const n=t.length,r=function(t,e){const n=function(t,e){let n,r=0,i=0,o=0;if(void 0===e)for(let e of t)null!=e&&(e=+e)>=e&&(n=e-i,i+=n/++r,o+=n*(e-i));else{let a=-1;for(let u of t)null!=(u=e(u,++a,t))&&(u=+u)>=u&&(n=u-i,i+=n/++r,o+=n*(u-i))}if(r>1)return o/(r-1)}(t,e);return n?Math.sqrt(n):n}(t,e),i=ba(t,e),o=(i[2]-i[0])/1.34;return 1.06*(Math.min(r,o)||r||Math.abs(i[0])||1)*Math.pow(n,-.2)}function ka(t){const e=t.maxbins||20,n=t.base||10,r=Math.log(n),i=t.divide||[5,2];let o,a,u,s,l,c,f=t.extent[0],h=t.extent[1];const d=t.span||h-f||Math.abs(f)||1;if(t.step)o=t.step;else if(t.steps){for(s=d/e,l=0,c=t.steps.length;l<c&&t.steps[l]<s;++l);o=t.steps[Math.max(0,l-1)]}else{for(a=Math.ceil(Math.log(e)/r),u=t.minstep||0,o=Math.max(u,Math.pow(n,Math.round(Math.log(d)/r)-a));Math.ceil(d/o)>e;)o*=n;for(l=0,c=i.length;l<c;++l)s=o/i[l],s>=u&&d/s<=e&&(o=s)}s=Math.log(o);const p=s>=0?0:1+~~(-s/r),g=Math.pow(n,-p-1);return(t.nice||void 0===t.nice)&&(s=Math.floor(f/o+g)*o,f=f<s?s-o:s,h=Math.ceil(h/o)*o),{start:f,stop:h===f?f+o:h,step:o}}function Aa(e,n,r,i){if(!e.length)return[void 0,void 0];const o=Float64Array.from(_a(e,i)),a=o.length,u=n;let s,l,c,f;for(c=0,f=Array(u);c<u;++c){for(s=0,l=0;l<a;++l)s+=o[~~(t.random()*a)];f[c]=s/a}return f.sort(Yt),[le(f,r/2),le(f,1-r/2)]}function Ma(t,e,n,r){r=r||(t=>t);const i=t.length,o=new Float64Array(i);let a,u=0,s=1,l=r(t[0]),c=l,f=l+e;for(;s<i;++s){if(a=r(t[s]),a>=f){for(c=(l+c)/2;u<s;++u)o[u]=c;f=a+e,l=a}c=a}for(c=(l+c)/2;u<s;++u)o[u]=c;return n?function(t,e){const n=t.length;let r,i,o=0,a=1;for(;t[o]===t[a];)++a;for(;a<n;){for(r=a+1;t[a]===t[r];)++r;if(t[a]-t[a-1]<e){for(i=a+(o+r-a-a>>1);i<a;)t[i++]=t[a];for(;i>a;)t[i--]=t[o]}o=a,a=r}return t}(o,e+e/4):o}t.random=Math.random;const Ea=Math.sqrt(2*Math.PI),Da=Math.SQRT2;let Ca=NaN;function Fa(e,n){e=e||0,n=null==n?1:n;let r,i,o=0,a=0;if(Ca==Ca)o=Ca,Ca=NaN;else{do{o=2*t.random()-1,a=2*t.random()-1,r=o*o+a*a}while(0===r||r>1);i=Math.sqrt(-2*Math.log(r)/r),o*=i,Ca=a*i}return e+o*n}function Sa(t,e,n){const r=(t-(e||0))/(n=null==n?1:n);return Math.exp(-.5*r*r)/(n*Ea)}function Ba(t,e,n){const r=(t-(e=e||0))/(n=null==n?1:n),i=Math.abs(r);let o;if(i>37)o=0;else{const t=Math.exp(-i*i/2);let e;i<7.07106781186547?(e=.0352624965998911*i+.700383064443688,e=e*i+6.37396220353165,e=e*i+33.912866078383,e=e*i+112.079291497871,e=e*i+221.213596169931,e=e*i+220.206867912376,o=t*e,e=.0883883476483184*i+1.75566716318264,e=e*i+16.064177579207,e=e*i+86.7807322029461,e=e*i+296.564248779674,e=e*i+637.333633378831,e=e*i+793.826512519948,e=e*i+440.413735824752,o/=e):(e=i+.65,e=i+4/e,e=i+3/e,e=i+2/e,e=i+1/e,o=t/e/2.506628274631)}return r>0?1-o:o}function Ta(t,e,n){return t<0||t>1?NaN:(e||0)+(null==n?1:n)*Da*function(t){let e,n=-Math.log((1-t)*(1+t));n<6.25?(n-=3.125,e=-364441206401782e-35,e=e*n-16850591381820166e-35,e=128584807152564e-32+e*n,e=11157877678025181e-33+e*n,e=e*n-1333171662854621e-31,e=20972767875968562e-33+e*n,e=6637638134358324e-30+e*n,e=e*n-4054566272975207e-29,e=e*n-8151934197605472e-29,e=26335093153082323e-28+e*n,e=e*n-12975133253453532e-27,e=e*n-5415412054294628e-26,e=1.0512122733215323e-9+e*n,e=e*n-4.112633980346984e-9,e=e*n-2.9070369957882005e-8,e=4.2347877827932404e-7+e*n,e=e*n-13654692000834679e-22,e=e*n-13882523362786469e-21,e=.00018673420803405714+e*n,e=e*n-.000740702534166267,e=e*n-.006033670871430149,e=.24015818242558962+e*n,e=1.6536545626831027+e*n):n<16?(n=Math.sqrt(n)-3.25,e=2.2137376921775787e-9,e=9.075656193888539e-8+e*n,e=e*n-2.7517406297064545e-7,e=1.8239629214389228e-8+e*n,e=15027403968909828e-22+e*n,e=e*n-4013867526981546e-21,e=29234449089955446e-22+e*n,e=12475304481671779e-21+e*n,e=e*n-47318229009055734e-21,e=6828485145957318e-20+e*n,e=24031110387097894e-21+e*n,e=e*n-.0003550375203628475,e=.0009532893797373805+e*n,e=e*n-.0016882755560235047,e=.002491442096107851+e*n,e=e*n-.003751208507569241,e=.005370914553590064+e*n,e=1.0052589676941592+e*n,e=3.0838856104922208+e*n):Number.isFinite(n)?(n=Math.sqrt(n)-5,e=-27109920616438573e-27,e=e*n-2.555641816996525e-10,e=1.5076572693500548e-9+e*n,e=e*n-3.789465440126737e-9,e=7.61570120807834e-9+e*n,e=e*n-1.496002662714924e-8,e=2.914795345090108e-8+e*n,e=e*n-6.771199775845234e-8,e=2.2900482228026655e-7+e*n,e=e*n-9.9298272942317e-7,e=4526062597223154e-21+e*n,e=e*n-1968177810553167e-20,e=7599527703001776e-20+e*n,e=e*n-.00021503011930044477,e=e*n-.00013871931833623122,e=1.0103004648645344+e*n,e=4.849906401408584+e*n):e=1/0;return e*t}(2*t-1)}function za(t,e){let n,r;const i={mean(t){return arguments.length?(n=t||0,i):n},stdev(t){return arguments.length?(r=null==t?1:t,i):r},sample:()=>Fa(n,r),pdf:t=>Sa(t,n,r),cdf:t=>Ba(t,n,r),icdf:t=>Ta(t,n,r)};return i.mean(t).stdev(e)}function Na(e,n){const r=za();let i=0;const o={data(t){return arguments.length?(e=t,i=t?t.length:0,o.bandwidth(n)):e},bandwidth(t){return arguments.length?(!(n=t)&&e&&(n=wa(e)),o):n},sample:()=>e[~~(t.random()*i)]+n*r.sample(),pdf(t){let o=0,a=0;for(;a<i;++a)o+=r.pdf((t-e[a])/n);return o/n/i},cdf(t){let o=0,a=0;for(;a<i;++a)o+=r.cdf((t-e[a])/n);return o/i},icdf(){throw Error("KDE icdf not supported.")}};return o.data(e)}function Oa(t,e){return t=t||0,e=null==e?1:e,Math.exp(t+Fa()*e)}function Ra(t,e,n){if(t<=0)return 0;e=e||0,n=null==n?1:n;const r=(Math.log(t)-e)/n;return Math.exp(-.5*r*r)/(n*Ea*t)}function $a(t,e,n){return Ba(Math.log(t),e,n)}function qa(t,e,n){return Math.exp(Ta(t,e,n))}function La(t,e){let n,r;const i={mean(t){return arguments.length?(n=t||0,i):n},stdev(t){return arguments.length?(r=null==t?1:t,i):r},sample:()=>Oa(n,r),pdf:t=>Ra(t,n,r),cdf:t=>$a(t,n,r),icdf:t=>qa(t,n,r)};return i.mean(t).stdev(e)}function Ua(e,n){let r,i=0;const o={weights(t){return arguments.length?(r=function(t){const e=[];let n,r=0;for(n=0;n<i;++n)r+=e[n]=null==t[n]?1:+t[n];for(n=0;n<i;++n)e[n]/=r;return e}(n=t||[]),o):n},distributions(t){return arguments.length?(t?(i=t.length,e=t):(i=0,e=[]),o.weights(n)):e},sample(){const n=t.random();let o=e[i-1],a=r[0],u=0;for(;u<i-1;a+=r[++u])if(n<a){o=e[u];break}return o.sample()},pdf(t){let n=0,o=0;for(;o<i;++o)n+=r[o]*e[o].pdf(t);return n},cdf(t){let n=0,o=0;for(;o<i;++o)n+=r[o]*e[o].cdf(t);return n},icdf(){throw Error("Mixture icdf not supported.")}};return o.distributions(e).weights(n)}function Pa(e,n){return null==n&&(n=null==e?1:e,e=0),e+(n-e)*t.random()}function ja(t,e,n){return null==n&&(n=null==e?1:e,e=0),t>=e&&t<=n?1/(n-e):0}function Ia(t,e,n){return null==n&&(n=null==e?1:e,e=0),t<e?0:t>n?1:(t-e)/(n-e)}function Wa(t,e,n){return null==n&&(n=null==e?1:e,e=0),t>=0&&t<=1?e+t*(n-e):NaN}function Ha(t,e){let n,r;const i={min(t){return arguments.length?(n=t||0,i):n},max(t){return arguments.length?(r=null==t?1:t,i):r},sample:()=>Pa(n,r),pdf:t=>ja(t,n,r),cdf:t=>Ia(t,n,r),icdf:t=>Wa(t,n,r)};return null==e&&(e=null==t?1:t,t=0),i.min(t).max(e)}function Ya(t,e,n,r){const i=r-t*t,o=Math.abs(i)<1e-24?0:(n-t*e)/i;return[e-o*t,o]}function Va(t,e,n,r){t=t.filter((t=>{let r=e(t),i=n(t);return null!=r&&(r=+r)>=r&&null!=i&&(i=+i)>=i})),r&&t.sort(((t,n)=>e(t)-e(n)));const i=t.length,o=new Float64Array(i),a=new Float64Array(i);let u,s,l,c=0,f=0,h=0;for(l of t)o[c]=u=+e(l),a[c]=s=+n(l),++c,f+=(u-f)/c,h+=(s-h)/c;for(c=0;c<i;++c)o[c]-=f,a[c]-=h;return[o,a,f,h]}function Ga(t,e,n,r){let i,o,a=-1;for(const u of t)i=e(u),o=n(u),null!=i&&(i=+i)>=i&&null!=o&&(o=+o)>=o&&r(i,o,++a)}function Xa(t,e,n,r,i){let o=0,a=0;return Ga(t,e,n,((t,e)=>{const n=e-i(t),u=e-r;o+=n*n,a+=u*u})),1-o/a}function Ja(t,e,n){let r=0,i=0,o=0,a=0,u=0;Ga(t,e,n,((t,e)=>{++u,r+=(t-r)/u,i+=(e-i)/u,o+=(t*e-o)/u,a+=(t*t-a)/u}));const s=Ya(r,i,o,a),l=t=>s[0]+s[1]*t;return{coef:s,predict:l,rSquared:Xa(t,e,n,i,l)}}function Za(t,e,n){let r=0,i=0,o=0,a=0,u=0;Ga(t,e,n,((t,e)=>{++u,t=Math.log(t),r+=(t-r)/u,i+=(e-i)/u,o+=(t*e-o)/u,a+=(t*t-a)/u}));const s=Ya(r,i,o,a),l=t=>s[0]+s[1]*Math.log(t);return{coef:s,predict:l,rSquared:Xa(t,e,n,i,l)}}function Qa(t,e,n){const[r,i,o,a]=Va(t,e,n);let u,s,l,c=0,f=0,h=0,d=0,p=0;Ga(t,e,n,((t,e)=>{u=r[p++],s=Math.log(e),l=u*e,c+=(e*s-c)/p,f+=(l-f)/p,h+=(l*s-h)/p,d+=(u*l-d)/p}));const[g,m]=Ya(f/a,c/a,h/a,d/a),y=t=>Math.exp(g+m*(t-o));return{coef:[Math.exp(g-m*o),m],predict:y,rSquared:Xa(t,e,n,a,y)}}function Ka(t,e,n){let r=0,i=0,o=0,a=0,u=0,s=0;Ga(t,e,n,((t,e)=>{const n=Math.log(t),l=Math.log(e);++s,r+=(n-r)/s,i+=(l-i)/s,o+=(n*l-o)/s,a+=(n*n-a)/s,u+=(e-u)/s}));const l=Ya(r,i,o,a),c=t=>l[0]*Math.pow(t,l[1]);return l[0]=Math.exp(l[0]),{coef:l,predict:c,rSquared:Xa(t,e,n,u,c)}}function tu(t,e,n){const[r,i,o,a]=Va(t,e,n),u=r.length;let s,l,c,f,h=0,d=0,p=0,g=0,m=0;for(s=0;s<u;)l=r[s],c=i[s++],f=l*l,h+=(f-h)/s,d+=(f*l-d)/s,p+=(f*f-p)/s,g+=(l*c-g)/s,m+=(f*c-m)/s;const y=p-h*h,v=h*y-d*d,_=(m*h-g*d)/v,x=(g*y-m*d)/v,b=-_*h,w=t=>_*(t-=o)*t+x*t+b+a;return{coef:[b-x*o+_*o*o+a,x-2*_*o,_],predict:w,rSquared:Xa(t,e,n,a,w)}}function eu(t,e,n,r){if(1===r)return Ja(t,e,n);if(2===r)return tu(t,e,n);const[i,o,a,u]=Va(t,e,n),s=i.length,l=[],c=[],f=r+1;let h,d,p,g,m;for(h=0;h<f;++h){for(p=0,g=0;p<s;++p)g+=Math.pow(i[p],h)*o[p];for(l.push(g),m=new Float64Array(f),d=0;d<f;++d){for(p=0,g=0;p<s;++p)g+=Math.pow(i[p],h+d);m[d]=g}c.push(m)}c.push(l);const y=function(t){const e=t.length-1,n=[];let r,i,o,a,u;for(r=0;r<e;++r){for(a=r,i=r+1;i<e;++i)Math.abs(t[r][i])>Math.abs(t[r][a])&&(a=i);for(o=r;o<e+1;++o)u=t[o][r],t[o][r]=t[o][a],t[o][a]=u;for(i=r+1;i<e;++i)for(o=e;o>=r;o--)t[o][i]-=t[o][r]*t[r][i]/t[r][r]}for(i=e-1;i>=0;--i){for(u=0,o=i+1;o<e;++o)u+=t[o][i]*n[o];n[i]=(t[e][i]-u)/t[i][i]}return n}(c),v=t=>{t-=a;let e=u+y[0]+y[1]*t+y[2]*t*t;for(h=3;h<f;++h)e+=y[h]*Math.pow(t,h);return e};return{coef:nu(f,y,-a,u),predict:v,rSquared:Xa(t,e,n,u,v)}}function nu(t,e,n,r){const i=Array(t);let o,a,u,s;for(o=0;o<t;++o)i[o]=0;for(o=t-1;o>=0;--o)for(u=e[o],s=1,i[o]+=u,a=1;a<=o;++a)s*=(o+1-a)/a,i[o-a]+=u*Math.pow(n,a)*s;return i[0]+=r,i}function ru(t,e,n,r){const[i,o,a,u]=Va(t,e,n,!0),s=i.length,l=Math.max(2,~~(r*s)),c=new Float64Array(s),f=new Float64Array(s),h=new Float64Array(s).fill(1);for(let t=-1;++t<=2;){const e=[0,l-1];for(let t=0;t<s;++t){const n=i[t],r=e[0],a=e[1],u=n-i[r]>i[a]-n?r:a;let s=0,l=0,d=0,p=0,g=0;const m=1/Math.abs(i[u]-n||1);for(let t=r;t<=a;++t){const e=i[t],r=o[t],a=iu(Math.abs(n-e)*m)*h[t],u=e*a;s+=a,l+=u,d+=r*a,p+=r*u,g+=e*u}const[y,v]=Ya(l/s,d/s,p/s,g/s);c[t]=y+v*n,f[t]=Math.abs(o[t]-c[t]),ou(i,t+1,e)}if(2===t)break;const n=fe(f);if(Math.abs(n)<1e-12)break;for(let t,e,r=0;r<s;++r)t=f[r]/(6*n),h[r]=t>=1?1e-12:(e=1-t*t)*e}return function(t,e,n,r){const i=t.length,o=[];let a,u=0,s=0,l=[];for(;u<i;++u)a=t[u]+n,l[0]===a?l[1]+=(e[u]-l[1])/++s:(s=0,l[1]+=r,l=[a,e[u]],o.push(l));return l[1]+=r,o}(i,c,a,u)}function iu(t){return(t=1-t*t*t)*t*t}function ou(t,e,n){const r=t[e];let i=n[0],o=n[1]+1;if(!(o>=t.length))for(;e>i&&t[o]-r<=r-t[i];)n[0]=++i,n[1]=o,++o}const au=.1*Math.PI/180;function uu(t,e,n,r){n=n||25,r=Math.max(n,r||200);const i=e=>[e,t(e)],o=e[0],a=e[1],u=a-o,s=u/r,l=[i(o)],c=[];if(n===r){for(let t=1;t<r;++t)l.push(i(o+t/n*u));return l.push(i(a)),l}c.push(i(a));for(let t=n;--t>0;)c.push(i(o+t/n*u));let f=l[0],h=c[c.length-1];for(;h;){const t=i((f[0]+h[0])/2);t[0]-f[0]>=s&&su(f,t,h)>au?c.push(t):(f=h,l.push(h),c.pop()),h=c[c.length-1]}return l}function su(t,e,n){const r=Math.atan2(n[1]-t[1],n[0]-t[0]),i=Math.atan2(e[1]-t[1],e[0]-t[0]);return Math.abs(r-i)}function lu(t){return t&&t.length?1===t.length?t[0]:(e=t,t=>{const n=e.length;let r=1,i=String(e[0](t));for(;r<n;++r)i+="|"+e[r](t);return i}):function(){return""};var e}function cu(t,e,n){return n||t+(e?"_"+e:"")}const fu=()=>{},hu={init:fu,add:fu,rem:fu,idx:0},du={values:{init:t=>t.cell.store=!0,value:t=>t.cell.data.values(),idx:-1},count:{value:t=>t.cell.num},__count__:{value:t=>t.missing+t.valid},missing:{value:t=>t.missing},valid:{value:t=>t.valid},sum:{init:t=>t.sum=0,value:t=>t.sum,add:(t,e)=>t.sum+=+e,rem:(t,e)=>t.sum-=e},product:{init:t=>t.product=1,value:t=>t.valid?t.product:void 0,add:(t,e)=>t.product*=e,rem:(t,e)=>t.product/=e},mean:{init:t=>t.mean=0,value:t=>t.valid?t.mean:void 0,add:(t,e)=>(t.mean_d=e-t.mean,t.mean+=t.mean_d/t.valid),rem:(t,e)=>(t.mean_d=e-t.mean,t.mean-=t.valid?t.mean_d/t.valid:t.mean)},average:{value:t=>t.valid?t.mean:void 0,req:["mean"],idx:1},variance:{init:t=>t.dev=0,value:t=>t.valid>1?t.dev/(t.valid-1):void 0,add:(t,e)=>t.dev+=t.mean_d*(e-t.mean),rem:(t,e)=>t.dev-=t.mean_d*(e-t.mean),req:["mean"],idx:1},variancep:{value:t=>t.valid>1?t.dev/t.valid:void 0,req:["variance"],idx:2},stdev:{value:t=>t.valid>1?Math.sqrt(t.dev/(t.valid-1)):void 0,req:["variance"],idx:2},stdevp:{value:t=>t.valid>1?Math.sqrt(t.dev/t.valid):void 0,req:["variance"],idx:2},stderr:{value:t=>t.valid>1?Math.sqrt(t.dev/(t.valid*(t.valid-1))):void 0,req:["variance"],idx:2},distinct:{value:t=>t.cell.data.distinct(t.get),req:["values"],idx:3},ci0:{value:t=>t.cell.data.ci0(t.get),req:["values"],idx:3},ci1:{value:t=>t.cell.data.ci1(t.get),req:["values"],idx:3},median:{value:t=>t.cell.data.q2(t.get),req:["values"],idx:3},q1:{value:t=>t.cell.data.q1(t.get),req:["values"],idx:3},q3:{value:t=>t.cell.data.q3(t.get),req:["values"],idx:3},min:{init:t=>t.min=void 0,value:t=>t.min=Number.isNaN(t.min)?t.cell.data.min(t.get):t.min,add:(t,e)=>{(e<t.min||void 0===t.min)&&(t.min=e)},rem:(t,e)=>{e<=t.min&&(t.min=NaN)},req:["values"],idx:4},max:{init:t=>t.max=void 0,value:t=>t.max=Number.isNaN(t.max)?t.cell.data.max(t.get):t.max,add:(t,e)=>{(e>t.max||void 0===t.max)&&(t.max=e)},rem:(t,e)=>{e>=t.max&&(t.max=NaN)},req:["values"],idx:4},argmin:{init:t=>t.argmin=void 0,value:t=>t.argmin||t.cell.data.argmin(t.get),add:(t,e,n)=>{e<t.min&&(t.argmin=n)},rem:(t,e)=>{e<=t.min&&(t.argmin=void 0)},req:["min","values"],idx:3},argmax:{init:t=>t.argmax=void 0,value:t=>t.argmax||t.cell.data.argmax(t.get),add:(t,e,n)=>{e>t.max&&(t.argmax=n)},rem:(t,e)=>{e>=t.max&&(t.argmax=void 0)},req:["max","values"],idx:3}},pu=Object.keys(du);function gu(t,e){return du[t](e)}function mu(t,e){return t.idx-e.idx}function yu(){this.valid=0,this.missing=0,this._ops.forEach((t=>t.init(this)))}function vu(t,e){null!=t&&""!==t?t==t&&(++this.valid,this._ops.forEach((n=>n.add(this,t,e)))):++this.missing}function _u(t,e){null!=t&&""!==t?t==t&&(--this.valid,this._ops.forEach((n=>n.rem(this,t,e)))):--this.missing}function xu(t){return this._out.forEach((e=>t[e.out]=e.value(this))),t}function bu(t,e){const n=e||h,r=function(t){const e={};t.forEach((t=>e[t.name]=t));const n=t=>{t.req&&t.req.forEach((t=>{e[t]||n(e[t]=du[t]())}))};return t.forEach(n),Object.values(e).sort(mu)}(t),i=t.slice().sort(mu);function o(t){this._ops=r,this._out=i,this.cell=t,this.init()}return o.prototype.init=yu,o.prototype.add=vu,o.prototype.rem=_u,o.prototype.set=xu,o.prototype.get=n,o.fields=t.map((t=>t.out)),o}function wu(t){this._key=t?c(t):Ro,this.reset()}pu.forEach((t=>{du[t]=function(t,e){return n=>tt({name:t,out:n||t},hu,e)}(t,du[t])}));const ku=wu.prototype;function Au(t){ga.call(this,null,t),this._adds=[],this._mods=[],this._alen=0,this._mlen=0,this._drop=!0,this._cross=!1,this._dims=[],this._dnames=[],this._measures=[],this._countOnly=!1,this._counts=null,this._prev=null,this._inputs=null,this._outputs=null}ku.reset=function(){this._add=[],this._rem=[],this._ext=null,this._get=null,this._q=null},ku.add=function(t){this._add.push(t)},ku.rem=function(t){this._rem.push(t)},ku.values=function(){if(this._get=null,0===this._rem.length)return this._add;const t=this._add,e=this._rem,n=this._key,r=t.length,i=e.length,o=Array(r-i),a={};let u,s,l;for(u=0;u<i;++u)a[n(e[u])]=1;for(u=0,s=0;u<r;++u)a[n(l=t[u])]?a[n(l)]=0:o[s++]=l;return this._rem=[],this._add=o},ku.distinct=function(t){const e=this.values(),n={};let r,i=e.length,o=0;for(;--i>=0;)r=t(e[i])+"",it(n,r)||(n[r]=1,++o);return o},ku.extent=function(t){if(this._get!==t||!this._ext){const e=this.values(),n=nt(e,t);this._ext=[e[n[0]],e[n[1]]],this._get=t}return this._ext},ku.argmin=function(t){return this.extent(t)[0]||{}},ku.argmax=function(t){return this.extent(t)[1]||{}},ku.min=function(t){const e=this.extent(t)[0];return null!=e?t(e):void 0},ku.max=function(t){const e=this.extent(t)[1];return null!=e?t(e):void 0},ku.quartile=function(t){return this._get===t&&this._q||(this._q=ba(this.values(),t),this._get=t),this._q},ku.q1=function(t){return this.quartile(t)[0]},ku.q2=function(t){return this.quartile(t)[1]},ku.q3=function(t){return this.quartile(t)[2]},ku.ci=function(t){return this._get===t&&this._ci||(this._ci=Aa(this.values(),1e3,.05,t),this._get=t),this._ci},ku.ci0=function(t){return this.ci(t)[0]},ku.ci1=function(t){return this.ci(t)[1]},Au.Definition={type:"Aggregate",metadata:{generates:!0,changes:!0},params:[{name:"groupby",type:"field",array:!0},{name:"ops",type:"enum",array:!0,values:pu},{name:"fields",type:"field",null:!0,array:!0},{name:"as",type:"string",null:!0,array:!0},{name:"drop",type:"boolean",default:!0},{name:"cross",type:"boolean",default:!1},{name:"key",type:"field"}]},st(Au,ga,{transform(t,e){const n=this,r=e.fork(e.NO_SOURCE|e.NO_FIELDS),i=t.modified();return n.stamp=r.stamp,n.value&&(i||e.modified(n._inputs,!0))?(n._prev=n.value,n.value=i?n.init(t):{},e.visit(e.SOURCE,(t=>n.add(t)))):(n.value=n.value||n.init(t),e.visit(e.REM,(t=>n.rem(t))),e.visit(e.ADD,(t=>n.add(t)))),r.modifies(n._outputs),n._drop=!1!==t.drop,t.cross&&n._dims.length>1&&(n._drop=!1,n.cross()),e.clean()&&n._drop&&r.clean(!0).runAfter((()=>this.clean())),n.changes(r)},cross(){const t=this,e=t.value,n=t._dnames,r=n.map((()=>({}))),i=n.length;function o(t){let e,o,a,u;for(e in t)for(a=t[e].tuple,o=0;o<i;++o)r[o][u=a[n[o]]]=u}o(t._prev),o(e),function o(a,u,s){const l=n[s],c=r[s++];for(const n in c){const r=a?a+"|"+n:n;u[l]=c[n],s<i?o(r,u,s):e[r]||t.cell(r,u)}}("",{},0)},init(t){const e=this._inputs=[],n=this._outputs=[],o={};function a(t){const n=W(i(t)),r=n.length;let a,u=0;for(;u<r;++u)o[a=n[u]]||(o[a]=1,e.push(a))}this._dims=W(t.groupby),this._dnames=this._dims.map((t=>{const e=r(t);return a(t),n.push(e),e})),this.cellkey=t.key?t.key:lu(this._dims),this._countOnly=!0,this._counts=[],this._measures=[];const u=t.fields||[null],l=t.ops||["count"],c=t.as||[],f=u.length,h={};let d,p,g,m,y,v;for(f!==l.length&&s("Unmatched number of fields and aggregate ops."),v=0;v<f;++v)d=u[v],p=l[v],null==d&&"count"!==p&&s("Null aggregate field specified."),m=r(d),y=cu(p,m,c[v]),n.push(y),"count"!==p?(g=h[m],g||(a(d),g=h[m]=[],g.field=d,this._measures.push(g)),"count"!==p&&(this._countOnly=!1),g.push(gu(p,y))):this._counts.push(y);return this._measures=this._measures.map((t=>bu(t,t.field))),{}},cellkey:lu(),cell(t,e){let n=this.value[t];return n?0===n.num&&this._drop&&n.stamp<this.stamp?(n.stamp=this.stamp,this._adds[this._alen++]=n):n.stamp<this.stamp&&(n.stamp=this.stamp,this._mods[this._mlen++]=n):(n=this.value[t]=this.newcell(t,e),this._adds[this._alen++]=n),n},newcell(t,e){const n={key:t,num:0,agg:null,tuple:this.newtuple(e,this._prev&&this._prev[t]),stamp:this.stamp,store:!1};if(!this._countOnly){const t=this._measures,e=t.length;n.agg=Array(e);for(let r=0;r<e;++r)n.agg[r]=new t[r](n)}return n.store&&(n.data=new wu),n},newtuple(t,e){const n=this._dnames,r=this._dims,i=r.length,o={};for(let e=0;e<i;++e)o[n[e]]=r[e](t);return e?Po(e.tuple,o):qo(o)},clean(){const t=this.value;for(const e in t)0===t[e].num&&delete t[e]},add(t){const e=this.cellkey(t),n=this.cell(e,t);if(n.num+=1,this._countOnly)return;n.store&&n.data.add(t);const r=n.agg;for(let e=0,n=r.length;e<n;++e)r[e].add(r[e].get(t),t)},rem(t){const e=this.cellkey(t),n=this.cell(e,t);if(n.num-=1,this._countOnly)return;n.store&&n.data.rem(t);const r=n.agg;for(let e=0,n=r.length;e<n;++e)r[e].rem(r[e].get(t),t)},celltuple(t){const e=t.tuple,n=this._counts;t.store&&t.data.values();for(let r=0,i=n.length;r<i;++r)e[n[r]]=t.num;if(!this._countOnly){const n=t.agg;for(let t=0,r=n.length;t<r;++t)n[t].set(e)}return e},changes(t){const e=this._adds,n=this._mods,r=this._prev,i=this._drop,o=t.add,a=t.rem,u=t.mod;let s,l,c,f;if(r)for(l in r)s=r[l],i&&!s.num||a.push(s.tuple);for(c=0,f=this._alen;c<f;++c)o.push(this.celltuple(e[c])),e[c]=null;for(c=0,f=this._mlen;c<f;++c)s=n[c],(0===s.num&&i?a:u).push(this.celltuple(s)),n[c]=null;return this._alen=this._mlen=0,this._prev=null,t}});function Mu(t){ga.call(this,null,t)}function Eu(t,e,n){const r=t;let i=e||[],o=n||[],a={},u=0;return{add:t=>o.push(t),remove:t=>a[r(t)]=++u,size:()=>i.length,data:(t,e)=>(u&&(i=i.filter((t=>!a[r(t)])),a={},u=0),e&&t&&i.sort(t),o.length&&(i=t?_t(t,i,o.sort(t)):i.concat(o),o=[]),i)}}function Du(t){ga.call(this,[],t)}function Cu(t){Xo.call(this,null,Fu,t)}function Fu(t){return this.value&&!t.modified()?this.value:V(t.fields,t.orders)}function Su(t){ga.call(this,null,t)}function Bu(t){ga.call(this,null,t)}Mu.Definition={type:"Bin",metadata:{modifies:!0},params:[{name:"field",type:"field",required:!0},{name:"interval",type:"boolean",default:!0},{name:"anchor",type:"number"},{name:"maxbins",type:"number",default:20},{name:"base",type:"number",default:10},{name:"divide",type:"number",array:!0,default:[5,2]},{name:"extent",type:"number",array:!0,length:2,required:!0},{name:"span",type:"number"},{name:"step",type:"number"},{name:"steps",type:"number",array:!0},{name:"minstep",type:"number",default:0},{name:"nice",type:"boolean",default:!0},{name:"name",type:"string"},{name:"as",type:"string",array:!0,length:2,default:["bin0","bin1"]}]},st(Mu,ga,{transform(t,e){const n=!1!==t.interval,r=this._bins(t),o=r.start,a=r.step,u=t.as||["bin0","bin1"],s=u[0],l=u[1];let c;return c=t.modified()?(e=e.reflow(!0)).SOURCE:e.modified(i(t.field))?e.ADD_MOD:e.ADD,e.visit(c,n?t=>{const e=r(t);t[s]=e,t[l]=null==e?null:o+a*(1+(e-o)/a)}:t=>t[s]=r(t)),e.modifies(n?u:s)},_bins(t){if(this.value&&!t.modified())return this.value;const e=t.field,o=ka(t),a=o.step;let u,s,l=o.start,c=l+Math.ceil((o.stop-l)/a)*a;null!=(u=t.anchor)&&(s=u-(l+a*Math.floor((u-l)/a)),l+=s,c+=s);const f=function(t){let n=E(e(t));return null==n?null:n<l?-1/0:n>c?1/0:(n=Math.max(l,Math.min(n,c-a)),l+a*Math.floor(1e-14+(n-l)/a))};return f.start=l,f.stop=o.stop,f.step=a,this.value=n(f,i(e),t.name||"bin_"+r(e))}}),Du.Definition={type:"Collect",metadata:{source:!0},params:[{name:"sort",type:"compare"}]},st(Du,ga,{transform(t,e){const n=e.fork(e.ALL),r=Eu(Ro,this.value,n.materialize(n.ADD).add),i=t.sort,o=e.changed()||i&&(t.modified("sort")||e.modified(i.fields));return n.visit(n.REM,r.remove),this.modified(o),this.value=n.source=r.data(jo(i),o),e.source&&e.source.root&&(this.value.root=e.source.root),n}}),st(Cu,Xo),Su.Definition={type:"CountPattern",metadata:{generates:!0,changes:!0},params:[{name:"field",type:"field",required:!0},{name:"case",type:"enum",values:["upper","lower","mixed"],default:"mixed"},{name:"pattern",type:"string",default:'[\\w"]+'},{name:"stopwords",type:"string",default:""},{name:"as",type:"string",array:!0,length:2,default:["text","count"]}]},st(Su,ga,{transform(t,e){const n=e=>n=>{for(var r,i=function(t,e,n){switch(e){case"upper":t=t.toUpperCase();break;case"lower":t=t.toLowerCase()}return t.match(n)}(u(n),t.case,o)||[],s=0,l=i.length;s<l;++s)a.test(r=i[s])||e(r)},r=this._parameterCheck(t,e),i=this._counts,o=this._match,a=this._stop,u=t.field,s=t.as||["text","count"],l=n((t=>i[t]=1+(i[t]||0))),c=n((t=>i[t]-=1));return r?e.visit(e.SOURCE,l):(e.visit(e.ADD,l),e.visit(e.REM,c)),this._finish(e,s)},_parameterCheck(t,e){let n=!1;return!t.modified("stopwords")&&this._stop||(this._stop=new RegExp("^"+(t.stopwords||"")+"$","i"),n=!0),!t.modified("pattern")&&this._match||(this._match=new RegExp(t.pattern||"[\\w']+","g"),n=!0),(t.modified("field")||e.modified(t.field.fields))&&(n=!0),n&&(this._counts={}),n},_finish(t,e){const n=this._counts,r=this._tuples||(this._tuples={}),i=e[0],o=e[1],a=t.fork(t.NO_SOURCE|t.NO_FIELDS);let u,s,l;for(u in n)s=r[u],l=n[u]||0,!s&&l?(r[u]=s=qo({}),s[i]=u,s[o]=l,a.add.push(s)):0===l?(s&&a.rem.push(s),n[u]=null,r[u]=null):s[o]!==l&&(s[o]=l,a.mod.push(s));return a.modifies(e)}}),Bu.Definition={type:"Cross",metadata:{generates:!0},params:[{name:"filter",type:"expr"},{name:"as",type:"string",array:!0,length:2,default:["a","b"]}]},st(Bu,ga,{transform(t,e){const n=e.fork(e.NO_SOURCE),r=t.as||["a","b"],i=r[0],o=r[1],a=!this.value||e.changed(e.ADD_REM)||t.modified("as")||t.modified("filter");let u=this.value;return a?(u&&(n.rem=u),u=e.materialize(e.SOURCE).source,n.add=this.value=function(t,e,n,r){for(var i,o,a=[],u={},s=t.length,l=0;l<s;++l)for(u[e]=o=t[l],i=0;i<s;++i)u[n]=t[i],r(u)&&(a.push(qo(u)),(u={})[e]=o);return a}(u,i,o,t.filter||g)):n.mod=u,n.source=this.value,n.modifies(r)}});const Tu={kde:Na,mixture:Ua,normal:za,lognormal:La,uniform:Ha},zu="function";function Nu(t,e){const n=t.function;it(Tu,n)||s("Unknown distribution function: "+n);const r=Tu[n]();for(const n in t)"field"===n?r.data((t.from||e()).map(t[n])):"distributions"===n?r[n](t[n].map((t=>Nu(t,e)))):typeof r[n]===zu&&r[n](t[n]);return r}function Ou(t){ga.call(this,null,t)}const Ru=[{key:{function:"normal"},params:[{name:"mean",type:"number",default:0},{name:"stdev",type:"number",default:1}]},{key:{function:"lognormal"},params:[{name:"mean",type:"number",default:0},{name:"stdev",type:"number",default:1}]},{key:{function:"uniform"},params:[{name:"min",type:"number",default:0},{name:"max",type:"number",default:1}]},{key:{function:"kde"},params:[{name:"field",type:"field",required:!0},{name:"from",type:"data"},{name:"bandwidth",type:"number",default:0}]}],$u={key:{function:"mixture"},params:[{name:"distributions",type:"param",array:!0,params:Ru},{name:"weights",type:"number",array:!0}]};function qu(t,e){return t?t.map(((t,n)=>e[n]||r(t))):null}function Lu(t,e,n){const r=[],i=t=>t(s);let o,a,u,s,l,c;if(null==e)r.push(t.map(n));else for(o={},a=0,u=t.length;a<u;++a)s=t[a],l=e.map(i),c=o[l],c||(o[l]=c=[],c.dims=l,r.push(c)),c.push(n(s));return r}Ou.Definition={type:"Density",metadata:{generates:!0},params:[{name:"extent",type:"number",array:!0,length:2},{name:"steps",type:"number"},{name:"minsteps",type:"number",default:25},{name:"maxsteps",type:"number",default:200},{name:"method",type:"string",default:"pdf",values:["pdf","cdf"]},{name:"distribution",type:"param",params:Ru.concat($u)},{name:"as",type:"string",array:!0,default:["value","density"]}]},st(Ou,ga,{transform(t,e){const n=e.fork(e.NO_SOURCE|e.NO_FIELDS);if(!this.value||e.changed()||t.modified()){const r=Nu(t.distribution,function(t){return()=>t.materialize(t.SOURCE).source}(e)),i=t.steps||t.minsteps||25,o=t.steps||t.maxsteps||200;let a=t.method||"pdf";"pdf"!==a&&"cdf"!==a&&s("Invalid density method: "+a),t.extent||r.data||s("Missing density extent parameter."),a=r[a];const u=t.as||["value","density"],l=uu(a,t.extent||et(r.data()),i,o).map((t=>{const e={};return e[u[0]]=t[0],e[u[1]]=t[1],qo(e)}));this.value&&(n.rem=this.value),this.value=n.add=n.source=l}return n}});function Uu(t){ga.call(this,null,t)}Uu.Definition={type:"DotBin",metadata:{modifies:!0},params:[{name:"field",type:"field",required:!0},{name:"groupby",type:"field",array:!0},{name:"step",type:"number"},{name:"smooth",type:"boolean",default:!1},{name:"as",type:"string",default:"bin"}]};function Pu(t){Xo.call(this,null,ju,t),this.modified(!0)}function ju(t){const e=t.expr;return this.value&&!t.modified("expr")?this.value:n((n=>e(n,t)),i(e),r(e))}function Iu(t){ga.call(this,[void 0,void 0],t)}function Wu(t,e){Xo.call(this,t),this.parent=e,this.count=0}function Hu(t){ga.call(this,{},t),this._keys=at();const e=this._targets=[];e.active=0,e.forEach=t=>{for(let n=0,r=e.active;n<r;++n)t(e[n],n,e)}}function Yu(t){Xo.call(this,null,Vu,t)}function Vu(t){return this.value&&!t.modified()?this.value:_(t.name)?W(t.name).map((t=>c(t))):c(t.name,t.as)}function Gu(t){ga.call(this,at(),t)}function Xu(t){ga.call(this,[],t)}function Ju(t){ga.call(this,[],t)}function Zu(t){ga.call(this,null,t)}function Qu(t){ga.call(this,[],t)}st(Uu,ga,{transform(t,e){if(this.value&&!t.modified()&&!e.changed())return e;const n=e.materialize(e.SOURCE).source,r=Lu(e.source,t.groupby,h),i=t.smooth||!1,o=t.field,a=t.step||((t,e)=>wt(et(t,e))/30)(n,o),u=jo(((t,e)=>o(t)-o(e))),s=t.as||"bin",l=r.length;let c,f=1/0,d=-1/0,p=0;for(;p<l;++p){const t=r[p].sort(u);c=-1;for(const e of Ma(t,a,i,o))e<f&&(f=e),e>d&&(d=e),t[++c][s]=e}return this.value={start:f,stop:d,step:a},e.reflow(!0).modifies(s)}}),st(Pu,Xo),Iu.Definition={type:"Extent",metadata:{},params:[{name:"field",type:"field",required:!0}]},st(Iu,ga,{transform(t,e){const n=this.value,i=t.field,o=e.changed()||e.modified(i.fields)||t.modified("field");let a=n[0],u=n[1];if((o||null==a)&&(a=1/0,u=-1/0),e.visit(o?e.SOURCE:e.ADD,(t=>{const e=E(i(t));null!=e&&(e<a&&(a=e),e>u&&(u=e))})),!Number.isFinite(a)||!Number.isFinite(u)){let t=r(i);t&&(t=` for field "${t}"`),e.dataflow.warn(`Infinite extent${t}: [${a}, ${u}]`),a=u=void 0}this.value=[a,u]}}),st(Wu,Xo,{connect(t){return this.detachSubflow=t.detachSubflow,this.targets().add(t),t.source=this},add(t){this.count+=1,this.value.add.push(t)},rem(t){this.count-=1,this.value.rem.push(t)},mod(t){this.value.mod.push(t)},init(t){this.value.init(t,t.NO_SOURCE)},evaluate(){return this.value}}),st(Hu,ga,{activate(t){this._targets[this._targets.active++]=t},subflow(t,e,n,r){const i=this.value;let o,a,u=it(i,t)&&i[t];return u?u.value.stamp<n.stamp&&(u.init(n),this.activate(u)):(a=r||(a=this._group[t])&&a.tuple,o=n.dataflow,u=new Wu(n.fork(n.NO_SOURCE),this),o.add(u).connect(e(o,t,a)),i[t]=u,this.activate(u)),u},clean(){const t=this.value;let e=0;for(const n in t)if(0===t[n].count){const r=t[n].detachSubflow;r&&r(),delete t[n],++e}if(e){const t=this._targets.filter((t=>t&&t.count>0));this.initTargets(t)}},initTargets(t){const e=this._targets,n=e.length,r=t?t.length:0;let i=0;for(;i<r;++i)e[i]=t[i];for(;i<n&&null!=e[i];++i)e[i]=null;e.active=r},transform(t,e){const n=e.dataflow,r=t.key,i=t.subflow,o=this._keys,a=t.modified("key"),u=t=>this.subflow(t,i,e);return this._group=t.group||{},this.initTargets(),e.visit(e.REM,(t=>{const e=Ro(t),n=o.get(e);void 0!==n&&(o.delete(e),u(n).rem(t))})),e.visit(e.ADD,(t=>{const e=r(t);o.set(Ro(t),e),u(e).add(t)})),a||e.modified(r.fields)?e.visit(e.MOD,(t=>{const e=Ro(t),n=o.get(e),i=r(t);n===i?u(i).mod(t):(o.set(e,i),u(n).rem(t),u(i).add(t))})):e.changed(e.MOD)&&e.visit(e.MOD,(t=>{u(o.get(Ro(t))).mod(t)})),a&&e.visit(e.REFLOW,(t=>{const e=Ro(t),n=o.get(e),i=r(t);n!==i&&(o.set(e,i),u(n).rem(t),u(i).add(t))})),e.clean()?n.runAfter((()=>{this.clean(),o.clean()})):o.empty>n.cleanThreshold&&n.runAfter(o.clean),e}}),st(Yu,Xo),Gu.Definition={type:"Filter",metadata:{changes:!0},params:[{name:"expr",type:"expr",required:!0}]},st(Gu,ga,{transform(t,e){const n=e.dataflow,r=this.value,i=e.fork(),o=i.add,a=i.rem,u=i.mod,s=t.expr;let l=!0;function c(e){const n=Ro(e),i=s(e,t),c=r.get(n);i&&c?(r.delete(n),o.push(e)):i||c?l&&i&&!c&&u.push(e):(r.set(n,1),a.push(e))}return e.visit(e.REM,(t=>{const e=Ro(t);r.has(e)?r.delete(e):a.push(t)})),e.visit(e.ADD,(e=>{s(e,t)?o.push(e):r.set(Ro(e),1)})),e.visit(e.MOD,c),t.modified()&&(l=!1,e.visit(e.REFLOW,c)),r.empty>n.cleanThreshold&&n.runAfter(r.clean),i}}),Xu.Definition={type:"Flatten",metadata:{generates:!0},params:[{name:"fields",type:"field",array:!0,required:!0},{name:"index",type:"string"},{name:"as",type:"string",array:!0}]},st(Xu,ga,{transform(t,e){const n=e.fork(e.NO_SOURCE),r=t.fields,i=qu(r,t.as||[]),o=t.index||null,a=i.length;return n.rem=this.value,e.visit(e.SOURCE,(t=>{const e=r.map((e=>e(t))),u=e.reduce(((t,e)=>Math.max(t,e.length)),0);let s,l,c,f=0;for(;f<u;++f){for(l=Lo(t),s=0;s<a;++s)l[i[s]]=null==(c=e[s][f])?null:c;o&&(l[o]=f),n.add.push(l)}})),this.value=n.source=n.add,o&&n.modifies(o),n.modifies(i)}}),Ju.Definition={type:"Fold",metadata:{generates:!0},params:[{name:"fields",type:"field",array:!0,required:!0},{name:"as",type:"string",array:!0,length:2,default:["key","value"]}]},st(Ju,ga,{transform(t,e){const n=e.fork(e.NO_SOURCE),i=t.fields,o=i.map(r),a=t.as||["key","value"],u=a[0],s=a[1],l=i.length;return n.rem=this.value,e.visit(e.SOURCE,(t=>{for(let e,r=0;r<l;++r)e=Lo(t),e[u]=o[r],e[s]=i[r](t),n.add.push(e)})),this.value=n.source=n.add,n.modifies(a)}}),Zu.Definition={type:"Formula",metadata:{modifies:!0},params:[{name:"expr",type:"expr",required:!0},{name:"as",type:"string",required:!0},{name:"initonly",type:"boolean"}]},st(Zu,ga,{transform(t,e){const n=t.expr,r=t.as,i=t.modified(),o=t.initonly?e.ADD:i?e.SOURCE:e.modified(n.fields)||e.modified(r)?e.ADD_MOD:e.ADD;return i&&(e=e.materialize().reflow(!0)),t.initonly||e.modifies(r),e.visit(o,(e=>e[r]=n(e,t)))}}),st(Qu,ga,{transform(t,e){const n=e.fork(e.ALL),r=t.generator;let i,o,a,u=this.value,s=t.size-u.length;if(s>0){for(i=[];--s>=0;)i.push(a=qo(r(t))),u.push(a);n.add=n.add.length?n.materialize(n.ADD).add.concat(i):i}else o=u.slice(0,-s),n.rem=n.rem.length?n.materialize(n.REM).rem.concat(o):o,u=u.slice(-s);return n.source=this.value=u,n}});const Ku={value:"value",median:fe,mean:function(t,e){let n=0,r=0;if(void 0===e)for(let e of t)null!=e&&(e=+e)>=e&&(++n,r+=e);else{let i=-1;for(let o of t)null!=(o=e(o,++i,t))&&(o=+o)>=o&&(++n,r+=o)}if(n)return r/n},min:ae,max:oe},ts=[];function es(t){ga.call(this,[],t)}function ns(t){Au.call(this,t)}function rs(t){ga.call(this,null,t)}function is(t){Xo.call(this,null,os,t)}function os(t){return this.value&&!t.modified()?this.value:mt(t.fields,t.flat)}function as(t){ga.call(this,[],t),this._pending=null}function us(t,e,n){n.forEach(qo);const r=e.fork(e.NO_FIELDS&e.NO_SOURCE);return r.rem=t.value,t.value=r.source=r.add=n,t._pending=null,r.rem.length&&r.clean(!0),r}function ss(t){ga.call(this,{},t)}function ls(t){Xo.call(this,null,cs,t)}function cs(t){if(this.value&&!t.modified())return this.value;const e=t.extents,n=e.length;let r,i,o=1/0,a=-1/0;for(r=0;r<n;++r)i=e[r],i[0]<o&&(o=i[0]),i[1]>a&&(a=i[1]);return[o,a]}function fs(t){Xo.call(this,null,hs,t)}function hs(t){return this.value&&!t.modified()?this.value:t.values.reduce(((t,e)=>t.concat(e)),[])}function ds(t){ga.call(this,null,t)}function ps(t){Au.call(this,t)}function gs(t){Hu.call(this,t)}function ms(t){ga.call(this,null,t)}function ys(t){ga.call(this,null,t)}function vs(t){ga.call(this,null,t)}es.Definition={type:"Impute",metadata:{changes:!0},params:[{name:"field",type:"field",required:!0},{name:"key",type:"field",required:!0},{name:"keyvals",array:!0},{name:"groupby",type:"field",array:!0},{name:"method",type:"enum",default:"value",values:["value","mean","median","max","min"]},{name:"value",default:0}]},st(es,ga,{transform(t,e){var n,i,o,a,u,l,c,f,h,d,p=e.fork(e.ALL),g=function(t){var e,n=t.method||Ku.value;if(null!=Ku[n])return n===Ku.value?(e=void 0!==t.value?t.value:0,()=>e):Ku[n];s("Unrecognized imputation method: "+n)}(t),m=function(t){const e=t.field;return t=>t?e(t):NaN}(t),y=r(t.field),v=r(t.key),_=(t.groupby||[]).map(r),x=function(t,e,n,r){var i,o,a,u,s,l,c,f,h=t=>t(f),d=[],p=r?r.slice():[],g={},m={};for(p.forEach(((t,e)=>g[t]=e+1)),u=0,c=t.length;u<c;++u)l=n(f=t[u]),s=g[l]||(g[l]=p.push(l)),(a=m[o=(i=e?e.map(h):ts)+""])||(a=m[o]=[],d.push(a),a.values=i),a[s-1]=f;return d.domain=p,d}(e.source,t.groupby,t.key,t.keyvals),b=[],w=this.value,k=x.domain.length;for(u=0,f=x.length;u<f;++u)for(o=(n=x[u]).values,i=NaN,c=0;c<k;++c)if(null==n[c]){for(a=x.domain[c],d={_impute:!0},l=0,h=o.length;l<h;++l)d[_[l]]=o[l];d[v]=a,d[y]=Number.isNaN(i)?i=g(n,m):i,b.push(qo(d))}return b.length&&(p.add=p.materialize(p.ADD).add.concat(b)),w.length&&(p.rem=p.materialize(p.REM).rem.concat(w)),this.value=b,p}}),ns.Definition={type:"JoinAggregate",metadata:{modifies:!0},params:[{name:"groupby",type:"field",array:!0},{name:"fields",type:"field",null:!0,array:!0},{name:"ops",type:"enum",array:!0,values:pu},{name:"as",type:"string",null:!0,array:!0},{name:"key",type:"field"}]},st(ns,Au,{transform(t,e){const n=this,r=t.modified();let i;return n.value&&(r||e.modified(n._inputs,!0))?(i=n.value=r?n.init(t):{},e.visit(e.SOURCE,(t=>n.add(t)))):(i=n.value=n.value||this.init(t),e.visit(e.REM,(t=>n.rem(t))),e.visit(e.ADD,(t=>n.add(t)))),n.changes(),e.visit(e.SOURCE,(t=>{tt(t,i[n.cellkey(t)].tuple)})),e.reflow(r).modifies(this._outputs)},changes(){const t=this._adds,e=this._mods;let n,r;for(n=0,r=this._alen;n<r;++n)this.celltuple(t[n]),t[n]=null;for(n=0,r=this._mlen;n<r;++n)this.celltuple(e[n]),e[n]=null;this._alen=this._mlen=0}}),rs.Definition={type:"KDE",metadata:{generates:!0},params:[{name:"groupby",type:"field",array:!0},{name:"field",type:"field",required:!0},{name:"cumulative",type:"boolean",default:!1},{name:"counts",type:"boolean",default:!1},{name:"bandwidth",type:"number",default:0},{name:"extent",type:"number",array:!0,length:2},{name:"resolve",type:"enum",values:["shared","independent"],default:"independent"},{name:"steps",type:"number"},{name:"minsteps",type:"number",default:25},{name:"maxsteps",type:"number",default:200},{name:"as",type:"string",array:!0,default:["value","density"]}]},st(rs,ga,{transform(t,e){const n=e.fork(e.NO_SOURCE|e.NO_FIELDS);if(!this.value||e.changed()||t.modified()){const i=e.materialize(e.SOURCE).source,o=Lu(i,t.groupby,t.field),a=(t.groupby||[]).map(r),u=t.bandwidth,l=t.cumulative?"cdf":"pdf",c=t.as||["value","density"],f=[];let h=t.extent,d=t.steps||t.minsteps||25,p=t.steps||t.maxsteps||200;"pdf"!==l&&"cdf"!==l&&s("Invalid density method: "+l),"shared"===t.resolve&&(h||(h=et(i,t.field)),d=p=t.steps||p),o.forEach((e=>{const n=Na(e,u)[l],r=t.counts?e.length:1;uu(n,h||et(e),d,p).forEach((t=>{const n={};for(let t=0;t<a.length;++t)n[a[t]]=e.dims[t];n[c[0]]=t[0],n[c[1]]=t[1]*r,f.push(qo(n))}))})),this.value&&(n.rem=this.value),this.value=n.add=n.source=f}return n}}),st(is,Xo),st(as,ga,{transform(t,e){const n=e.dataflow;if(this._pending)return us(this,e,this._pending);if(function(t){return t.modified("async")&&!(t.modified("values")||t.modified("url")||t.modified("format"))}(t))return e.StopPropagation;if(t.values)return us(this,e,n.parse(t.values,t.format));if(t.async){return{async:n.request(t.url,t.format).then((t=>(this._pending=W(t.data),t=>t.touch(this))))}}return n.request(t.url,t.format).then((t=>us(this,e,W(t.data))))}}),ss.Definition={type:"Lookup",metadata:{modifies:!0},params:[{name:"index",type:"index",params:[{name:"from",type:"data",required:!0},{name:"key",type:"field",required:!0}]},{name:"values",type:"field",array:!0},{name:"fields",type:"field",array:!0,required:!0},{name:"as",type:"string",array:!0},{name:"default",default:null}]},st(ss,ga,{transform(t,e){const n=t.fields,i=t.index,o=t.values,a=null==t.default?null:t.default,u=t.modified(),l=n.length;let c,f,h,d=u?e.SOURCE:e.ADD,p=e,g=t.as;return o?(f=o.length,l>1&&!g&&s('Multi-field lookup requires explicit "as" parameter.'),g&&g.length!==l*f&&s('The "as" parameter has too few output field names.'),g=g||o.map(r),c=function(t){for(var e,r,u=0,s=0;u<l;++u)if(null==(r=i.get(n[u](t))))for(e=0;e<f;++e,++s)t[g[s]]=a;else for(e=0;e<f;++e,++s)t[g[s]]=o[e](r)}):(g||s("Missing output field names."),c=function(t){for(var e,r=0;r<l;++r)e=i.get(n[r](t)),t[g[r]]=null==e?a:e}),u?p=e.reflow(!0):(h=n.some((t=>e.modified(t.fields))),d|=h?e.MOD:0),e.visit(d,c),p.modifies(g)}}),st(ls,Xo),st(fs,Xo),st(ds,ga,{transform(t,e){return this.modified(t.modified()),this.value=t,e.fork(e.NO_SOURCE|e.NO_FIELDS)}}),ps.Definition={type:"Pivot",metadata:{generates:!0,changes:!0},params:[{name:"groupby",type:"field",array:!0},{name:"field",type:"field",required:!0},{name:"value",type:"field",required:!0},{name:"op",type:"enum",values:pu,default:"sum"},{name:"limit",type:"number",default:0},{name:"key",type:"field"}]},st(ps,Au,{_transform:Au.prototype.transform,transform(t,e){return this._transform(function(t,e){const r=t.field,o=t.value,a=("count"===t.op?"__count__":t.op)||"sum",u=i(r).concat(i(o)),s=function(t,e,n){const r={},i=[];return n.visit(n.SOURCE,(e=>{const n=t(e);r[n]||(r[n]=1,i.push(n))})),i.sort(G),e?i.slice(0,e):i}(r,t.limit||0,e);e.changed()&&t.set("__pivot__",null,null,!0);return{key:t.key,groupby:t.groupby,ops:s.map((()=>a)),fields:s.map((t=>function(t,e,r,i){return n((n=>e(n)===t?r(n):NaN),i,t+"")}(t,r,o,u))),as:s.map((t=>t+"")),modified:t.modified.bind(t)}}(t,e),e)}}),st(gs,Hu,{transform(t,e){const n=t.subflow,r=t.field,o=t=>this.subflow(Ro(t),n,e,t);return(t.modified("field")||r&&e.modified(i(r)))&&s("PreFacet does not support field modification."),this.initTargets(),r?(e.visit(e.MOD,(t=>{const e=o(t);r(t).forEach((t=>e.mod(t)))})),e.visit(e.ADD,(t=>{const e=o(t);r(t).forEach((t=>e.add(qo(t))))})),e.visit(e.REM,(t=>{const e=o(t);r(t).forEach((t=>e.rem(t)))}))):(e.visit(e.MOD,(t=>o(t).mod(t))),e.visit(e.ADD,(t=>o(t).add(t))),e.visit(e.REM,(t=>o(t).rem(t)))),e.clean()&&e.runAfter((()=>this.clean())),e}}),ms.Definition={type:"Project",metadata:{generates:!0,changes:!0},params:[{name:"fields",type:"field",array:!0},{name:"as",type:"string",null:!0,array:!0}]},st(ms,ga,{transform(t,e){const n=e.fork(e.NO_SOURCE),r=t.fields,i=qu(t.fields,t.as||[]),o=r?(t,e)=>function(t,e,n,r){for(let i=0,o=n.length;i<o;++i)e[r[i]]=n[i](t);return e}(t,e,r,i):Uo;let a;return this.value?a=this.value:(e=e.addAll(),a=this.value={}),e.visit(e.REM,(t=>{const e=Ro(t);n.rem.push(a[e]),a[e]=null})),e.visit(e.ADD,(t=>{const e=o(t,qo({}));a[Ro(t)]=e,n.add.push(e)})),e.visit(e.MOD,(t=>{n.mod.push(o(t,a[Ro(t)]))})),n}}),st(ys,ga,{transform(t,e){return this.value=t.value,t.modified("value")?e.fork(e.NO_SOURCE|e.NO_FIELDS):e.StopPropagation}}),vs.Definition={type:"Quantile",metadata:{generates:!0,changes:!0},params:[{name:"groupby",type:"field",array:!0},{name:"field",type:"field",required:!0},{name:"probs",type:"number",array:!0},{name:"step",type:"number",default:.01},{name:"as",type:"string",array:!0,default:["prob","value"]}]};function _s(t){ga.call(this,null,t)}function xs(t){ga.call(this,[],t),this.count=0}function bs(t){ga.call(this,null,t)}function ws(t){ga.call(this,null,t),this.modified(!0)}function ks(t){ga.call(this,null,t)}st(vs,ga,{transform(t,e){const n=e.fork(e.NO_SOURCE|e.NO_FIELDS),i=t.as||["prob","value"];if(this.value&&!t.modified()&&!e.changed())return n.source=this.value,n;const o=Lu(e.materialize(e.SOURCE).source,t.groupby,t.field),a=(t.groupby||[]).map(r),u=[],s=t.step||.01,l=t.probs||de(s/2,1-1e-14,s),c=l.length;return o.forEach((t=>{const e=xa(t,l);for(let n=0;n<c;++n){const r={};for(let e=0;e<a.length;++e)r[a[e]]=t.dims[e];r[i[0]]=l[n],r[i[1]]=e[n],u.push(qo(r))}})),this.value&&(n.rem=this.value),this.value=n.add=n.source=u,n}}),st(_s,ga,{transform(t,e){let n,r;return this.value?r=this.value:(n=e=e.addAll(),r=this.value={}),t.derive&&(n=e.fork(e.NO_SOURCE),e.visit(e.REM,(t=>{const e=Ro(t);n.rem.push(r[e]),r[e]=null})),e.visit(e.ADD,(t=>{const e=Lo(t);r[Ro(t)]=e,n.add.push(e)})),e.visit(e.MOD,(t=>{const e=r[Ro(t)];for(const r in t)e[r]=t[r],n.modifies(r);n.mod.push(e)}))),n}}),xs.Definition={type:"Sample",metadata:{},params:[{name:"size",type:"number",default:1e3}]},st(xs,ga,{transform(e,n){const r=n.fork(n.NO_SOURCE),i=e.modified("size"),o=e.size,a=this.value.reduce(((t,e)=>(t[Ro(e)]=1,t)),{});let u=this.value,s=this.count,l=0;function c(e){let n,i;u.length<o?u.push(e):(i=~~((s+1)*t.random()),i<u.length&&i>=l&&(n=u[i],a[Ro(n)]&&r.rem.push(n),u[i]=e)),++s}if(n.rem.length&&(n.visit(n.REM,(t=>{const e=Ro(t);a[e]&&(a[e]=-1,r.rem.push(t)),--s})),u=u.filter((t=>-1!==a[Ro(t)]))),(n.rem.length||i)&&u.length<o&&n.source&&(l=s=u.length,n.visit(n.SOURCE,(t=>{a[Ro(t)]||c(t)})),l=-1),i&&u.length>o){const t=u.length-o;for(let e=0;e<t;++e)a[Ro(u[e])]=-1,r.rem.push(u[e]);u=u.slice(t)}return n.mod.length&&n.visit(n.MOD,(t=>{a[Ro(t)]&&r.mod.push(t)})),n.add.length&&n.visit(n.ADD,c),(n.add.length||l<0)&&(r.add=u.filter((t=>!a[Ro(t)]))),this.count=s,this.value=r.source=u,r}}),bs.Definition={type:"Sequence",metadata:{generates:!0,changes:!0},params:[{name:"start",type:"number",required:!0},{name:"stop",type:"number",required:!0},{name:"step",type:"number",default:1},{name:"as",type:"string",default:"data"}]},st(bs,ga,{transform(t,e){if(this.value&&!t.modified())return;const n=e.materialize().fork(e.MOD),r=t.as||"data";return n.rem=this.value?e.rem.concat(this.value):e.rem,this.value=de(t.start,t.stop,t.step||1).map((t=>{const e={};return e[r]=t,qo(e)})),n.add=e.add.concat(this.value),n}}),st(ws,ga,{transform(t,e){return this.value=e.source,e.changed()?e.fork(e.NO_SOURCE|e.NO_FIELDS):e.StopPropagation}});const As=["unit0","unit1"];function Ms(t){ga.call(this,at(),t)}function Es(t){ga.call(this,null,t)}ks.Definition={type:"TimeUnit",metadata:{modifies:!0},params:[{name:"field",type:"field",required:!0},{name:"interval",type:"boolean",default:!0},{name:"units",type:"enum",values:_n,array:!0},{name:"step",type:"number",default:1},{name:"maxbins",type:"number",default:40},{name:"extent",type:"date",array:!0},{name:"timezone",type:"enum",default:"local",values:["local","utc"]},{name:"as",type:"string",array:!0,length:2,default:As}]},st(ks,ga,{transform(t,e){const n=t.field,r=!1!==t.interval,o="utc"===t.timezone,a=this._floor(t,e),u=(o?Xn:Gn)(a.unit).offset,s=t.as||As,l=s[0],c=s[1],f=a.step;let h=a.start||1/0,d=a.stop||-1/0,p=e.ADD;return(t.modified()||e.modified(i(n)))&&(p=(e=e.reflow(!0)).SOURCE,h=1/0,d=-1/0),e.visit(p,(t=>{const e=n(t);let i,o;null==e?(t[l]=null,r&&(t[c]=null)):(t[l]=i=o=a(e),r&&(t[c]=o=u(i,f)),i<h&&(h=i),o>d&&(d=o))})),a.start=h,a.stop=d,e.modifies(r?s:l)},_floor(t,e){const n="utc"===t.timezone,{units:r,step:i}=t.units?{units:t.units,step:t.step||1}:mr({extent:t.extent||et(e.materialize(e.SOURCE).source,t.field),maxbins:t.maxbins}),o=bn(r),a=this.value||{},u=(n?Hn:jn)(o,i);return u.unit=M(o),u.units=o,u.step=i,u.start=a.start,u.stop=a.stop,this.value=u}}),st(Ms,ga,{transform(t,e){const n=e.dataflow,r=t.field,i=this.value,o=t=>i.set(r(t),t);let a=!0;return t.modified("field")||e.modified(r.fields)?(i.clear(),e.visit(e.SOURCE,o)):e.changed()?(e.visit(e.REM,(t=>i.delete(r(t)))),e.visit(e.ADD,o)):a=!1,this.modified(a),i.empty>n.cleanThreshold&&n.runAfter(i.clean),e.fork()}}),st(Es,ga,{transform(t,e){(!this.value||t.modified("field")||t.modified("sort")||e.changed()||t.sort&&e.modified(t.sort.fields))&&(this.value=(t.sort?e.source.slice().sort(jo(t.sort)):e.source).map(t.field))}});const Ds={row_number:function(){return{next:t=>t.index+1}},rank:function(){let t;return{init:()=>t=1,next:e=>{const n=e.index,r=e.data;return n&&e.compare(r[n-1],r[n])?t=n+1:t}}},dense_rank:function(){let t;return{init:()=>t=1,next:e=>{const n=e.index,r=e.data;return n&&e.compare(r[n-1],r[n])?++t:t}}},percent_rank:function(){const t=Ds.rank(),e=t.next;return{init:t.init,next:t=>(e(t)-1)/(t.data.length-1)}},cume_dist:function(){let t;return{init:()=>t=0,next:e=>{const n=e.data,r=e.compare;let i=e.index;if(t<i){for(;i+1<n.length&&!r(n[i],n[i+1]);)++i;t=i}return(1+t)/n.length}}},ntile:function(t,e){(e=+e)>0||s("ntile num must be greater than zero.");const n=Ds.cume_dist(),r=n.next;return{init:n.init,next:t=>Math.ceil(e*r(t))}},lag:function(t,e){return e=+e||1,{next:n=>{const r=n.index-e;return r>=0?t(n.data[r]):null}}},lead:function(t,e){return e=+e||1,{next:n=>{const r=n.index+e,i=n.data;return r<i.length?t(i[r]):null}}},first_value:function(t){return{next:e=>t(e.data[e.i0])}},last_value:function(t){return{next:e=>t(e.data[e.i1-1])}},nth_value:function(t,e){return(e=+e)>0||s("nth_value nth must be greater than zero."),{next:n=>{const r=n.i0+(e-1);return r<n.i1?t(n.data[r]):null}}},prev_value:function(t){let e;return{init:()=>e=null,next:n=>{const r=t(n.data[n.index]);return null!=r?e=r:e}}},next_value:function(t){let e,n;return{init:()=>(e=null,n=-1),next:r=>{const i=r.data;return r.index<=n?e:(n=function(t,e,n){for(let r=e.length;n<r;++n){if(null!=t(e[n]))return n}return-1}(t,i,r.index))<0?(n=i.length,e=null):e=t(i[n])}}}};const Cs=Object.keys(Ds);function Fs(t){const e=W(t.ops),n=W(t.fields),o=W(t.params),a=W(t.as),u=this.outputs=[],l=this.windows=[],c={},f={},h=[],p=[];let g=!0;function m(t){W(i(t)).forEach((t=>c[t]=1))}m(t.sort),e.forEach(((t,e)=>{const i=n[e],c=r(i),y=cu(t,c,a[e]);if(m(i),u.push(y),it(Ds,t))l.push(function(t,e,n,r){const i=Ds[t](e,n);return{init:i.init||d,update:function(t,e){e[r]=i.next(t)}}}(t,n[e],o[e],y));else{if(null==i&&"count"!==t&&s("Null aggregate field specified."),"count"===t)return void h.push(y);g=!1;let e=f[c];e||(e=f[c]=[],e.field=i,p.push(e)),e.push(gu(t,y))}})),(h.length||p.length)&&(this.cell=function(t,e,n){t=t.map((t=>bu(t,t.field)));const r={num:0,agg:null,store:!1,count:e};if(!n)for(var i=t.length,o=r.agg=Array(i),a=0;a<i;++a)o[a]=new t[a](r);if(r.store)var u=r.data=new wu;return r.add=function(t){if(r.num+=1,!n){u&&u.add(t);for(let e=0;e<i;++e)o[e].add(o[e].get(t),t)}},r.rem=function(t){if(r.num-=1,!n){u&&u.rem(t);for(let e=0;e<i;++e)o[e].rem(o[e].get(t),t)}},r.set=function(t){let i,a;for(u&&u.values(),i=0,a=e.length;i<a;++i)t[e[i]]=r.num;if(!n)for(i=0,a=o.length;i<a;++i)o[i].set(t)},r.init=function(){r.num=0,u&&u.reset();for(let t=0;t<i;++t)o[t].init()},r}(p,h,g)),this.inputs=Object.keys(c)}const Ss=Fs.prototype;function Bs(t){ga.call(this,{},t),this._mlen=0,this._mods=[]}function Ts(t,e,n,r){const i=r.sort,o=i&&!r.ignorePeers,a=r.frame||[null,0],u=t.data(n),s=u.length,l=o?Vt(i):null,c={i0:0,i1:0,p0:0,p1:0,index:0,data:u,compare:i||Q(-1)};e.init();for(let t=0;t<s;++t)zs(c,a,t,s),o&&Ns(c,l),e.update(c,u[t])}function zs(t,e,n,r){t.p0=t.i0,t.p1=t.i1,t.i0=null==e[0]?0:Math.max(0,n-Math.abs(e[0])),t.i1=null==e[1]?r:Math.min(r,n+Math.abs(e[1])+1),t.index=n}function Ns(t,e){const n=t.i0,r=t.i1-1,i=t.compare,o=t.data,a=o.length-1;n>0&&!i(o[n],o[n-1])&&(t.i0=e.left(o,o[n])),r<a&&!i(o[r],o[r+1])&&(t.i1=e.right(o,o[r]))}Ss.init=function(){this.windows.forEach((t=>t.init())),this.cell&&this.cell.init()},Ss.update=function(t,e){const n=this.cell,r=this.windows,i=t.data,o=r&&r.length;let a;if(n){for(a=t.p0;a<t.i0;++a)n.rem(i[a]);for(a=t.p1;a<t.i1;++a)n.add(i[a]);n.set(e)}for(a=0;a<o;++a)r[a].update(t,e)},Bs.Definition={type:"Window",metadata:{modifies:!0},params:[{name:"sort",type:"compare"},{name:"groupby",type:"field",array:!0},{name:"ops",type:"enum",array:!0,values:Cs.concat(pu)},{name:"params",type:"number",null:!0,array:!0},{name:"fields",type:"field",null:!0,array:!0},{name:"as",type:"string",null:!0,array:!0},{name:"frame",type:"number",null:!0,array:!0,length:2,default:[null,0]},{name:"ignorePeers",type:"boolean",default:!1}]},st(Bs,ga,{transform(t,e){this.stamp=e.stamp;const n=t.modified(),r=jo(t.sort),i=lu(t.groupby),o=t=>this.group(i(t));let a=this.state;a&&!n||(a=this.state=new Fs(t)),n||e.modified(a.inputs)?(this.value={},e.visit(e.SOURCE,(t=>o(t).add(t)))):(e.visit(e.REM,(t=>o(t).remove(t))),e.visit(e.ADD,(t=>o(t).add(t))));for(let e=0,n=this._mlen;e<n;++e)Ts(this._mods[e],a,r,t);return this._mlen=0,this._mods=[],e.reflow(n).modifies(a.outputs)},group(t){let e=this.value[t];return e||(e=this.value[t]=Eu(Ro),e.stamp=-1),e.stamp<this.stamp&&(e.stamp=this.stamp,this._mods[this._mlen++]=e),e}});var Os=Object.freeze({__proto__:null,aggregate:Au,bin:Mu,collect:Du,compare:Cu,countpattern:Su,cross:Bu,density:Ou,dotbin:Uu,expression:Pu,extent:Iu,facet:Hu,field:Yu,filter:Gu,flatten:Xu,fold:Ju,formula:Zu,generate:Qu,impute:es,joinaggregate:ns,kde:rs,key:is,load:as,lookup:ss,multiextent:ls,multivalues:fs,params:ds,pivot:ps,prefacet:gs,project:ms,proxy:ys,quantile:vs,relay:_s,sample:xs,sequence:bs,sieve:ws,subflow:Wu,timeunit:ks,tupleindex:Ms,values:Es,window:Bs});const Rs=Math.PI,$s=2*Rs,qs=1e-6,Ls=$s-qs;function Us(){this._x0=this._y0=this._x1=this._y1=null,this._=""}function Ps(){return new Us}function js(t){return function(){return t}}Us.prototype=Ps.prototype={constructor:Us,moveTo:function(t,e){this._+="M"+(this._x0=this._x1=+t)+","+(this._y0=this._y1=+e)},closePath:function(){null!==this._x1&&(this._x1=this._x0,this._y1=this._y0,this._+="Z")},lineTo:function(t,e){this._+="L"+(this._x1=+t)+","+(this._y1=+e)},quadraticCurveTo:function(t,e,n,r){this._+="Q"+ +t+","+ +e+","+(this._x1=+n)+","+(this._y1=+r)},bezierCurveTo:function(t,e,n,r,i,o){this._+="C"+ +t+","+ +e+","+ +n+","+ +r+","+(this._x1=+i)+","+(this._y1=+o)},arcTo:function(t,e,n,r,i){t=+t,e=+e,n=+n,r=+r,i=+i;var o=this._x1,a=this._y1,u=n-t,s=r-e,l=o-t,c=a-e,f=l*l+c*c;if(i<0)throw new Error("negative radius: "+i);if(null===this._x1)this._+="M"+(this._x1=t)+","+(this._y1=e);else if(f>qs)if(Math.abs(c*u-s*l)>qs&&i){var h=n-o,d=r-a,p=u*u+s*s,g=h*h+d*d,m=Math.sqrt(p),y=Math.sqrt(f),v=i*Math.tan((Rs-Math.acos((p+f-g)/(2*m*y)))/2),_=v/y,x=v/m;Math.abs(_-1)>qs&&(this._+="L"+(t+_*l)+","+(e+_*c)),this._+="A"+i+","+i+",0,0,"+ +(c*h>l*d)+","+(this._x1=t+x*u)+","+(this._y1=e+x*s)}else this._+="L"+(this._x1=t)+","+(this._y1=e);else;},arc:function(t,e,n,r,i,o){t=+t,e=+e,o=!!o;var a=(n=+n)*Math.cos(r),u=n*Math.sin(r),s=t+a,l=e+u,c=1^o,f=o?r-i:i-r;if(n<0)throw new Error("negative radius: "+n);null===this._x1?this._+="M"+s+","+l:(Math.abs(this._x1-s)>qs||Math.abs(this._y1-l)>qs)&&(this._+="L"+s+","+l),n&&(f<0&&(f=f%$s+$s),f>Ls?this._+="A"+n+","+n+",0,1,"+c+","+(t-a)+","+(e-u)+"A"+n+","+n+",0,1,"+c+","+(this._x1=s)+","+(this._y1=l):f>qs&&(this._+="A"+n+","+n+",0,"+ +(f>=Rs)+","+c+","+(this._x1=t+n*Math.cos(i))+","+(this._y1=e+n*Math.sin(i))))},rect:function(t,e,n,r){this._+="M"+(this._x0=this._x1=+t)+","+(this._y0=this._y1=+e)+"h"+ +n+"v"+ +r+"h"+-n+"Z"},toString:function(){return this._}};var Is=Math.abs,Ws=Math.atan2,Hs=Math.cos,Ys=Math.max,Vs=Math.min,Gs=Math.sin,Xs=Math.sqrt,Js=1e-12,Zs=Math.PI,Qs=Zs/2,Ks=2*Zs;function tl(t){return t>1?0:t<-1?Zs:Math.acos(t)}function el(t){return t>=1?Qs:t<=-1?-Qs:Math.asin(t)}function nl(t){return t.innerRadius}function rl(t){return t.outerRadius}function il(t){return t.startAngle}function ol(t){return t.endAngle}function al(t){return t&&t.padAngle}function ul(t,e,n,r,i,o,a,u){var s=n-t,l=r-e,c=a-i,f=u-o,h=f*s-c*l;if(!(h*h<Js))return[t+(h=(c*(e-o)-f*(t-i))/h)*s,e+h*l]}function sl(t,e,n,r,i,o,a){var u=t-n,s=e-r,l=(a?o:-o)/Xs(u*u+s*s),c=l*s,f=-l*u,h=t+c,d=e+f,p=n+c,g=r+f,m=(h+p)/2,y=(d+g)/2,v=p-h,_=g-d,x=v*v+_*_,b=i-o,w=h*g-p*d,k=(_<0?-1:1)*Xs(Ys(0,b*b*x-w*w)),A=(w*_-v*k)/x,M=(-w*v-_*k)/x,E=(w*_+v*k)/x,D=(-w*v+_*k)/x,C=A-m,F=M-y,S=E-m,B=D-y;return C*C+F*F>S*S+B*B&&(A=E,M=D),{cx:A,cy:M,x01:-c,y01:-f,x11:A*(i/b-1),y11:M*(i/b-1)}}function ll(t){return"object"==typeof t&&"length"in t?t:Array.from(t)}function cl(t){this._context=t}function fl(t){return new cl(t)}function hl(t){return t[0]}function dl(t){return t[1]}function pl(t,e){var n=js(!0),r=null,i=fl,o=null;function a(a){var u,s,l,c=(a=ll(a)).length,f=!1;for(null==r&&(o=i(l=Ps())),u=0;u<=c;++u)!(u<c&&n(s=a[u],u,a))===f&&((f=!f)?o.lineStart():o.lineEnd()),f&&o.point(+t(s,u,a),+e(s,u,a));if(l)return o=null,l+""||null}return t="function"==typeof t?t:void 0===t?hl:js(t),e="function"==typeof e?e:void 0===e?dl:js(e),a.x=function(e){return arguments.length?(t="function"==typeof e?e:js(+e),a):t},a.y=function(t){return arguments.length?(e="function"==typeof t?t:js(+t),a):e},a.defined=function(t){return arguments.length?(n="function"==typeof t?t:js(!!t),a):n},a.curve=function(t){return arguments.length?(i=t,null!=r&&(o=i(r)),a):i},a.context=function(t){return arguments.length?(null==t?r=o=null:o=i(r=t),a):r},a}function gl(t,e,n){var r=null,i=js(!0),o=null,a=fl,u=null;function s(s){var l,c,f,h,d,p=(s=ll(s)).length,g=!1,m=new Array(p),y=new Array(p);for(null==o&&(u=a(d=Ps())),l=0;l<=p;++l){if(!(l<p&&i(h=s[l],l,s))===g)if(g=!g)c=l,u.areaStart(),u.lineStart();else{for(u.lineEnd(),u.lineStart(),f=l-1;f>=c;--f)u.point(m[f],y[f]);u.lineEnd(),u.areaEnd()}g&&(m[l]=+t(h,l,s),y[l]=+e(h,l,s),u.point(r?+r(h,l,s):m[l],n?+n(h,l,s):y[l]))}if(d)return u=null,d+""||null}function l(){return pl().defined(i).curve(a).context(o)}return t="function"==typeof t?t:void 0===t?hl:js(+t),e="function"==typeof e?e:js(void 0===e?0:+e),n="function"==typeof n?n:void 0===n?dl:js(+n),s.x=function(e){return arguments.length?(t="function"==typeof e?e:js(+e),r=null,s):t},s.x0=function(e){return arguments.length?(t="function"==typeof e?e:js(+e),s):t},s.x1=function(t){return arguments.length?(r=null==t?null:"function"==typeof t?t:js(+t),s):r},s.y=function(t){return arguments.length?(e="function"==typeof t?t:js(+t),n=null,s):e},s.y0=function(t){return arguments.length?(e="function"==typeof t?t:js(+t),s):e},s.y1=function(t){return arguments.length?(n=null==t?null:"function"==typeof t?t:js(+t),s):n},s.lineX0=s.lineY0=function(){return l().x(t).y(e)},s.lineY1=function(){return l().x(t).y(n)},s.lineX1=function(){return l().x(r).y(e)},s.defined=function(t){return arguments.length?(i="function"==typeof t?t:js(!!t),s):i},s.curve=function(t){return arguments.length?(a=t,null!=o&&(u=a(o)),s):a},s.context=function(t){return arguments.length?(null==t?o=u=null:u=a(o=t),s):o},s}cl.prototype={areaStart:function(){this._line=0},areaEnd:function(){this._line=NaN},lineStart:function(){this._point=0},lineEnd:function(){(this._line||0!==this._line&&1===this._point)&&this._context.closePath(),this._line=1-this._line},point:function(t,e){switch(t=+t,e=+e,this._point){case 0:this._point=1,this._line?this._context.lineTo(t,e):this._context.moveTo(t,e);break;case 1:this._point=2;default:this._context.lineTo(t,e)}}};var ml={draw:function(t,e){var n=Math.sqrt(e/Zs);t.moveTo(n,0),t.arc(0,0,n,0,Ks)}};function yl(){}function vl(t,e,n){t._context.bezierCurveTo((2*t._x0+t._x1)/3,(2*t._y0+t._y1)/3,(t._x0+2*t._x1)/3,(t._y0+2*t._y1)/3,(t._x0+4*t._x1+e)/6,(t._y0+4*t._y1+n)/6)}function _l(t){this._context=t}function xl(t){this._context=t}function bl(t){this._context=t}function wl(t,e){this._basis=new _l(t),this._beta=e}_l.prototype={areaStart:function(){this._line=0},areaEnd:function(){this._line=NaN},lineStart:function(){this._x0=this._x1=this._y0=this._y1=NaN,this._point=0},lineEnd:function(){switch(this._point){case 3:vl(this,this._x1,this._y1);case 2:this._context.lineTo(this._x1,this._y1)}(this._line||0!==this._line&&1===this._point)&&this._context.closePath(),this._line=1-this._line},point:function(t,e){switch(t=+t,e=+e,this._point){case 0:this._point=1,this._line?this._context.lineTo(t,e):this._context.moveTo(t,e);break;case 1:this._point=2;break;case 2:this._point=3,this._context.lineTo((5*this._x0+this._x1)/6,(5*this._y0+this._y1)/6);default:vl(this,t,e)}this._x0=this._x1,this._x1=t,this._y0=this._y1,this._y1=e}},xl.prototype={areaStart:yl,areaEnd:yl,lineStart:function(){this._x0=this._x1=this._x2=this._x3=this._x4=this._y0=this._y1=this._y2=this._y3=this._y4=NaN,this._point=0},lineEnd:function(){switch(this._point){case 1:this._context.moveTo(this._x2,this._y2),this._context.closePath();break;case 2:this._context.moveTo((this._x2+2*this._x3)/3,(this._y2+2*this._y3)/3),this._context.lineTo((this._x3+2*this._x2)/3,(this._y3+2*this._y2)/3),this._context.closePath();break;case 3:this.point(this._x2,this._y2),this.point(this._x3,this._y3),this.point(this._x4,this._y4)}},point:function(t,e){switch(t=+t,e=+e,this._point){case 0:this._point=1,this._x2=t,this._y2=e;break;case 1:this._point=2,this._x3=t,this._y3=e;break;case 2:this._point=3,this._x4=t,this._y4=e,this._context.moveTo((this._x0+4*this._x1+t)/6,(this._y0+4*this._y1+e)/6);break;default:vl(this,t,e)}this._x0=this._x1,this._x1=t,this._y0=this._y1,this._y1=e}},bl.prototype={areaStart:function(){this._line=0},areaEnd:function(){this._line=NaN},lineStart:function(){this._x0=this._x1=this._y0=this._y1=NaN,this._point=0},lineEnd:function(){(this._line||0!==this._line&&3===this._point)&&this._context.closePath(),this._line=1-this._line},point:function(t,e){switch(t=+t,e=+e,this._point){case 0:this._point=1;break;case 1:this._point=2;break;case 2:this._point=3;var n=(this._x0+4*this._x1+t)/6,r=(this._y0+4*this._y1+e)/6;this._line?this._context.lineTo(n,r):this._context.moveTo(n,r);break;case 3:this._point=4;default:vl(this,t,e)}this._x0=this._x1,this._x1=t,this._y0=this._y1,this._y1=e}},wl.prototype={lineStart:function(){this._x=[],this._y=[],this._basis.lineStart()},lineEnd:function(){var t=this._x,e=this._y,n=t.length-1;if(n>0)for(var r,i=t[0],o=e[0],a=t[n]-i,u=e[n]-o,s=-1;++s<=n;)r=s/n,this._basis.point(this._beta*t[s]+(1-this._beta)*(i+r*a),this._beta*e[s]+(1-this._beta)*(o+r*u));this._x=this._y=null,this._basis.lineEnd()},point:function(t,e){this._x.push(+t),this._y.push(+e)}};var kl=function t(e){function n(t){return 1===e?new _l(t):new wl(t,e)}return n.beta=function(e){return t(+e)},n}(.85);function Al(t,e,n){t._context.bezierCurveTo(t._x1+t._k*(t._x2-t._x0),t._y1+t._k*(t._y2-t._y0),t._x2+t._k*(t._x1-e),t._y2+t._k*(t._y1-n),t._x2,t._y2)}function Ml(t,e){this._context=t,this._k=(1-e)/6}Ml.prototype={areaStart:function(){this._line=0},areaEnd:function(){this._line=NaN},lineStart:function(){this._x0=this._x1=this._x2=this._y0=this._y1=this._y2=NaN,this._point=0},lineEnd:function(){switch(this._point){case 2:this._context.lineTo(this._x2,this._y2);break;case 3:Al(this,this._x1,this._y1)}(this._line||0!==this._line&&1===this._point)&&this._context.closePath(),this._line=1-this._line},point:function(t,e){switch(t=+t,e=+e,this._point){case 0:this._point=1,this._line?this._context.lineTo(t,e):this._context.moveTo(t,e);break;case 1:this._point=2,this._x1=t,this._y1=e;break;case 2:this._point=3;default:Al(this,t,e)}this._x0=this._x1,this._x1=this._x2,this._x2=t,this._y0=this._y1,this._y1=this._y2,this._y2=e}};var El=function t(e){function n(t){return new Ml(t,e)}return n.tension=function(e){return t(+e)},n}(0);function Dl(t,e){this._context=t,this._k=(1-e)/6}Dl.prototype={areaStart:yl,areaEnd:yl,lineStart:function(){this._x0=this._x1=this._x2=this._x3=this._x4=this._x5=this._y0=this._y1=this._y2=this._y3=this._y4=this._y5=NaN,this._point=0},lineEnd:function(){switch(this._point){case 1:this._context.moveTo(this._x3,this._y3),this._context.closePath();break;case 2:this._context.lineTo(this._x3,this._y3),this._context.closePath();break;case 3:this.point(this._x3,this._y3),this.point(this._x4,this._y4),this.point(this._x5,this._y5)}},point:function(t,e){switch(t=+t,e=+e,this._point){case 0:this._point=1,this._x3=t,this._y3=e;break;case 1:this._point=2,this._context.moveTo(this._x4=t,this._y4=e);break;case 2:this._point=3,this._x5=t,this._y5=e;break;default:Al(this,t,e)}this._x0=this._x1,this._x1=this._x2,this._x2=t,this._y0=this._y1,this._y1=this._y2,this._y2=e}};var Cl=function t(e){function n(t){return new Dl(t,e)}return n.tension=function(e){return t(+e)},n}(0);function Fl(t,e){this._context=t,this._k=(1-e)/6}Fl.prototype={areaStart:function(){this._line=0},areaEnd:function(){this._line=NaN},lineStart:function(){this._x0=this._x1=this._x2=this._y0=this._y1=this._y2=NaN,this._point=0},lineEnd:function(){(this._line||0!==this._line&&3===this._point)&&this._context.closePath(),this._line=1-this._line},point:function(t,e){switch(t=+t,e=+e,this._point){case 0:this._point=1;break;case 1:this._point=2;break;case 2:this._point=3,this._line?this._context.lineTo(this._x2,this._y2):this._context.moveTo(this._x2,this._y2);break;case 3:this._point=4;default:Al(this,t,e)}this._x0=this._x1,this._x1=this._x2,this._x2=t,this._y0=this._y1,this._y1=this._y2,this._y2=e}};var Sl=function t(e){function n(t){return new Fl(t,e)}return n.tension=function(e){return t(+e)},n}(0);function Bl(t,e,n){var r=t._x1,i=t._y1,o=t._x2,a=t._y2;if(t._l01_a>Js){var u=2*t._l01_2a+3*t._l01_a*t._l12_a+t._l12_2a,s=3*t._l01_a*(t._l01_a+t._l12_a);r=(r*u-t._x0*t._l12_2a+t._x2*t._l01_2a)/s,i=(i*u-t._y0*t._l12_2a+t._y2*t._l01_2a)/s}if(t._l23_a>Js){var l=2*t._l23_2a+3*t._l23_a*t._l12_a+t._l12_2a,c=3*t._l23_a*(t._l23_a+t._l12_a);o=(o*l+t._x1*t._l23_2a-e*t._l12_2a)/c,a=(a*l+t._y1*t._l23_2a-n*t._l12_2a)/c}t._context.bezierCurveTo(r,i,o,a,t._x2,t._y2)}function Tl(t,e){this._context=t,this._alpha=e}Tl.prototype={areaStart:function(){this._line=0},areaEnd:function(){this._line=NaN},lineStart:function(){this._x0=this._x1=this._x2=this._y0=this._y1=this._y2=NaN,this._l01_a=this._l12_a=this._l23_a=this._l01_2a=this._l12_2a=this._l23_2a=this._point=0},lineEnd:function(){switch(this._point){case 2:this._context.lineTo(this._x2,this._y2);break;case 3:this.point(this._x2,this._y2)}(this._line||0!==this._line&&1===this._point)&&this._context.closePath(),this._line=1-this._line},point:function(t,e){if(t=+t,e=+e,this._point){var n=this._x2-t,r=this._y2-e;this._l23_a=Math.sqrt(this._l23_2a=Math.pow(n*n+r*r,this._alpha))}switch(this._point){case 0:this._point=1,this._line?this._context.lineTo(t,e):this._context.moveTo(t,e);break;case 1:this._point=2;break;case 2:this._point=3;default:Bl(this,t,e)}this._l01_a=this._l12_a,this._l12_a=this._l23_a,this._l01_2a=this._l12_2a,this._l12_2a=this._l23_2a,this._x0=this._x1,this._x1=this._x2,this._x2=t,this._y0=this._y1,this._y1=this._y2,this._y2=e}};var zl=function t(e){function n(t){return e?new Tl(t,e):new Ml(t,0)}return n.alpha=function(e){return t(+e)},n}(.5);function Nl(t,e){this._context=t,this._alpha=e}Nl.prototype={areaStart:yl,areaEnd:yl,lineStart:function(){this._x0=this._x1=this._x2=this._x3=this._x4=this._x5=this._y0=this._y1=this._y2=this._y3=this._y4=this._y5=NaN,this._l01_a=this._l12_a=this._l23_a=this._l01_2a=this._l12_2a=this._l23_2a=this._point=0},lineEnd:function(){switch(this._point){case 1:this._context.moveTo(this._x3,this._y3),this._context.closePath();break;case 2:this._context.lineTo(this._x3,this._y3),this._context.closePath();break;case 3:this.point(this._x3,this._y3),this.point(this._x4,this._y4),this.point(this._x5,this._y5)}},point:function(t,e){if(t=+t,e=+e,this._point){var n=this._x2-t,r=this._y2-e;this._l23_a=Math.sqrt(this._l23_2a=Math.pow(n*n+r*r,this._alpha))}switch(this._point){case 0:this._point=1,this._x3=t,this._y3=e;break;case 1:this._point=2,this._context.moveTo(this._x4=t,this._y4=e);break;case 2:this._point=3,this._x5=t,this._y5=e;break;default:Bl(this,t,e)}this._l01_a=this._l12_a,this._l12_a=this._l23_a,this._l01_2a=this._l12_2a,this._l12_2a=this._l23_2a,this._x0=this._x1,this._x1=this._x2,this._x2=t,this._y0=this._y1,this._y1=this._y2,this._y2=e}};var Ol=function t(e){function n(t){return e?new Nl(t,e):new Dl(t,0)}return n.alpha=function(e){return t(+e)},n}(.5);function Rl(t,e){this._context=t,this._alpha=e}Rl.prototype={areaStart:function(){this._line=0},areaEnd:function(){this._line=NaN},lineStart:function(){this._x0=this._x1=this._x2=this._y0=this._y1=this._y2=NaN,this._l01_a=this._l12_a=this._l23_a=this._l01_2a=this._l12_2a=this._l23_2a=this._point=0},lineEnd:function(){(this._line||0!==this._line&&3===this._point)&&this._context.closePath(),this._line=1-this._line},point:function(t,e){if(t=+t,e=+e,this._point){var n=this._x2-t,r=this._y2-e;this._l23_a=Math.sqrt(this._l23_2a=Math.pow(n*n+r*r,this._alpha))}switch(this._point){case 0:this._point=1;break;case 1:this._point=2;break;case 2:this._point=3,this._line?this._context.lineTo(this._x2,this._y2):this._context.moveTo(this._x2,this._y2);break;case 3:this._point=4;default:Bl(this,t,e)}this._l01_a=this._l12_a,this._l12_a=this._l23_a,this._l01_2a=this._l12_2a,this._l12_2a=this._l23_2a,this._x0=this._x1,this._x1=this._x2,this._x2=t,this._y0=this._y1,this._y1=this._y2,this._y2=e}};var $l=function t(e){function n(t){return e?new Rl(t,e):new Fl(t,0)}return n.alpha=function(e){return t(+e)},n}(.5);function ql(t){this._context=t}function Ll(t){return t<0?-1:1}function Ul(t,e,n){var r=t._x1-t._x0,i=e-t._x1,o=(t._y1-t._y0)/(r||i<0&&-0),a=(n-t._y1)/(i||r<0&&-0),u=(o*i+a*r)/(r+i);return(Ll(o)+Ll(a))*Math.min(Math.abs(o),Math.abs(a),.5*Math.abs(u))||0}function Pl(t,e){var n=t._x1-t._x0;return n?(3*(t._y1-t._y0)/n-e)/2:e}function jl(t,e,n){var r=t._x0,i=t._y0,o=t._x1,a=t._y1,u=(o-r)/3;t._context.bezierCurveTo(r+u,i+u*e,o-u,a-u*n,o,a)}function Il(t){this._context=t}function Wl(t){this._context=new Hl(t)}function Hl(t){this._context=t}function Yl(t){this._context=t}function Vl(t){var e,n,r=t.length-1,i=new Array(r),o=new Array(r),a=new Array(r);for(i[0]=0,o[0]=2,a[0]=t[0]+2*t[1],e=1;e<r-1;++e)i[e]=1,o[e]=4,a[e]=4*t[e]+2*t[e+1];for(i[r-1]=2,o[r-1]=7,a[r-1]=8*t[r-1]+t[r],e=1;e<r;++e)n=i[e]/o[e-1],o[e]-=n,a[e]-=n*a[e-1];for(i[r-1]=a[r-1]/o[r-1],e=r-2;e>=0;--e)i[e]=(a[e]-i[e+1])/o[e];for(o[r-1]=(t[r]+i[r-1])/2,e=0;e<r-1;++e)o[e]=2*t[e+1]-i[e+1];return[i,o]}function Gl(t,e){this._context=t,this._t=e}function Xl(t,e){if("undefined"!=typeof document&&document.createElement){const n=document.createElement("canvas");if(n&&n.getContext)return n.width=t,n.height=e,n}return null}ql.prototype={areaStart:yl,areaEnd:yl,lineStart:function(){this._point=0},lineEnd:function(){this._point&&this._context.closePath()},point:function(t,e){t=+t,e=+e,this._point?this._context.lineTo(t,e):(this._point=1,this._context.moveTo(t,e))}},Il.prototype={areaStart:function(){this._line=0},areaEnd:function(){this._line=NaN},lineStart:function(){this._x0=this._x1=this._y0=this._y1=this._t0=NaN,this._point=0},lineEnd:function(){switch(this._point){case 2:this._context.lineTo(this._x1,this._y1);break;case 3:jl(this,this._t0,Pl(this,this._t0))}(this._line||0!==this._line&&1===this._point)&&this._context.closePath(),this._line=1-this._line},point:function(t,e){var n=NaN;if(e=+e,(t=+t)!==this._x1||e!==this._y1){switch(this._point){case 0:this._point=1,this._line?this._context.lineTo(t,e):this._context.moveTo(t,e);break;case 1:this._point=2;break;case 2:this._point=3,jl(this,Pl(this,n=Ul(this,t,e)),n);break;default:jl(this,this._t0,n=Ul(this,t,e))}this._x0=this._x1,this._x1=t,this._y0=this._y1,this._y1=e,this._t0=n}}},(Wl.prototype=Object.create(Il.prototype)).point=function(t,e){Il.prototype.point.call(this,e,t)},Hl.prototype={moveTo:function(t,e){this._context.moveTo(e,t)},closePath:function(){this._context.closePath()},lineTo:function(t,e){this._context.lineTo(e,t)},bezierCurveTo:function(t,e,n,r,i,o){this._context.bezierCurveTo(e,t,r,n,o,i)}},Yl.prototype={areaStart:function(){this._line=0},areaEnd:function(){this._line=NaN},lineStart:function(){this._x=[],this._y=[]},lineEnd:function(){var t=this._x,e=this._y,n=t.length;if(n)if(this._line?this._context.lineTo(t[0],e[0]):this._context.moveTo(t[0],e[0]),2===n)this._context.lineTo(t[1],e[1]);else for(var r=Vl(t),i=Vl(e),o=0,a=1;a<n;++o,++a)this._context.bezierCurveTo(r[0][o],i[0][o],r[1][o],i[1][o],t[a],e[a]);(this._line||0!==this._line&&1===n)&&this._context.closePath(),this._line=1-this._line,this._x=this._y=null},point:function(t,e){this._x.push(+t),this._y.push(+e)}},Gl.prototype={areaStart:function(){this._line=0},areaEnd:function(){this._line=NaN},lineStart:function(){this._x=this._y=NaN,this._point=0},lineEnd:function(){0<this._t&&this._t<1&&2===this._point&&this._context.lineTo(this._x,this._y),(this._line||0!==this._line&&1===this._point)&&this._context.closePath(),this._line>=0&&(this._t=1-this._t,this._line=1-this._line)},point:function(t,e){switch(t=+t,e=+e,this._point){case 0:this._point=1,this._line?this._context.lineTo(t,e):this._context.moveTo(t,e);break;case 1:this._point=2;default:if(this._t<=0)this._context.lineTo(this._x,e),this._context.lineTo(t,e);else{var n=this._x*(1-this._t)+t*this._t;this._context.lineTo(n,this._y),this._context.lineTo(n,e)}}this._x=t,this._y=e}};const Jl=()=>"undefined"!=typeof Image?Image:null;function Zl(t,e){switch(arguments.length){case 0:break;case 1:this.range(t);break;default:this.range(e).domain(t)}return this}function Ql(t,e){switch(arguments.length){case 0:break;case 1:"function"==typeof t?this.interpolator(t):this.range(t);break;default:this.domain(t),"function"==typeof e?this.interpolator(e):this.range(e)}return this}const Kl=Symbol("implicit");function tc(){var t=new Map,e=[],n=[],r=Kl;function i(i){var o=i+"",a=t.get(o);if(!a){if(r!==Kl)return r;t.set(o,a=e.push(i))}return n[(a-1)%n.length]}return i.domain=function(n){if(!arguments.length)return e.slice();e=[],t=new Map;for(const r of n){const n=r+"";t.has(n)||t.set(n,e.push(r))}return i},i.range=function(t){return arguments.length?(n=Array.from(t),i):n.slice()},i.unknown=function(t){return arguments.length?(r=t,i):r},i.copy=function(){return tc(e,n).unknown(r)},Zl.apply(i,arguments),i}function ec(t,e,n){t.prototype=e.prototype=n,n.constructor=t}function nc(t,e){var n=Object.create(t.prototype);for(var r in e)n[r]=e[r];return n}function rc(){}var ic=.7,oc=1/ic,ac="\\s*([+-]?\\d+)\\s*",uc="\\s*([+-]?\\d*\\.?\\d+(?:[eE][+-]?\\d+)?)\\s*",sc="\\s*([+-]?\\d*\\.?\\d+(?:[eE][+-]?\\d+)?)%\\s*",lc=/^#([0-9a-f]{3,8})$/,cc=new RegExp("^rgb\\("+[ac,ac,ac]+"\\)$"),fc=new RegExp("^rgb\\("+[sc,sc,sc]+"\\)$"),hc=new RegExp("^rgba\\("+[ac,ac,ac,uc]+"\\)$"),dc=new RegExp("^rgba\\("+[sc,sc,sc,uc]+"\\)$"),pc=new RegExp("^hsl\\("+[uc,sc,sc]+"\\)$"),gc=new RegExp("^hsla\\("+[uc,sc,sc,uc]+"\\)$"),mc={aliceblue:15792383,antiquewhite:16444375,aqua:65535,aquamarine:8388564,azure:15794175,beige:16119260,bisque:16770244,black:0,blanchedalmond:16772045,blue:255,blueviolet:9055202,brown:10824234,burlywood:14596231,cadetblue:6266528,chartreuse:8388352,chocolate:13789470,coral:16744272,cornflowerblue:6591981,cornsilk:16775388,crimson:14423100,cyan:65535,darkblue:139,darkcyan:35723,darkgoldenrod:12092939,darkgray:11119017,darkgreen:25600,darkgrey:11119017,darkkhaki:12433259,darkmagenta:9109643,darkolivegreen:5597999,darkorange:16747520,darkorchid:10040012,darkred:9109504,darksalmon:15308410,darkseagreen:9419919,darkslateblue:4734347,darkslategray:3100495,darkslategrey:3100495,darkturquoise:52945,darkviolet:9699539,deeppink:16716947,deepskyblue:49151,dimgray:6908265,dimgrey:6908265,dodgerblue:2003199,firebrick:11674146,floralwhite:16775920,forestgreen:2263842,fuchsia:16711935,gainsboro:14474460,ghostwhite:16316671,gold:16766720,goldenrod:14329120,gray:8421504,green:32768,greenyellow:11403055,grey:8421504,honeydew:15794160,hotpink:16738740,indianred:13458524,indigo:4915330,ivory:16777200,khaki:15787660,lavender:15132410,lavenderblush:16773365,lawngreen:8190976,lemonchiffon:16775885,lightblue:11393254,lightcoral:15761536,lightcyan:14745599,lightgoldenrodyellow:16448210,lightgray:13882323,lightgreen:9498256,lightgrey:13882323,lightpink:16758465,lightsalmon:16752762,lightseagreen:2142890,lightskyblue:8900346,lightslategray:7833753,lightslategrey:7833753,lightsteelblue:11584734,lightyellow:16777184,lime:65280,limegreen:3329330,linen:16445670,magenta:16711935,maroon:8388608,mediumaquamarine:6737322,mediumblue:205,mediumorchid:12211667,mediumpurple:9662683,mediumseagreen:3978097,mediumslateblue:8087790,mediumspringgreen:64154,mediumturquoise:4772300,mediumvioletred:13047173,midnightblue:1644912,mintcream:16121850,mistyrose:16770273,moccasin:16770229,navajowhite:16768685,navy:128,oldlace:16643558,olive:8421376,olivedrab:7048739,orange:16753920,orangered:16729344,orchid:14315734,palegoldenrod:15657130,palegreen:10025880,paleturquoise:11529966,palevioletred:14381203,papayawhip:16773077,peachpuff:16767673,peru:13468991,pink:16761035,plum:14524637,powderblue:11591910,purple:8388736,rebeccapurple:6697881,red:16711680,rosybrown:12357519,royalblue:4286945,saddlebrown:9127187,salmon:16416882,sandybrown:16032864,seagreen:3050327,seashell:16774638,sienna:10506797,silver:12632256,skyblue:8900331,slateblue:6970061,slategray:7372944,slategrey:7372944,snow:16775930,springgreen:65407,steelblue:4620980,tan:13808780,teal:32896,thistle:14204888,tomato:16737095,turquoise:4251856,violet:15631086,wheat:16113331,white:16777215,whitesmoke:16119285,yellow:16776960,yellowgreen:10145074};function yc(){return this.rgb().formatHex()}function vc(){return this.rgb().formatRgb()}function _c(t){var e,n;return t=(t+"").trim().toLowerCase(),(e=lc.exec(t))?(n=e[1].length,e=parseInt(e[1],16),6===n?xc(e):3===n?new Ac(e>>8&15|e>>4&240,e>>4&15|240&e,(15&e)<<4|15&e,1):8===n?bc(e>>24&255,e>>16&255,e>>8&255,(255&e)/255):4===n?bc(e>>12&15|e>>8&240,e>>8&15|e>>4&240,e>>4&15|240&e,((15&e)<<4|15&e)/255):null):(e=cc.exec(t))?new Ac(e[1],e[2],e[3],1):(e=fc.exec(t))?new Ac(255*e[1]/100,255*e[2]/100,255*e[3]/100,1):(e=hc.exec(t))?bc(e[1],e[2],e[3],e[4]):(e=dc.exec(t))?bc(255*e[1]/100,255*e[2]/100,255*e[3]/100,e[4]):(e=pc.exec(t))?Cc(e[1],e[2]/100,e[3]/100,1):(e=gc.exec(t))?Cc(e[1],e[2]/100,e[3]/100,e[4]):mc.hasOwnProperty(t)?xc(mc[t]):"transparent"===t?new Ac(NaN,NaN,NaN,0):null}function xc(t){return new Ac(t>>16&255,t>>8&255,255&t,1)}function bc(t,e,n,r){return r<=0&&(t=e=n=NaN),new Ac(t,e,n,r)}function wc(t){return t instanceof rc||(t=_c(t)),t?new Ac((t=t.rgb()).r,t.g,t.b,t.opacity):new Ac}function kc(t,e,n,r){return 1===arguments.length?wc(t):new Ac(t,e,n,null==r?1:r)}function Ac(t,e,n,r){this.r=+t,this.g=+e,this.b=+n,this.opacity=+r}function Mc(){return"#"+Dc(this.r)+Dc(this.g)+Dc(this.b)}function Ec(){var t=this.opacity;return(1===(t=isNaN(t)?1:Math.max(0,Math.min(1,t)))?"rgb(":"rgba(")+Math.max(0,Math.min(255,Math.round(this.r)||0))+", "+Math.max(0,Math.min(255,Math.round(this.g)||0))+", "+Math.max(0,Math.min(255,Math.round(this.b)||0))+(1===t?")":", "+t+")")}function Dc(t){return((t=Math.max(0,Math.min(255,Math.round(t)||0)))<16?"0":"")+t.toString(16)}function Cc(t,e,n,r){return r<=0?t=e=n=NaN:n<=0||n>=1?t=e=NaN:e<=0&&(t=NaN),new Bc(t,e,n,r)}function Fc(t){if(t instanceof Bc)return new Bc(t.h,t.s,t.l,t.opacity);if(t instanceof rc||(t=_c(t)),!t)return new Bc;if(t instanceof Bc)return t;var e=(t=t.rgb()).r/255,n=t.g/255,r=t.b/255,i=Math.min(e,n,r),o=Math.max(e,n,r),a=NaN,u=o-i,s=(o+i)/2;return u?(a=e===o?(n-r)/u+6*(n<r):n===o?(r-e)/u+2:(e-n)/u+4,u/=s<.5?o+i:2-o-i,a*=60):u=s>0&&s<1?0:a,new Bc(a,u,s,t.opacity)}function Sc(t,e,n,r){return 1===arguments.length?Fc(t):new Bc(t,e,n,null==r?1:r)}function Bc(t,e,n,r){this.h=+t,this.s=+e,this.l=+n,this.opacity=+r}function Tc(t,e,n){return 255*(t<60?e+(n-e)*t/60:t<180?n:t<240?e+(n-e)*(240-t)/60:e)}ec(rc,_c,{copy:function(t){return Object.assign(new this.constructor,this,t)},displayable:function(){return this.rgb().displayable()},hex:yc,formatHex:yc,formatHsl:function(){return Fc(this).formatHsl()},formatRgb:vc,toString:vc}),ec(Ac,kc,nc(rc,{brighter:function(t){return t=null==t?oc:Math.pow(oc,t),new Ac(this.r*t,this.g*t,this.b*t,this.opacity)},darker:function(t){return t=null==t?ic:Math.pow(ic,t),new Ac(this.r*t,this.g*t,this.b*t,this.opacity)},rgb:function(){return this},displayable:function(){return-.5<=this.r&&this.r<255.5&&-.5<=this.g&&this.g<255.5&&-.5<=this.b&&this.b<255.5&&0<=this.opacity&&this.opacity<=1},hex:Mc,formatHex:Mc,formatRgb:Ec,toString:Ec})),ec(Bc,Sc,nc(rc,{brighter:function(t){return t=null==t?oc:Math.pow(oc,t),new Bc(this.h,this.s,this.l*t,this.opacity)},darker:function(t){return t=null==t?ic:Math.pow(ic,t),new Bc(this.h,this.s,this.l*t,this.opacity)},rgb:function(){var t=this.h%360+360*(this.h<0),e=isNaN(t)||isNaN(this.s)?0:this.s,n=this.l,r=n+(n<.5?n:1-n)*e,i=2*n-r;return new Ac(Tc(t>=240?t-240:t+120,i,r),Tc(t,i,r),Tc(t<120?t+240:t-120,i,r),this.opacity)},displayable:function(){return(0<=this.s&&this.s<=1||isNaN(this.s))&&0<=this.l&&this.l<=1&&0<=this.opacity&&this.opacity<=1},formatHsl:function(){var t=this.opacity;return(1===(t=isNaN(t)?1:Math.max(0,Math.min(1,t)))?"hsl(":"hsla(")+(this.h||0)+", "+100*(this.s||0)+"%, "+100*(this.l||0)+"%"+(1===t?")":", "+t+")")}}));const zc=Math.PI/180,Nc=180/Math.PI,Oc=.96422,Rc=.82521,$c=4/29,qc=6/29,Lc=3*qc*qc;function Uc(t){if(t instanceof jc)return new jc(t.l,t.a,t.b,t.opacity);if(t instanceof Xc)return Jc(t);t instanceof Ac||(t=wc(t));var e,n,r=Yc(t.r),i=Yc(t.g),o=Yc(t.b),a=Ic((.2225045*r+.7168786*i+.0606169*o)/1);return r===i&&i===o?e=n=a:(e=Ic((.4360747*r+.3850649*i+.1430804*o)/Oc),n=Ic((.0139322*r+.0971045*i+.7141733*o)/Rc)),new jc(116*a-16,500*(e-a),200*(a-n),t.opacity)}function Pc(t,e,n,r){return 1===arguments.length?Uc(t):new jc(t,e,n,null==r?1:r)}function jc(t,e,n,r){this.l=+t,this.a=+e,this.b=+n,this.opacity=+r}function Ic(t){return t>.008856451679035631?Math.pow(t,1/3):t/Lc+$c}function Wc(t){return t>qc?t*t*t:Lc*(t-$c)}function Hc(t){return 255*(t<=.0031308?12.92*t:1.055*Math.pow(t,1/2.4)-.055)}function Yc(t){return(t/=255)<=.04045?t/12.92:Math.pow((t+.055)/1.055,2.4)}function Vc(t){if(t instanceof Xc)return new Xc(t.h,t.c,t.l,t.opacity);if(t instanceof jc||(t=Uc(t)),0===t.a&&0===t.b)return new Xc(NaN,0<t.l&&t.l<100?0:NaN,t.l,t.opacity);var e=Math.atan2(t.b,t.a)*Nc;return new Xc(e<0?e+360:e,Math.sqrt(t.a*t.a+t.b*t.b),t.l,t.opacity)}function Gc(t,e,n,r){return 1===arguments.length?Vc(t):new Xc(t,e,n,null==r?1:r)}function Xc(t,e,n,r){this.h=+t,this.c=+e,this.l=+n,this.opacity=+r}function Jc(t){if(isNaN(t.h))return new jc(t.l,0,0,t.opacity);var e=t.h*zc;return new jc(t.l,Math.cos(e)*t.c,Math.sin(e)*t.c,t.opacity)}ec(jc,Pc,nc(rc,{brighter:function(t){return new jc(this.l+18*(null==t?1:t),this.a,this.b,this.opacity)},darker:function(t){return new jc(this.l-18*(null==t?1:t),this.a,this.b,this.opacity)},rgb:function(){var t=(this.l+16)/116,e=isNaN(this.a)?t:t+this.a/500,n=isNaN(this.b)?t:t-this.b/200;return new Ac(Hc(3.1338561*(e=Oc*Wc(e))-1.6168667*(t=1*Wc(t))-.4906146*(n=Rc*Wc(n))),Hc(-.9787684*e+1.9161415*t+.033454*n),Hc(.0719453*e-.2289914*t+1.4052427*n),this.opacity)}})),ec(Xc,Gc,nc(rc,{brighter:function(t){return new Xc(this.h,this.c,this.l+18*(null==t?1:t),this.opacity)},darker:function(t){return new Xc(this.h,this.c,this.l-18*(null==t?1:t),this.opacity)},rgb:function(){return Jc(this).rgb()}}));var Zc=-.14861,Qc=1.78277,Kc=-.29227,tf=-.90649,ef=1.97294,nf=ef*tf,rf=ef*Qc,of=Qc*Kc-tf*Zc;function af(t){if(t instanceof sf)return new sf(t.h,t.s,t.l,t.opacity);t instanceof Ac||(t=wc(t));var e=t.r/255,n=t.g/255,r=t.b/255,i=(of*r+nf*e-rf*n)/(of+nf-rf),o=r-i,a=(ef*(n-i)-Kc*o)/tf,u=Math.sqrt(a*a+o*o)/(ef*i*(1-i)),s=u?Math.atan2(a,o)*Nc-120:NaN;return new sf(s<0?s+360:s,u,i,t.opacity)}function uf(t,e,n,r){return 1===arguments.length?af(t):new sf(t,e,n,null==r?1:r)}function sf(t,e,n,r){this.h=+t,this.s=+e,this.l=+n,this.opacity=+r}function lf(t,e,n,r,i){var o=t*t,a=o*t;return((1-3*t+3*o-a)*e+(4-6*o+3*a)*n+(1+3*t+3*o-3*a)*r+a*i)/6}function cf(t){var e=t.length-1;return function(n){var r=n<=0?n=0:n>=1?(n=1,e-1):Math.floor(n*e),i=t[r],o=t[r+1],a=r>0?t[r-1]:2*i-o,u=r<e-1?t[r+2]:2*o-i;return lf((n-r/e)*e,a,i,o,u)}}function ff(t){var e=t.length;return function(n){var r=Math.floor(((n%=1)<0?++n:n)*e),i=t[(r+e-1)%e],o=t[r%e],a=t[(r+1)%e],u=t[(r+2)%e];return lf((n-r/e)*e,i,o,a,u)}}ec(sf,uf,nc(rc,{brighter:function(t){return t=null==t?oc:Math.pow(oc,t),new sf(this.h,this.s,this.l*t,this.opacity)},darker:function(t){return t=null==t?ic:Math.pow(ic,t),new sf(this.h,this.s,this.l*t,this.opacity)},rgb:function(){var t=isNaN(this.h)?0:(this.h+120)*zc,e=+this.l,n=isNaN(this.s)?0:this.s*e*(1-e),r=Math.cos(t),i=Math.sin(t);return new Ac(255*(e+n*(Zc*r+Qc*i)),255*(e+n*(Kc*r+tf*i)),255*(e+n*(ef*r)),this.opacity)}}));var hf=t=>()=>t;function df(t,e){return function(n){return t+n*e}}function pf(t,e){var n=e-t;return n?df(t,n>180||n<-180?n-360*Math.round(n/360):n):hf(isNaN(t)?e:t)}function gf(t){return 1==(t=+t)?mf:function(e,n){return n-e?function(t,e,n){return t=Math.pow(t,n),e=Math.pow(e,n)-t,n=1/n,function(r){return Math.pow(t+r*e,n)}}(e,n,t):hf(isNaN(e)?n:e)}}function mf(t,e){var n=e-t;return n?df(t,n):hf(isNaN(t)?e:t)}var yf=function t(e){var n=gf(e);function r(t,e){var r=n((t=kc(t)).r,(e=kc(e)).r),i=n(t.g,e.g),o=n(t.b,e.b),a=mf(t.opacity,e.opacity);return function(e){return t.r=r(e),t.g=i(e),t.b=o(e),t.opacity=a(e),t+""}}return r.gamma=t,r}(1);function vf(t){return function(e){var n,r,i=e.length,o=new Array(i),a=new Array(i),u=new Array(i);for(n=0;n<i;++n)r=kc(e[n]),o[n]=r.r||0,a[n]=r.g||0,u[n]=r.b||0;return o=t(o),a=t(a),u=t(u),r.opacity=1,function(t){return r.r=o(t),r.g=a(t),r.b=u(t),r+""}}}var _f=vf(cf),xf=vf(ff);function bf(t,e){e||(e=[]);var n,r=t?Math.min(e.length,t.length):0,i=e.slice();return function(o){for(n=0;n<r;++n)i[n]=t[n]*(1-o)+e[n]*o;return i}}function wf(t){return ArrayBuffer.isView(t)&&!(t instanceof DataView)}function kf(t,e){var n,r=e?e.length:0,i=t?Math.min(r,t.length):0,o=new Array(i),a=new Array(r);for(n=0;n<i;++n)o[n]=Sf(t[n],e[n]);for(;n<r;++n)a[n]=e[n];return function(t){for(n=0;n<i;++n)a[n]=o[n](t);return a}}function Af(t,e){var n=new Date;return t=+t,e=+e,function(r){return n.setTime(t*(1-r)+e*r),n}}function Mf(t,e){return t=+t,e=+e,function(n){return t*(1-n)+e*n}}function Ef(t,e){var n,r={},i={};for(n in null!==t&&"object"==typeof t||(t={}),null!==e&&"object"==typeof e||(e={}),e)n in t?r[n]=Sf(t[n],e[n]):i[n]=e[n];return function(t){for(n in r)i[n]=r[n](t);return i}}var Df=/[-+]?(?:\d+\.?\d*|\.?\d+)(?:[eE][-+]?\d+)?/g,Cf=new RegExp(Df.source,"g");function Ff(t,e){var n,r,i,o=Df.lastIndex=Cf.lastIndex=0,a=-1,u=[],s=[];for(t+="",e+="";(n=Df.exec(t))&&(r=Cf.exec(e));)(i=r.index)>o&&(i=e.slice(o,i),u[a]?u[a]+=i:u[++a]=i),(n=n[0])===(r=r[0])?u[a]?u[a]+=r:u[++a]=r:(u[++a]=null,s.push({i:a,x:Mf(n,r)})),o=Cf.lastIndex;return o<e.length&&(i=e.slice(o),u[a]?u[a]+=i:u[++a]=i),u.length<2?s[0]?function(t){return function(e){return t(e)+""}}(s[0].x):function(t){return function(){return t}}(e):(e=s.length,function(t){for(var n,r=0;r<e;++r)u[(n=s[r]).i]=n.x(t);return u.join("")})}function Sf(t,e){var n,r=typeof e;return null==e||"boolean"===r?hf(e):("number"===r?Mf:"string"===r?(n=_c(e))?(e=n,yf):Ff:e instanceof _c?yf:e instanceof Date?Af:wf(e)?bf:Array.isArray(e)?kf:"function"!=typeof e.valueOf&&"function"!=typeof e.toString||isNaN(e)?Ef:Mf)(t,e)}function Bf(t,e){return t=+t,e=+e,function(n){return Math.round(t*(1-n)+e*n)}}var Tf,zf=180/Math.PI,Nf={translateX:0,translateY:0,rotate:0,skewX:0,scaleX:1,scaleY:1};function Of(t,e,n,r,i,o){var a,u,s;return(a=Math.sqrt(t*t+e*e))&&(t/=a,e/=a),(s=t*n+e*r)&&(n-=t*s,r-=e*s),(u=Math.sqrt(n*n+r*r))&&(n/=u,r/=u,s/=u),t*r<e*n&&(t=-t,e=-e,s=-s,a=-a),{translateX:i,translateY:o,rotate:Math.atan2(e,t)*zf,skewX:Math.atan(s)*zf,scaleX:a,scaleY:u}}function Rf(t,e,n,r){function i(t){return t.length?t.pop()+" ":""}return function(o,a){var u=[],s=[];return o=t(o),a=t(a),function(t,r,i,o,a,u){if(t!==i||r!==o){var s=a.push("translate(",null,e,null,n);u.push({i:s-4,x:Mf(t,i)},{i:s-2,x:Mf(r,o)})}else(i||o)&&a.push("translate("+i+e+o+n)}(o.translateX,o.translateY,a.translateX,a.translateY,u,s),function(t,e,n,o){t!==e?(t-e>180?e+=360:e-t>180&&(t+=360),o.push({i:n.push(i(n)+"rotate(",null,r)-2,x:Mf(t,e)})):e&&n.push(i(n)+"rotate("+e+r)}(o.rotate,a.rotate,u,s),function(t,e,n,o){t!==e?o.push({i:n.push(i(n)+"skewX(",null,r)-2,x:Mf(t,e)}):e&&n.push(i(n)+"skewX("+e+r)}(o.skewX,a.skewX,u,s),function(t,e,n,r,o,a){if(t!==n||e!==r){var u=o.push(i(o)+"scale(",null,",",null,")");a.push({i:u-4,x:Mf(t,n)},{i:u-2,x:Mf(e,r)})}else 1===n&&1===r||o.push(i(o)+"scale("+n+","+r+")")}(o.scaleX,o.scaleY,a.scaleX,a.scaleY,u,s),o=a=null,function(t){for(var e,n=-1,r=s.length;++n<r;)u[(e=s[n]).i]=e.x(t);return u.join("")}}}var $f=Rf((function(t){const e=new("function"==typeof DOMMatrix?DOMMatrix:WebKitCSSMatrix)(t+"");return e.isIdentity?Nf:Of(e.a,e.b,e.c,e.d,e.e,e.f)}),"px, ","px)","deg)"),qf=Rf((function(t){return null==t?Nf:(Tf||(Tf=document.createElementNS("http://www.w3.org/2000/svg","g")),Tf.setAttribute("transform",t),(t=Tf.transform.baseVal.consolidate())?Of((t=t.matrix).a,t.b,t.c,t.d,t.e,t.f):Nf)}),", ",")",")");function Lf(t){return((t=Math.exp(t))+1/t)/2}var Uf=function t(e,n,r){function i(t,i){var o,a,u=t[0],s=t[1],l=t[2],c=i[0],f=i[1],h=i[2],d=c-u,p=f-s,g=d*d+p*p;if(g<1e-12)a=Math.log(h/l)/e,o=function(t){return[u+t*d,s+t*p,l*Math.exp(e*t*a)]};else{var m=Math.sqrt(g),y=(h*h-l*l+r*g)/(2*l*n*m),v=(h*h-l*l-r*g)/(2*h*n*m),_=Math.log(Math.sqrt(y*y+1)-y),x=Math.log(Math.sqrt(v*v+1)-v);a=(x-_)/e,o=function(t){var r=t*a,i=Lf(_),o=l/(n*m)*(i*function(t){return((t=Math.exp(2*t))-1)/(t+1)}(e*r+_)-function(t){return((t=Math.exp(t))-1/t)/2}(_));return[u+o*d,s+o*p,l*i/Lf(e*r+_)]}}return o.duration=1e3*a*e/Math.SQRT2,o}return i.rho=function(e){var n=Math.max(.001,+e),r=n*n;return t(n,r,r*r)},i}(Math.SQRT2,2,4);function Pf(t){return function(e,n){var r=t((e=Sc(e)).h,(n=Sc(n)).h),i=mf(e.s,n.s),o=mf(e.l,n.l),a=mf(e.opacity,n.opacity);return function(t){return e.h=r(t),e.s=i(t),e.l=o(t),e.opacity=a(t),e+""}}}var jf=Pf(pf),If=Pf(mf);function Wf(t){return function(e,n){var r=t((e=Gc(e)).h,(n=Gc(n)).h),i=mf(e.c,n.c),o=mf(e.l,n.l),a=mf(e.opacity,n.opacity);return function(t){return e.h=r(t),e.c=i(t),e.l=o(t),e.opacity=a(t),e+""}}}var Hf=Wf(pf),Yf=Wf(mf);function Vf(t){return function e(n){function r(e,r){var i=t((e=uf(e)).h,(r=uf(r)).h),o=mf(e.s,r.s),a=mf(e.l,r.l),u=mf(e.opacity,r.opacity);return function(t){return e.h=i(t),e.s=o(t),e.l=a(Math.pow(t,n)),e.opacity=u(t),e+""}}return n=+n,r.gamma=e,r}(1)}var Gf=Vf(pf),Xf=Vf(mf);function Jf(t,e){void 0===e&&(e=t,t=Sf);for(var n=0,r=e.length-1,i=e[0],o=new Array(r<0?0:r);n<r;)o[n]=t(i,i=e[++n]);return function(t){var e=Math.max(0,Math.min(r-1,Math.floor(t*=r)));return o[e](t-e)}}var Zf=Object.freeze({__proto__:null,interpolate:Sf,interpolateArray:function(t,e){return(wf(e)?bf:kf)(t,e)},interpolateBasis:cf,interpolateBasisClosed:ff,interpolateDate:Af,interpolateDiscrete:function(t){var e=t.length;return function(n){return t[Math.max(0,Math.min(e-1,Math.floor(n*e)))]}},interpolateHue:function(t,e){var n=pf(+t,+e);return function(t){var e=n(t);return e-360*Math.floor(e/360)}},interpolateNumber:Mf,interpolateNumberArray:bf,interpolateObject:Ef,interpolateRound:Bf,interpolateString:Ff,interpolateTransformCss:$f,interpolateTransformSvg:qf,interpolateZoom:Uf,interpolateRgb:yf,interpolateRgbBasis:_f,interpolateRgbBasisClosed:xf,interpolateHsl:jf,interpolateHslLong:If,interpolateLab:function(t,e){var n=mf((t=Pc(t)).l,(e=Pc(e)).l),r=mf(t.a,e.a),i=mf(t.b,e.b),o=mf(t.opacity,e.opacity);return function(e){return t.l=n(e),t.a=r(e),t.b=i(e),t.opacity=o(e),t+""}},interpolateHcl:Hf,interpolateHclLong:Yf,interpolateCubehelix:Gf,interpolateCubehelixLong:Xf,piecewise:Jf,quantize:function(t,e){for(var n=new Array(e),r=0;r<e;++r)n[r]=t(r/(e-1));return n}});function Qf(t){return+t}var Kf=[0,1];function th(t){return t}function eh(t,e){return(e-=t=+t)?function(n){return(n-t)/e}:function(t){return function(){return t}}(isNaN(e)?NaN:.5)}function nh(t,e,n){var r=t[0],i=t[1],o=e[0],a=e[1];return i<r?(r=eh(i,r),o=n(a,o)):(r=eh(r,i),o=n(o,a)),function(t){return o(r(t))}}function rh(t,e,n){var r=Math.min(t.length,e.length)-1,i=new Array(r),o=new Array(r),a=-1;for(t[r]<t[0]&&(t=t.slice().reverse(),e=e.slice().reverse());++a<r;)i[a]=eh(t[a],t[a+1]),o[a]=n(e[a],e[a+1]);return function(e){var n=Jt(t,e,1,r)-1;return o[n](i[n](e))}}function ih(t,e){return e.domain(t.domain()).range(t.range()).interpolate(t.interpolate()).clamp(t.clamp()).unknown(t.unknown())}function oh(){var t,e,n,r,i,o,a=Kf,u=Kf,s=Sf,l=th;function c(){var t=Math.min(a.length,u.length);return l!==th&&(l=function(t,e){var n;return t>e&&(n=t,t=e,e=n),function(n){return Math.max(t,Math.min(e,n))}}(a[0],a[t-1])),r=t>2?rh:nh,i=o=null,f}function f(e){return null==e||isNaN(e=+e)?n:(i||(i=r(a.map(t),u,s)))(t(l(e)))}return f.invert=function(n){return l(e((o||(o=r(u,a.map(t),Mf)))(n)))},f.domain=function(t){return arguments.length?(a=Array.from(t,Qf),c()):a.slice()},f.range=function(t){return arguments.length?(u=Array.from(t),c()):u.slice()},f.rangeRound=function(t){return u=Array.from(t),s=Bf,c()},f.clamp=function(t){return arguments.length?(l=!!t||th,c()):l!==th},f.interpolate=function(t){return arguments.length?(s=t,c()):s},f.unknown=function(t){return arguments.length?(n=t,f):n},function(n,r){return t=n,e=r,c()}}function ah(){return oh()(th,th)}function uh(t,e,n,r){var i,o=ie(t,e,n);switch((r=_e(null==r?",f":r)).type){case"s":var a=Math.max(Math.abs(t),Math.abs(e));return null!=r.precision||isNaN(i=Be(o,a))||(r.precision=i),Ee(r,a);case"":case"e":case"g":case"p":case"r":null!=r.precision||isNaN(i=Te(o,Math.max(Math.abs(t),Math.abs(e))))||(r.precision=i-("e"===r.type));break;case"f":case"%":null!=r.precision||isNaN(i=Se(o))||(r.precision=i-2*("%"===r.type))}return Me(r)}function sh(t){var e=t.domain;return t.ticks=function(t){var n=e();return ne(n[0],n[n.length-1],null==t?10:t)},t.tickFormat=function(t,n){var r=e();return uh(r[0],r[r.length-1],null==t?10:t,n)},t.nice=function(n){null==n&&(n=10);var r,i,o=e(),a=0,u=o.length-1,s=o[a],l=o[u],c=10;for(l<s&&(i=s,s=l,l=i,i=a,a=u,u=i);c-- >0;){if((i=re(s,l,n))===r)return o[a]=s,o[u]=l,e(o);if(i>0)s=Math.floor(s/i)*i,l=Math.ceil(l/i)*i;else{if(!(i<0))break;s=Math.ceil(s*i)/i,l=Math.floor(l*i)/i}r=i}return t},t}function lh(t,e){var n,r=0,i=(t=t.slice()).length-1,o=t[r],a=t[i];return a<o&&(n=r,r=i,i=n,n=o,o=a,a=n),t[r]=e.floor(o),t[i]=e.ceil(a),t}function ch(t){return Math.log(t)}function fh(t){return Math.exp(t)}function hh(t){return-Math.log(-t)}function dh(t){return-Math.exp(-t)}function ph(t){return isFinite(t)?+("1e"+t):t<0?0:t}function gh(t){return function(e){return-t(-e)}}function mh(t){var e,n,r=t(ch,fh),i=r.domain,o=10;function a(){return e=function(t){return t===Math.E?Math.log:10===t&&Math.log10||2===t&&Math.log2||(t=Math.log(t),function(e){return Math.log(e)/t})}(o),n=function(t){return 10===t?ph:t===Math.E?Math.exp:function(e){return Math.pow(t,e)}}(o),i()[0]<0?(e=gh(e),n=gh(n),t(hh,dh)):t(ch,fh),r}return r.base=function(t){return arguments.length?(o=+t,a()):o},r.domain=function(t){return arguments.length?(i(t),a()):i()},r.ticks=function(t){var r,a=i(),u=a[0],s=a[a.length-1];(r=s<u)&&(h=u,u=s,s=h);var l,c,f,h=e(u),d=e(s),p=null==t?10:+t,g=[];if(!(o%1)&&d-h<p){if(h=Math.floor(h),d=Math.ceil(d),u>0){for(;h<=d;++h)for(c=1,l=n(h);c<o;++c)if(!((f=l*c)<u)){if(f>s)break;g.push(f)}}else for(;h<=d;++h)for(c=o-1,l=n(h);c>=1;--c)if(!((f=l*c)<u)){if(f>s)break;g.push(f)}2*g.length<p&&(g=ne(u,s,p))}else g=ne(h,d,Math.min(d-h,p)).map(n);return r?g.reverse():g},r.tickFormat=function(t,i){if(null==i&&(i=10===o?".0e":","),"function"!=typeof i&&(i=Me(i)),t===1/0)return i;null==t&&(t=10);var a=Math.max(1,o*t/r.ticks().length);return function(t){var r=t/n(Math.round(e(t)));return r*o<o-.5&&(r*=o),r<=a?i(t):""}},r.nice=function(){return i(lh(i(),{floor:function(t){return n(Math.floor(e(t)))},ceil:function(t){return n(Math.ceil(e(t)))}}))},r}function yh(t){return function(e){return Math.sign(e)*Math.log1p(Math.abs(e/t))}}function vh(t){return function(e){return Math.sign(e)*Math.expm1(Math.abs(e))*t}}function _h(t){var e=1,n=t(yh(e),vh(e));return n.constant=function(n){return arguments.length?t(yh(e=+n),vh(e)):e},sh(n)}function xh(t){return function(e){return e<0?-Math.pow(-e,t):Math.pow(e,t)}}function bh(t){return t<0?-Math.sqrt(-t):Math.sqrt(t)}function wh(t){return t<0?-t*t:t*t}function kh(t){var e=t(th,th),n=1;function r(){return 1===n?t(th,th):.5===n?t(bh,wh):t(xh(n),xh(1/n))}return e.exponent=function(t){return arguments.length?(n=+t,r()):n},sh(e)}function Ah(){var t=kh(oh());return t.copy=function(){return ih(t,Ah()).exponent(t.exponent())},Zl.apply(t,arguments),t}var Mh=1e3,Eh=6e4,Dh=36e5,Ch=864e5,Fh=2592e6,Sh=31536e6;function Bh(t){return new Date(t)}function Th(t){return t instanceof Date?+t:+new Date(+t)}function zh(t,e,n,r,i,o,a,u,s){var l=ah(),c=l.invert,f=l.domain,h=s(".%L"),d=s(":%S"),p=s("%I:%M"),g=s("%I %p"),m=s("%a %d"),y=s("%b %d"),v=s("%B"),_=s("%Y"),x=[[a,1,Mh],[a,5,5e3],[a,15,15e3],[a,30,3e4],[o,1,Eh],[o,5,3e5],[o,15,9e5],[o,30,18e5],[i,1,Dh],[i,3,108e5],[i,6,216e5],[i,12,432e5],[r,1,Ch],[r,2,1728e5],[n,1,6048e5],[e,1,Fh],[e,3,7776e6],[t,1,Sh]];function b(u){return(a(u)<u?h:o(u)<u?d:i(u)<u?p:r(u)<u?g:e(u)<u?n(u)<u?m:y:t(u)<u?v:_)(u)}function w(e,n,r){if(null==e&&(e=10),"number"==typeof e){var i,o=Math.abs(r-n)/e,a=Vt((function(t){return t[2]})).right(x,o);return a===x.length?(i=ie(n/Sh,r/Sh,e),e=t):a?(i=(a=x[o/x[a-1][2]<x[a][2]/o?a-1:a])[1],e=a[0]):(i=Math.max(ie(n,r,e),1),e=u),e.every(i)}return e}return l.invert=function(t){return new Date(c(t))},l.domain=function(t){return arguments.length?f(Array.from(t,Th)):f().map(Bh)},l.ticks=function(t){var e,n=f(),r=n[0],i=n[n.length-1],o=i<r;return o&&(e=r,r=i,i=e),e=(e=w(t,r,i))?e.range(r,i+1):[],o?e.reverse():e},l.tickFormat=function(t,e){return null==e?b:s(e)},l.nice=function(t){var e=f();return(t=w(t,e[0],e[e.length-1]))?f(lh(e,t)):l},l.copy=function(){return ih(l,zh(t,e,n,r,i,o,a,u,s))},l}function Nh(){var t,e,n,r,i,o=0,a=1,u=th,s=!1;function l(e){return null==e||isNaN(e=+e)?i:u(0===n?.5:(e=(r(e)-t)*n,s?Math.max(0,Math.min(1,e)):e))}function c(t){return function(e){var n,r;return arguments.length?([n,r]=e,u=t(n,r),l):[u(0),u(1)]}}return l.domain=function(i){return arguments.length?([o,a]=i,t=r(o=+o),e=r(a=+a),n=t===e?0:1/(e-t),l):[o,a]},l.clamp=function(t){return arguments.length?(s=!!t,l):s},l.interpolator=function(t){return arguments.length?(u=t,l):u},l.range=c(Sf),l.rangeRound=c(Bf),l.unknown=function(t){return arguments.length?(i=t,l):i},function(i){return r=i,t=i(o),e=i(a),n=t===e?0:1/(e-t),l}}function Oh(t,e){return e.domain(t.domain()).interpolator(t.interpolator()).clamp(t.clamp()).unknown(t.unknown())}function Rh(){var t=sh(Nh()(th));return t.copy=function(){return Oh(t,Rh())},Ql.apply(t,arguments)}function $h(){var t=kh(Nh());return t.copy=function(){return Oh(t,$h()).exponent(t.exponent())},Ql.apply(t,arguments)}function qh(){var t,e,n,r,i,o,a,u=0,s=.5,l=1,c=1,f=th,h=!1;function d(t){return isNaN(t=+t)?a:(t=.5+((t=+o(t))-e)*(c*t<c*e?r:i),f(h?Math.max(0,Math.min(1,t)):t))}function p(t){return function(e){var n,r,i;return arguments.length?([n,r,i]=e,f=Jf(t,[n,r,i]),d):[f(0),f(.5),f(1)]}}return d.domain=function(a){return arguments.length?([u,s,l]=a,t=o(u=+u),e=o(s=+s),n=o(l=+l),r=t===e?0:.5/(e-t),i=e===n?0:.5/(n-e),c=e<t?-1:1,d):[u,s,l]},d.clamp=function(t){return arguments.length?(h=!!t,d):h},d.interpolator=function(t){return arguments.length?(f=t,d):f},d.range=p(Sf),d.rangeRound=p(Bf),d.unknown=function(t){return arguments.length?(a=t,d):a},function(a){return o=a,t=a(u),e=a(s),n=a(l),r=t===e?0:.5/(e-t),i=e===n?0:.5/(n-e),c=e<t?-1:1,d}}function Lh(){var t=kh(qh());return t.copy=function(){return Oh(t,Lh()).exponent(t.exponent())},Ql.apply(t,arguments)}function Uh(t,e,n){const r=t-e+2*n;return t?r>0?r:1:0}const Ph="linear",jh="log",Ih="pow",Wh="sqrt",Hh="symlog",Yh="time",Vh="utc",Gh="sequential",Xh="quantile",Jh="quantize",Zh="threshold",Qh="ordinal",Kh="point",td="band",ed="bin-ordinal",nd="continuous",rd="discrete",id="discretizing",od="interpolating",ad="temporal";function ud(){const t=tc().unknown(void 0),e=t.domain,n=t.range;let r,i,o=[0,1],a=!1,u=0,s=0,l=.5;function c(){const t=e().length,c=o[1]<o[0],f=o[1-c],h=Uh(t,u,s);let d=o[c-0];r=(f-d)/(h||1),a&&(r=Math.floor(r)),d+=(f-d-r*(t-u))*l,i=r*(1-u),a&&(d=Math.round(d),i=Math.round(i));const p=de(t).map((t=>d+r*t));return n(c?p.reverse():p)}return delete t.unknown,t.domain=function(t){return arguments.length?(e(t),c()):e()},t.range=function(t){return arguments.length?(o=[+t[0],+t[1]],c()):o.slice()},t.rangeRound=function(t){return o=[+t[0],+t[1]],a=!0,c()},t.bandwidth=function(){return i},t.step=function(){return r},t.round=function(t){return arguments.length?(a=!!t,c()):a},t.padding=function(t){return arguments.length?(s=Math.max(0,Math.min(1,t)),u=s,c()):u},t.paddingInner=function(t){return arguments.length?(u=Math.max(0,Math.min(1,t)),c()):u},t.paddingOuter=function(t){return arguments.length?(s=Math.max(0,Math.min(1,t)),c()):s},t.align=function(t){return arguments.length?(l=Math.max(0,Math.min(1,t)),c()):l},t.invertRange=function(t){if(null==t[0]||null==t[1])return;const r=o[1]<o[0],a=r?n().reverse():n(),u=a.length-1;let s,l,c,f=+t[0],h=+t[1];return f!=f||h!=h||(h<f&&(c=f,f=h,h=c),h<a[0]||f>o[1-r])?void 0:(s=Math.max(0,Jt(a,f)-1),l=f===h?s:Jt(a,h)-1,f-a[s]>i+1e-10&&++s,r&&(c=s,s=u-l,l=u-c),s>l?void 0:e().slice(s,l+1))},t.invert=function(e){const n=t.invertRange([e,e]);return n?n[0]:n},t.copy=function(){return ud().domain(e()).range(o).round(a).paddingInner(u).paddingOuter(s).align(l)},c()}function sd(t){const e=t.copy;return t.padding=t.paddingOuter,delete t.paddingInner,t.copy=function(){return sd(e())},t}var ld=Array.prototype.map;function cd(t){return ld.call(t,E)}const fd=Array.prototype.slice;const hd={};function dd(t,e,n){const r=function(){const n=e();return n.invertRange||(n.invertRange=n.invert?function(t){return function(e){let n,r=e[0],i=e[1];return i<r&&(n=r,r=i,i=n),[t.invert(r),t.invert(i)]}}(n):n.invertExtent?function(t){return function(e){const n=t.range();let r,i,o,a,u=e[0],s=e[1],l=-1;for(s<u&&(i=u,u=s,s=i),o=0,a=n.length;o<a;++o)n[o]>=u&&n[o]<=s&&(l<0&&(l=o),r=o);if(!(l<0))return u=t.invertExtent(n[l]),s=t.invertExtent(n[r]),[void 0===u[0]?u[1]:u[0],void 0===s[1]?s[0]:s[1]]}}(n):void 0),n.type=t,n};return r.metadata=Ct(W(n)),r}function pd(t,e,n){return arguments.length>1?(hd[t]=dd(t,e,n),this):gd(t)?hd[t]:void 0}function gd(t){return it(hd,t)}function md(t,e){const n=hd[t];return n&&n.metadata[e]}function yd(t){return md(t,nd)}function vd(t){return md(t,rd)}function _d(t){return md(t,id)}function xd(t){return md(t,jh)}function bd(t){return md(t,od)}function wd(t){return md(t,Xh)}pd("identity",(function t(e){var n;function r(t){return null==t||isNaN(t=+t)?n:t}return r.invert=r,r.domain=r.range=function(t){return arguments.length?(e=Array.from(t,Qf),r):e.slice()},r.unknown=function(t){return arguments.length?(n=t,r):n},r.copy=function(){return t(e).unknown(n)},e=arguments.length?Array.from(e,Qf):[0,1],sh(r)})),pd(Ph,(function t(){var e=ah();return e.copy=function(){return ih(e,t())},Zl.apply(e,arguments),sh(e)}),nd),pd(jh,(function t(){var e=mh(oh()).domain([1,10]);return e.copy=function(){return ih(e,t()).base(e.base())},Zl.apply(e,arguments),e}),[nd,jh]),pd(Ih,Ah,nd),pd(Wh,(function(){return Ah.apply(null,arguments).exponent(.5)}),nd),pd(Hh,(function t(){var e=_h(oh());return e.copy=function(){return ih(e,t()).constant(e.constant())},Zl.apply(e,arguments)}),nd),pd(Yh,(function(){return Zl.apply(zh(Ze,Je,Ve,He,We,Ie,je,Re,wr).domain([new Date(2e3,0,1),new Date(2e3,0,2)]),arguments)}),[nd,ad]),pd(Vh,(function(){return Zl.apply(zh(un,an,nn,tn,Ke,Qe,je,Re,Ar).domain([Date.UTC(2e3,0,1),Date.UTC(2e3,0,2)]),arguments)}),[nd,ad]),pd(Gh,Rh,[nd,od]),pd("sequential-linear",Rh,[nd,od]),pd("sequential-log",(function t(){var e=mh(Nh()).domain([1,10]);return e.copy=function(){return Oh(e,t()).base(e.base())},Ql.apply(e,arguments)}),[nd,od,jh]),pd("sequential-pow",$h,[nd,od]),pd("sequential-sqrt",(function(){return $h.apply(null,arguments).exponent(.5)}),[nd,od]),pd("sequential-symlog",(function t(){var e=_h(Nh());return e.copy=function(){return Oh(e,t()).constant(e.constant())},Ql.apply(e,arguments)}),[nd,od]),pd("diverging-linear",(function t(){var e=sh(qh()(th));return e.copy=function(){return Oh(e,t())},Ql.apply(e,arguments)}),[nd,od]),pd("diverging-log",(function t(){var e=mh(qh()).domain([.1,1,10]);return e.copy=function(){return Oh(e,t()).base(e.base())},Ql.apply(e,arguments)}),[nd,od,jh]),pd("diverging-pow",Lh,[nd,od]),pd("diverging-sqrt",(function(){return Lh.apply(null,arguments).exponent(.5)}),[nd,od]),pd("diverging-symlog",(function t(){var e=_h(qh());return e.copy=function(){return Oh(e,t()).constant(e.constant())},Ql.apply(e,arguments)}),[nd,od]),pd(Xh,(function t(){var e,n=[],r=[],i=[];function o(){var t=0,e=Math.max(1,r.length);for(i=new Array(e-1);++t<e;)i[t-1]=ce(n,t/e);return a}function a(t){return null==t||isNaN(t=+t)?e:r[Jt(i,t)]}return a.invertExtent=function(t){var e=r.indexOf(t);return e<0?[NaN,NaN]:[e>0?i[e-1]:n[0],e<i.length?i[e]:n[n.length-1]]},a.domain=function(t){if(!arguments.length)return n.slice();n=[];for(let e of t)null==e||isNaN(e=+e)||n.push(e);return n.sort(Yt),o()},a.range=function(t){return arguments.length?(r=Array.from(t),o()):r.slice()},a.unknown=function(t){return arguments.length?(e=t,a):e},a.quantiles=function(){return i.slice()},a.copy=function(){return t().domain(n).range(r).unknown(e)},Zl.apply(a,arguments)}),[id,Xh]),pd(Jh,(function t(){var e,n=0,r=1,i=1,o=[.5],a=[0,1];function u(t){return null!=t&&t<=t?a[Jt(o,t,0,i)]:e}function s(){var t=-1;for(o=new Array(i);++t<i;)o[t]=((t+1)*r-(t-i)*n)/(i+1);return u}return u.domain=function(t){return arguments.length?([n,r]=t,n=+n,r=+r,s()):[n,r]},u.range=function(t){return arguments.length?(i=(a=Array.from(t)).length-1,s()):a.slice()},u.invertExtent=function(t){var e=a.indexOf(t);return e<0?[NaN,NaN]:e<1?[n,o[0]]:e>=i?[o[i-1],r]:[o[e-1],o[e]]},u.unknown=function(t){return arguments.length?(e=t,u):u},u.thresholds=function(){return o.slice()},u.copy=function(){return t().domain([n,r]).range(a).unknown(e)},Zl.apply(sh(u),arguments)}),id),pd(Zh,(function t(){var e,n=[.5],r=[0,1],i=1;function o(t){return null!=t&&t<=t?r[Jt(n,t,0,i)]:e}return o.domain=function(t){return arguments.length?(n=Array.from(t),i=Math.min(n.length,r.length-1),o):n.slice()},o.range=function(t){return arguments.length?(r=Array.from(t),i=Math.min(n.length,r.length-1),o):r.slice()},o.invertExtent=function(t){var e=r.indexOf(t);return[n[e-1],n[e]]},o.unknown=function(t){return arguments.length?(e=t,o):e},o.copy=function(){return t().domain(n).range(r).unknown(e)},Zl.apply(o,arguments)}),id),pd(ed,(function t(){let e=[],n=[];function r(t){return null==t||t!=t?void 0:n[(Jt(e,t)-1)%n.length]}return r.domain=function(t){return arguments.length?(e=cd(t),r):e.slice()},r.range=function(t){return arguments.length?(n=fd.call(t),r):n.slice()},r.tickFormat=function(t,n){return uh(e[0],M(e),null==t?10:t,n)},r.copy=function(){return t().domain(r.domain()).range(r.range())},r}),[rd,id]),pd(Qh,tc,rd),pd(td,ud,rd),pd(Kh,(function(){return sd(ud().paddingInner(1))}),rd);const kd=["clamp","base","constant","exponent"];function Ad(t,e){const n=e[0],r=M(e)-n;return function(e){return t(n+e*r)}}function Md(t,e,n){return Jf(Cd(e||"rgb",n),t)}function Ed(t,e){const n=new Array(e),r=e+1;for(let i=0;i<e;)n[i]=t(++i/r);return n}function Dd(t,e,n){const r=n-e;let i,o,a;return r&&Number.isFinite(r)?(i=(o=t.type).indexOf("-"),o=i<0?o:o.slice(i+1),a=pd(o)().domain([e,n]).range([0,1]),kd.forEach((e=>t[e]?a[e](t[e]()):0)),a):Q(.5)}function Cd(t,e){const n=Zf[function(t){return"interpolate"+t.toLowerCase().split("-").map((t=>t[0].toUpperCase()+t.slice(1))).join("")}(t)];return null!=e&&n&&n.gamma?n.gamma(e):n}function Fd(t){const e=t.length/6|0,n=new Array(e);for(let r=0;r<e;)n[r]="#"+t.slice(6*r,6*++r);return n}function Sd(t,e){for(const n in t)Td(n,e(t[n]))}const Bd={};function Td(t,e){return t=t&&t.toLowerCase(),arguments.length>1?(Bd[t]=e,this):Bd[t]}Sd({category10:"1f77b4ff7f0e2ca02cd627289467bd8c564be377c27f7f7fbcbd2217becf",category20:"1f77b4aec7e8ff7f0effbb782ca02c98df8ad62728ff98969467bdc5b0d58c564bc49c94e377c2f7b6d27f7f7fc7c7c7bcbd22dbdb8d17becf9edae5",category20b:"393b795254a36b6ecf9c9ede6379398ca252b5cf6bcedb9c8c6d31bd9e39e7ba52e7cb94843c39ad494ad6616be7969c7b4173a55194ce6dbdde9ed6",category20c:"3182bd6baed69ecae1c6dbefe6550dfd8d3cfdae6bfdd0a231a35474c476a1d99bc7e9c0756bb19e9ac8bcbddcdadaeb636363969696bdbdbdd9d9d9",tableau10:"4c78a8f58518e4575672b7b254a24beeca3bb279a2ff9da69d755dbab0ac",tableau20:"4c78a89ecae9f58518ffbf7954a24b88d27ab79a20f2cf5b43989483bcb6e45756ff9d9879706ebab0acd67195fcbfd2b279a2d6a5c99e765fd8b5a5",accent:"7fc97fbeaed4fdc086ffff99386cb0f0027fbf5b17666666",dark2:"1b9e77d95f027570b3e7298a66a61ee6ab02a6761d666666",paired:"a6cee31f78b4b2df8a33a02cfb9a99e31a1cfdbf6fff7f00cab2d66a3d9affff99b15928",pastel1:"fbb4aeb3cde3ccebc5decbe4fed9a6ffffcce5d8bdfddaecf2f2f2",pastel2:"b3e2cdfdcdaccbd5e8f4cae4e6f5c9fff2aef1e2cccccccc",set1:"e41a1c377eb84daf4a984ea3ff7f00ffff33a65628f781bf999999",set2:"66c2a5fc8d628da0cbe78ac3a6d854ffd92fe5c494b3b3b3",set3:"8dd3c7ffffb3bebadafb807280b1d3fdb462b3de69fccde5d9d9d9bc80bdccebc5ffed6f"},Fd),Sd({blues:"cfe1f2bed8eca8cee58fc1de74b2d75ba3cf4592c63181bd206fb2125ca40a4a90",greens:"d3eecdc0e6baabdda594d3917bc77d60ba6c46ab5e329a512089430e7735036429",greys:"e2e2e2d4d4d4c4c4c4b1b1b19d9d9d8888887575756262624d4d4d3535351e1e1e",oranges:"fdd8b3fdc998fdb87bfda55efc9244f87f2cf06b18e4580bd14904b93d029f3303",purples:"e2e1efd4d4e8c4c5e0b4b3d6a3a0cc928ec3827cb97566ae684ea25c3696501f8c",reds:"fdc9b4fcb49afc9e80fc8767fa7051f6573fec3f2fdc2a25c81b1db21218970b13",blueGreen:"d5efedc1e8e0a7ddd18bd2be70c6a958ba9144ad77319c5d2089460e7736036429",bluePurple:"ccddecbad0e4a8c2dd9ab0d4919cc98d85be8b6db28a55a6873c99822287730f71",greenBlue:"d3eecec5e8c3b1e1bb9bd8bb82cec269c2ca51b2cd3c9fc7288abd1675b10b60a1",orangeRed:"fddcaffdcf9bfdc18afdad77fb9562f67d53ee6545e24932d32d1ebf130da70403",purpleBlue:"dbdaebc8cee4b1c3de97b7d87bacd15b9fc93a90c01e7fb70b70ab056199045281",purpleBlueGreen:"dbd8eac8cee4b0c3de93b7d872acd1549fc83892bb1c88a3097f8702736b016353",purpleRed:"dcc9e2d3b3d7ce9eccd186c0da6bb2e14da0e23189d91e6fc61159ab07498f023a",redPurple:"fccfccfcbec0faa9b8f98faff571a5ec539ddb3695c41b8aa908808d0179700174",yellowGreen:"e4f4acd1eca0b9e2949ed68880c97c62bb6e47aa5e3297502083440e723b036034",yellowOrangeBrown:"feeaa1fedd84fecc63feb746fca031f68921eb7215db5e0bc54c05ab3d038f3204",yellowOrangeRed:"fee087fed16ffebd59fea849fd903efc7335f9522bee3423de1b20ca0b22af0225",blueOrange:"134b852f78b35da2cb9dcae1d2e5eff2f0ebfce0bafbbf74e8932fc5690d994a07",brownBlueGreen:"704108a0651ac79548e3c78af3e6c6eef1eac9e9e48ed1c74da79e187a72025147",purpleGreen:"5b1667834792a67fb6c9aed3e6d6e8eff0efd9efd5aedda971bb75368e490e5e29",purpleOrange:"4114696647968f83b7b9b4d6dadbebf3eeeafce0bafbbf74e8932fc5690d994a07",redBlue:"8c0d25bf363adf745ef4ae91fbdbc9f2efeed2e5ef9dcae15da2cb2f78b3134b85",redGrey:"8c0d25bf363adf745ef4ae91fcdccbfaf4f1e2e2e2c0c0c0969696646464343434",yellowGreenBlue:"eff9bddbf1b4bde5b594d5b969c5be45b4c22c9ec02182b82163aa23479c1c3185",redYellowBlue:"a50026d4322cf16e43fcac64fedd90faf8c1dcf1ecabd6e875abd04a74b4313695",redYellowGreen:"a50026d4322cf16e43fcac63fedd8df9f7aed7ee8ea4d86e64bc6122964f006837",pinkYellowGreen:"8e0152c0267edd72adf0b3d6faddedf5f3efe1f2cab6de8780bb474f9125276419",spectral:"9e0142d13c4bf0704afcac63fedd8dfbf8b0e0f3a1a9dda269bda94288b55e4fa2",viridis:"440154470e61481a6c482575472f7d443a834144873d4e8a39568c35608d31688e2d708e2a788e27818e23888e21918d1f988b1fa08822a8842ab07f35b77943bf7154c56866cc5d7ad1518fd744a5db36bcdf27d2e21be9e51afde725",magma:"0000040404130b0924150e3720114b2c11603b0f704a107957157e651a80721f817f24828c29819a2e80a8327db6377ac43c75d1426fde4968e95462f1605df76f5cfa7f5efc8f65fe9f6dfeaf78febf84fece91fddea0fcedaffcfdbf",inferno:"0000040403130c0826170c3b240c4f330a5f420a68500d6c5d126e6b176e781c6d86216b932667a12b62ae305cbb3755c73e4cd24644dd513ae65c30ed6925f3771af8850ffb9506fca50afcb519fac62df6d645f2e661f3f484fcffa4",plasma:"0d088723069033059742039d5002a25d01a66a00a87801a88405a7900da49c179ea72198b12a90ba3488c33d80cb4779d35171da5a69e16462e76e5bed7953f2834cf68f44fa9a3dfca636fdb32ffec029fcce25f9dc24f5ea27f0f921",cividis:"00205100235800265d002961012b65042e670831690d346b11366c16396d1c3c6e213f6e26426e2c456e31476e374a6e3c4d6e42506e47536d4c566d51586e555b6e5a5e6e5e616e62646f66676f6a6a706e6d717270717573727976737c79747f7c75827f758682768985778c8877908b78938e789691789a94789e9778a19b78a59e77a9a177aea575b2a874b6ab73bbaf71c0b26fc5b66dc9b96acebd68d3c065d8c462ddc85fe2cb5ce7cf58ebd355f0d652f3da4ff7de4cfae249fce647",rainbow:"6e40aa883eb1a43db3bf3cafd83fa4ee4395fe4b83ff576eff6659ff7847ff8c38f3a130e2b72fcfcc36bee044aff05b8ff4576ff65b52f6673af27828ea8d1ddfa319d0b81cbecb23abd82f96e03d82e14c6edb5a5dd0664dbf6e40aa",sinebow:"ff4040fc582af47218e78d0bd5a703bfbf00a7d5038de70b72f41858fc2a40ff402afc5818f4720be78d03d5a700bfbf03a7d50b8de71872f42a58fc4040ff582afc7218f48d0be7a703d5bf00bfd503a7e70b8df41872fc2a58ff4040",turbo:"23171b32204a3e2a71453493493eae4b49c54a53d7485ee44569ee4074f53c7ff8378af93295f72e9ff42ba9ef28b3e926bce125c5d925cdcf27d5c629dcbc2de3b232e9a738ee9d3ff39347f68950f9805afc7765fd6e70fe667cfd5e88fc5795fb51a1f84badf545b9f140c5ec3cd0e637dae034e4d931ecd12ef4c92bfac029ffb626ffad24ffa223ff9821ff8d1fff821dff771cfd6c1af76118f05616e84b14df4111d5380fcb2f0dc0260ab61f07ac1805a313029b0f00950c00910b00",browns:"eedbbdecca96e9b97ae4a865dc9856d18954c7784cc0673fb85536ad44339f3632",tealBlues:"bce4d89dd3d181c3cb65b3c245a2b9368fae347da0306a932c5985",teals:"bbdfdfa2d4d58ac9c975bcbb61b0af4da5a43799982b8b8c1e7f7f127273006667",warmGreys:"dcd4d0cec5c1c0b8b4b3aaa7a59c9998908c8b827f7e7673726866665c5a59504e",goldGreen:"f4d166d5ca60b6c35c98bb597cb25760a6564b9c533f8f4f33834a257740146c36",goldOrange:"f4d166f8be5cf8aa4cf5983bf3852aef701be2621fd65322c54923b142239e3a26",goldRed:"f4d166f6be59f9aa51fc964ef6834bee734ae56249db5247cf4244c43141b71d3e",lightGreyRed:"efe9e6e1dad7d5cbc8c8bdb9bbaea9cd967ddc7b43e15f19df4011dc000b",lightGreyTeal:"e4eaead6dcddc8ced2b7c2c7a6b4bc64b0bf22a6c32295c11f85be1876bc",lightMulti:"e0f1f2c4e9d0b0de9fd0e181f6e072f6c053f3993ef77440ef4a3c",lightOrange:"f2e7daf7d5baf9c499fab184fa9c73f68967ef7860e8645bde515bd43d5b",lightTealBlue:"e3e9e0c0dccf9aceca7abfc859afc0389fb9328dad2f7ca0276b95255988",darkBlue:"3232322d46681a5c930074af008cbf05a7ce25c0dd38daed50f3faffffff",darkGold:"3c3c3c584b37725e348c7631ae8b2bcfa424ecc31ef9de30fff184ffffff",darkGreen:"3a3a3a215748006f4d048942489e4276b340a6c63dd2d836ffeb2cffffaa",darkMulti:"3737371f5287197d8c29a86995ce3fffe800ffffff",darkRed:"3434347036339e3c38cc4037e75d1eec8620eeab29f0ce32ffeb2c"},(t=>Md(Fd(t))));const zd="symbol",Nd=t=>_(t)?t.map((t=>String(t))):String(t),Od=(t,e)=>t[1]-e[1],Rd=(t,e)=>e[1]-t[1];function $d(t,e,n){let r;return dt(e)&&(t.bins&&(e=Math.max(e,t.bins.length)),null!=n&&(e=Math.min(e,Math.floor(wt(t.domain())/n||1)))),x(e)&&(r=e.step,e=e.interval),gt(e)&&(e=t.type===Yh?Gn(e):t.type==Vh?Xn(e):s("Only time and utc scales accept interval strings."),r&&(e=e.every(r))),e}function qd(t,e,n){let r=t.range(),i=r[0],o=M(r),a=Od;if(i>o&&(r=o,o=i,i=r,a=Rd),i=Math.floor(i),o=Math.ceil(o),e=e.map((e=>[e,t(e)])).filter((t=>i<=t[1]&&t[1]<=o)).sort(a).map((t=>t[0])),n>0&&e.length>1){const t=[e[0],M(e)];for(;e.length>n&&e.length>=3;)e=e.filter(((t,e)=>!(e%2)));e.length<3&&(e=t)}return e}function Ld(t,e){return t.bins?qd(t,t.bins):t.ticks?t.ticks(e):t.domain()}function Ud(t,e,n,r,i,o){const a=e.type;let u=Nd;if(a===Yh||i===Yh)u=t.timeFormat(r);else if(a===Vh||i===Vh)u=t.utcFormat(r);else if(xd(a)){const i=t.formatFloat(r);if(o||e.bins)u=i;else{const t=Pd(e,n,!1);u=e=>t(e)?i(e):""}}else if(e.tickFormat){const i=e.domain();u=t.formatSpan(i[0],i[i.length-1],n,r)}else r&&(u=t.format(r));return u}function Pd(t,e,n){const r=Ld(t,e),i=t.base(),o=Math.log(i),a=Math.max(1,i*e/r.length),u=t=>{let e=t/Math.pow(i,Math.round(Math.log(t)/o));return e*i<i-.5&&(e*=i),e<=a};return n?r.filter(u):u}const jd={[Xh]:"quantiles",[Jh]:"thresholds",[Zh]:"domain"},Id={[Xh]:"quantiles",[Jh]:"domain"};function Wd(t,e){return t.bins?function(t){const e=t.slice(0,-1);return e.max=M(t),e}(t.bins):t.type===jh?Pd(t,e,!0):jd[t.type]?function(t){const e=[-1/0].concat(t);return e.max=1/0,e}(t[jd[t.type]]()):Ld(t,e)}function Hd(t,e,n,r,i,o,a){const u=Id[e.type]&&o!==Yh&&o!==Vh?function(t,e,n){const r=e[Id[e.type]](),i=r.length;let o,a=i>1?r[1]-r[0]:r[0];for(o=1;o<i;++o)a=Math.min(a,r[o]-r[o-1]);return t.formatSpan(0,a,30,n)}(t,e,i):Ud(t,e,n,i,o,a);return r===zd&&(t=>jd[t.type]||t.bins)(e)?Yd(u):"discrete"===r?Gd(u):Xd(u)}const Yd=t=>(e,n,r)=>{const i=Vd(r[n+1],Vd(r.max,1/0)),o=Jd(e,t),a=Jd(i,t);return o&&a?o+" – "+a:a?"< "+a:"≥ "+o},Vd=(t,e)=>null!=t?t:e,Gd=t=>(e,n)=>n?t(e):null,Xd=t=>e=>t(e),Jd=(t,e)=>Number.isFinite(t)?e(t):null;function Zd(t,e,n,r){const i=r||e.type;return gt(n)&&function(t){return md(t,ad)}(i)&&(n=n.replace(/%a/g,"%A").replace(/%b/g,"%B")),n||i!==Yh?n||i!==Vh?Hd(t,e,5,null,n,r,!0):t.utcFormat("%A, %d %B %Y, %X UTC"):t.timeFormat("%A, %d %B %Y, %X")}function Qd(t,e,n){n=n||{};const r=Math.max(3,n.maxlen||7),i=Zd(t,e,n.format,n.formatType);if(_d(e.type)){const t=Wd(e).slice(1).map(i),n=t.length;return`${n} boundar${1===n?"y":"ies"}: ${t.join(", ")}`}if(vd(e.type)){const t=e.domain(),n=t.length;return`${n} value${1===n?"":"s"}: ${n>r?t.slice(0,r-2).map(i).join(", ")+", ending with "+t.slice(-1).map(i):t.map(i).join(", ")}`}{const t=e.domain();return`values from ${i(t[0])} to ${i(M(t))}`}}let Kd=0;const tp="p_";function ep(t){return t&&t.gradient}function np(t,e,n){const r=t.gradient;let i=t.id,o="radial"===r?tp:"";return i||(i=t.id="gradient_"+Kd++,"radial"===r?(t.x1=rp(t.x1,.5),t.y1=rp(t.y1,.5),t.r1=rp(t.r1,0),t.x2=rp(t.x2,.5),t.y2=rp(t.y2,.5),t.r2=rp(t.r2,.5),o=tp):(t.x1=rp(t.x1,0),t.y1=rp(t.y1,0),t.x2=rp(t.x2,1),t.y2=rp(t.y2,0))),e[i]=t,"url("+(n||"")+"#"+o+i+")"}function rp(t,e){return null!=t?t:e}function ip(t,e){var n,r=[];return n={gradient:"linear",x1:t?t[0]:0,y1:t?t[1]:0,x2:e?e[0]:1,y2:e?e[1]:0,stops:r,stop:function(t,e){return r.push({offset:t,color:e}),n}}}const op={basis:{curve:function(t){return new _l(t)}},"basis-closed":{curve:function(t){return new xl(t)}},"basis-open":{curve:function(t){return new bl(t)}},bundle:{curve:kl,tension:"beta",value:.85},cardinal:{curve:El,tension:"tension",value:0},"cardinal-open":{curve:Sl,tension:"tension",value:0},"cardinal-closed":{curve:Cl,tension:"tension",value:0},"catmull-rom":{curve:zl,tension:"alpha",value:.5},"catmull-rom-closed":{curve:Ol,tension:"alpha",value:.5},"catmull-rom-open":{curve:$l,tension:"alpha",value:.5},linear:{curve:fl},"linear-closed":{curve:function(t){return new ql(t)}},monotone:{horizontal:function(t){return new Wl(t)},vertical:function(t){return new Il(t)}},natural:{curve:function(t){return new Yl(t)}},step:{curve:function(t){return new Gl(t,.5)}},"step-after":{curve:function(t){return new Gl(t,1)}},"step-before":{curve:function(t){return new Gl(t,0)}}};function ap(t,e,n){var r=it(op,t)&&op[t],i=null;return r&&(i=r.curve||r[e||"vertical"],r.tension&&null!=n&&(i=i[r.tension](n))),i}const up={m:2,l:2,h:1,v:1,c:6,s:4,q:4,t:2,a:7},sp=[/([MLHVCSQTAZmlhvcsqtaz])/g,/###/,/(\.\d+)(\.\d)/g,/(\d)([-+])/g,/\s|,|###/];function lp(t){const e=[];let n,r,i,o,a,u,s,l,c,f;const h=t.slice().replace(sp[0],"###$1").split(sp[1]).slice(1);for(s=0,c=h.length;s<c;++s){for(n=h[s],r=n.slice(1).trim().replace(sp[2],"$1###$2").replace(sp[3],"$1###$2").split(sp[4]),a=n.charAt(0),i=[a],l=0,f=r.length;l<f;++l)(o=+r[l])===o&&i.push(o);if(u=up[a.toLowerCase()],i.length-1>u){const t=i.length;for(l=1,e.push([a].concat(i.slice(l,l+=u))),a="M"===a?"L":"m"===a?"l":a;l<t;l+=u)e.push([a].concat(i.slice(l,l+u)))}else e.push(i)}return e}const cp=Math.PI/180,fp=Math.PI/2,hp=2*Math.PI,dp=Math.sqrt(3)/2;var pp={},gp={},mp=[].join;function yp(t){const e=mp.call(t);if(gp[e])return gp[e];var n=t[0],r=t[1],i=t[2],o=t[3],a=t[4],u=t[5],s=t[6],l=t[7];const c=l*a,f=-s*u,h=s*a,d=l*u,p=Math.cos(i),g=Math.sin(i),m=Math.cos(o),y=Math.sin(o),v=.5*(o-i),_=Math.sin(.5*v),x=8/3*_*_/Math.sin(v),b=n+p-x*g,w=r+g+x*p,k=n+m,A=r+y,M=k+x*y,E=A-x*m;return gp[e]=[c*b+f*w,h*b+d*w,c*M+f*E,h*M+d*E,c*k+f*A,h*k+d*A]}const vp=["l",0,0,0,0,0,0,0];function _p(t,e,n){const r=vp[0]=t[0];if("a"===r||"A"===r)vp[1]=e*t[1],vp[2]=n*t[2],vp[3]=t[3],vp[4]=t[4],vp[5]=t[5],vp[6]=e*t[6],vp[7]=n*t[7];else if("h"===r||"H"===r)vp[1]=e*t[1];else if("v"===r||"V"===r)vp[1]=n*t[1];else for(var i=1,o=t.length;i<o;++i)vp[i]=(i%2==1?e:n)*t[i];return vp}function xp(t,e,n,r,i,o){var a,u,s,l,c,f=null,h=0,d=0,p=0,g=0;null==n&&(n=0),null==r&&(r=0),null==i&&(i=1),null==o&&(o=i),t.beginPath&&t.beginPath();for(var m=0,y=e.length;m<y;++m){switch(a=e[m],1===i&&1===o||(a=_p(a,i,o)),a[0]){case"l":h+=a[1],d+=a[2],t.lineTo(h+n,d+r);break;case"L":h=a[1],d=a[2],t.lineTo(h+n,d+r);break;case"h":h+=a[1],t.lineTo(h+n,d+r);break;case"H":h=a[1],t.lineTo(h+n,d+r);break;case"v":d+=a[1],t.lineTo(h+n,d+r);break;case"V":d=a[1],t.lineTo(h+n,d+r);break;case"m":h+=a[1],d+=a[2],t.moveTo(h+n,d+r);break;case"M":h=a[1],d=a[2],t.moveTo(h+n,d+r);break;case"c":u=h+a[5],s=d+a[6],p=h+a[3],g=d+a[4],t.bezierCurveTo(h+a[1]+n,d+a[2]+r,p+n,g+r,u+n,s+r),h=u,d=s;break;case"C":h=a[5],d=a[6],p=a[3],g=a[4],t.bezierCurveTo(a[1]+n,a[2]+r,p+n,g+r,h+n,d+r);break;case"s":u=h+a[3],s=d+a[4],p=2*h-p,g=2*d-g,t.bezierCurveTo(p+n,g+r,h+a[1]+n,d+a[2]+r,u+n,s+r),p=h+a[1],g=d+a[2],h=u,d=s;break;case"S":u=a[3],s=a[4],p=2*h-p,g=2*d-g,t.bezierCurveTo(p+n,g+r,a[1]+n,a[2]+r,u+n,s+r),h=u,d=s,p=a[1],g=a[2];break;case"q":u=h+a[3],s=d+a[4],p=h+a[1],g=d+a[2],t.quadraticCurveTo(p+n,g+r,u+n,s+r),h=u,d=s;break;case"Q":u=a[3],s=a[4],t.quadraticCurveTo(a[1]+n,a[2]+r,u+n,s+r),h=u,d=s,p=a[1],g=a[2];break;case"t":u=h+a[1],s=d+a[2],null===f[0].match(/[QqTt]/)?(p=h,g=d):"t"===f[0]?(p=2*h-l,g=2*d-c):"q"===f[0]&&(p=2*h-p,g=2*d-g),l=p,c=g,t.quadraticCurveTo(p+n,g+r,u+n,s+r),d=s,p=(h=u)+a[1],g=d+a[2];break;case"T":u=a[1],s=a[2],p=2*h-p,g=2*d-g,t.quadraticCurveTo(p+n,g+r,u+n,s+r),h=u,d=s;break;case"a":bp(t,h+n,d+r,[a[1],a[2],a[3],a[4],a[5],a[6]+h+n,a[7]+d+r]),h+=a[6],d+=a[7];break;case"A":bp(t,h+n,d+r,[a[1],a[2],a[3],a[4],a[5],a[6]+n,a[7]+r]),h=a[6],d=a[7];break;case"z":case"Z":t.closePath()}f=a}}function bp(t,e,n,r){const i=function(t,e,n,r,i,o,a,u,s){const l=mp.call(arguments);if(pp[l])return pp[l];const c=a*cp,f=Math.sin(c),h=Math.cos(c),d=h*(u-t)*.5+f*(s-e)*.5,p=h*(s-e)*.5-f*(u-t)*.5;let g=d*d/((n=Math.abs(n))*n)+p*p/((r=Math.abs(r))*r);g>1&&(g=Math.sqrt(g),n*=g,r*=g);const m=h/n,y=f/n,v=-f/r,_=h/r,x=m*u+y*s,b=v*u+_*s,w=m*t+y*e,k=v*t+_*e;let A=1/((w-x)*(w-x)+(k-b)*(k-b))-.25;A<0&&(A=0);let M=Math.sqrt(A);o==i&&(M=-M);const E=.5*(x+w)-M*(k-b),D=.5*(b+k)+M*(w-x),C=Math.atan2(b-D,x-E);let F=Math.atan2(k-D,w-E)-C;F<0&&1===o?F+=hp:F>0&&0===o&&(F-=hp);const S=Math.ceil(Math.abs(F/(fp+.001))),B=[];for(let t=0;t<S;++t){const e=C+t*F/S,i=C+(t+1)*F/S;B[t]=[E,D,e,i,n,r,f,h]}return pp[l]=B}(r[5],r[6],r[0],r[1],r[3],r[4],r[2],e,n);for(let e=0;e<i.length;++e){const n=yp(i[e]);t.bezierCurveTo(n[0],n[1],n[2],n[3],n[4],n[5])}}const wp=.5773502691896257,kp={circle:{draw:function(t,e){const n=Math.sqrt(e)/2;t.moveTo(n,0),t.arc(0,0,n,0,hp)}},cross:{draw:function(t,e){var n=Math.sqrt(e)/2,r=n/2.5;t.moveTo(-n,-r),t.lineTo(-n,r),t.lineTo(-r,r),t.lineTo(-r,n),t.lineTo(r,n),t.lineTo(r,r),t.lineTo(n,r),t.lineTo(n,-r),t.lineTo(r,-r),t.lineTo(r,-n),t.lineTo(-r,-n),t.lineTo(-r,-r),t.closePath()}},diamond:{draw:function(t,e){const n=Math.sqrt(e)/2;t.moveTo(-n,0),t.lineTo(0,-n),t.lineTo(n,0),t.lineTo(0,n),t.closePath()}},square:{draw:function(t,e){var n=Math.sqrt(e),r=-n/2;t.rect(r,r,n,n)}},arrow:{draw:function(t,e){var n=Math.sqrt(e)/2,r=n/7,i=n/2.5,o=n/8;t.moveTo(-r,n),t.lineTo(r,n),t.lineTo(r,-o),t.lineTo(i,-o),t.lineTo(0,-n),t.lineTo(-i,-o),t.lineTo(-r,-o),t.closePath()}},wedge:{draw:function(t,e){var n=Math.sqrt(e)/2,r=dp*n,i=r-n*wp,o=n/4;t.moveTo(0,-r-i),t.lineTo(-o,r-i),t.lineTo(o,r-i),t.closePath()}},triangle:{draw:function(t,e){var n=Math.sqrt(e)/2,r=dp*n,i=r-n*wp;t.moveTo(0,-r-i),t.lineTo(-n,r-i),t.lineTo(n,r-i),t.closePath()}},"triangle-up":{draw:function(t,e){var n=Math.sqrt(e)/2,r=dp*n;t.moveTo(0,-r),t.lineTo(-n,r),t.lineTo(n,r),t.closePath()}},"triangle-down":{draw:function(t,e){var n=Math.sqrt(e)/2,r=dp*n;t.moveTo(0,r),t.lineTo(-n,-r),t.lineTo(n,-r),t.closePath()}},"triangle-right":{draw:function(t,e){var n=Math.sqrt(e)/2,r=dp*n;t.moveTo(r,0),t.lineTo(-r,-n),t.lineTo(-r,n),t.closePath()}},"triangle-left":{draw:function(t,e){var n=Math.sqrt(e)/2,r=dp*n;t.moveTo(-r,0),t.lineTo(r,-n),t.lineTo(r,n),t.closePath()}},stroke:{draw:function(t,e){const n=Math.sqrt(e)/2;t.moveTo(-n,0),t.lineTo(n,0)}}};function Ap(t){return it(kp,t)?kp[t]:function(t){if(!it(Mp,t)){const e=lp(t);Mp[t]={draw:function(t,n){xp(t,e,0,0,Math.sqrt(n)/2)}}}return Mp[t]}(t)}var Mp={};const Ep=.448084975506;function Dp(t){return t.x}function Cp(t){return t.y}function Fp(t){return t.width}function Sp(t){return t.height}function Bp(t){return"function"==typeof t?t:()=>+t}function Tp(t,e,n){return Math.max(e,Math.min(t,n))}function zp(){var t=Dp,e=Cp,n=Fp,r=Sp,i=Bp(0),o=i,a=i,u=i,s=null;function l(l,c,f){var h,d=null!=c?c:+t.call(this,l),p=null!=f?f:+e.call(this,l),g=+n.call(this,l),m=+r.call(this,l),y=Math.min(g,m)/2,v=Tp(+i.call(this,l),0,y),_=Tp(+o.call(this,l),0,y),x=Tp(+a.call(this,l),0,y),b=Tp(+u.call(this,l),0,y);if(s||(s=h=Ps()),v<=0&&_<=0&&x<=0&&b<=0)s.rect(d,p,g,m);else{var w=d+g,k=p+m;s.moveTo(d+v,p),s.lineTo(w-_,p),s.bezierCurveTo(w-Ep*_,p,w,p+Ep*_,w,p+_),s.lineTo(w,k-b),s.bezierCurveTo(w,k-Ep*b,w-Ep*b,k,w-b,k),s.lineTo(d+x,k),s.bezierCurveTo(d+Ep*x,k,d,k-Ep*x,d,k-x),s.lineTo(d,p+v),s.bezierCurveTo(d,p+Ep*v,d+Ep*v,p,d+v,p),s.closePath()}if(h)return s=null,h+""||null}return l.x=function(e){return arguments.length?(t=Bp(e),l):t},l.y=function(t){return arguments.length?(e=Bp(t),l):e},l.width=function(t){return arguments.length?(n=Bp(t),l):n},l.height=function(t){return arguments.length?(r=Bp(t),l):r},l.cornerRadius=function(t,e,n,r){return arguments.length?(i=Bp(t),o=null!=e?Bp(e):i,u=null!=n?Bp(n):i,a=null!=r?Bp(r):o,l):i},l.context=function(t){return arguments.length?(s=null==t?null:t,l):s},l}function Np(){var t,e,n,r,i,o,a,u,s=null;function l(t,e,n){const r=n/2;if(i){var l=a-e,c=t-o;if(l||c){var f=Math.sqrt(l*l+c*c),h=(l/=f)*u,d=(c/=f)*u,p=Math.atan2(c,l);s.moveTo(o-h,a-d),s.lineTo(t-l*r,e-c*r),s.arc(t,e,r,p-Math.PI,p),s.lineTo(o+h,a+d),s.arc(o,a,u,p,p+Math.PI)}else s.arc(t,e,r,0,hp);s.closePath()}else i=1;o=t,a=e,u=r}function c(o){var a,u,c,f=o.length,h=!1;for(null==s&&(s=c=Ps()),a=0;a<=f;++a)!(a<f&&r(u=o[a],a,o))===h&&(h=!h)&&(i=0),h&&l(+t(u,a,o),+e(u,a,o),+n(u,a,o));if(c)return s=null,c+""||null}return c.x=function(e){return arguments.length?(t=e,c):t},c.y=function(t){return arguments.length?(e=t,c):e},c.size=function(t){return arguments.length?(n=t,c):n},c.defined=function(t){return arguments.length?(r=t,c):r},c.context=function(t){return arguments.length?(s=null==t?null:t,c):s},c}function Op(t,e){return null!=t?t:e}const Rp=t=>t.x||0,$p=t=>t.y||0,qp=t=>!(!1===t.defined),Lp=function(){var t=nl,e=rl,n=js(0),r=null,i=il,o=ol,a=al,u=null;function s(){var s,l,c=+t.apply(this,arguments),f=+e.apply(this,arguments),h=i.apply(this,arguments)-Qs,d=o.apply(this,arguments)-Qs,p=Is(d-h),g=d>h;if(u||(u=s=Ps()),f<c&&(l=f,f=c,c=l),f>Js)if(p>Ks-Js)u.moveTo(f*Hs(h),f*Gs(h)),u.arc(0,0,f,h,d,!g),c>Js&&(u.moveTo(c*Hs(d),c*Gs(d)),u.arc(0,0,c,d,h,g));else{var m,y,v=h,_=d,x=h,b=d,w=p,k=p,A=a.apply(this,arguments)/2,M=A>Js&&(r?+r.apply(this,arguments):Xs(c*c+f*f)),E=Vs(Is(f-c)/2,+n.apply(this,arguments)),D=E,C=E;if(M>Js){var F=el(M/c*Gs(A)),S=el(M/f*Gs(A));(w-=2*F)>Js?(x+=F*=g?1:-1,b-=F):(w=0,x=b=(h+d)/2),(k-=2*S)>Js?(v+=S*=g?1:-1,_-=S):(k=0,v=_=(h+d)/2)}var B=f*Hs(v),T=f*Gs(v),z=c*Hs(b),N=c*Gs(b);if(E>Js){var O,R=f*Hs(_),$=f*Gs(_),q=c*Hs(x),L=c*Gs(x);if(p<Zs&&(O=ul(B,T,q,L,R,$,z,N))){var U=B-O[0],P=T-O[1],j=R-O[0],I=$-O[1],W=1/Gs(tl((U*j+P*I)/(Xs(U*U+P*P)*Xs(j*j+I*I)))/2),H=Xs(O[0]*O[0]+O[1]*O[1]);D=Vs(E,(c-H)/(W-1)),C=Vs(E,(f-H)/(W+1))}}k>Js?C>Js?(m=sl(q,L,B,T,f,C,g),y=sl(R,$,z,N,f,C,g),u.moveTo(m.cx+m.x01,m.cy+m.y01),C<E?u.arc(m.cx,m.cy,C,Ws(m.y01,m.x01),Ws(y.y01,y.x01),!g):(u.arc(m.cx,m.cy,C,Ws(m.y01,m.x01),Ws(m.y11,m.x11),!g),u.arc(0,0,f,Ws(m.cy+m.y11,m.cx+m.x11),Ws(y.cy+y.y11,y.cx+y.x11),!g),u.arc(y.cx,y.cy,C,Ws(y.y11,y.x11),Ws(y.y01,y.x01),!g))):(u.moveTo(B,T),u.arc(0,0,f,v,_,!g)):u.moveTo(B,T),c>Js&&w>Js?D>Js?(m=sl(z,N,R,$,c,-D,g),y=sl(B,T,q,L,c,-D,g),u.lineTo(m.cx+m.x01,m.cy+m.y01),D<E?u.arc(m.cx,m.cy,D,Ws(m.y01,m.x01),Ws(y.y01,y.x01),!g):(u.arc(m.cx,m.cy,D,Ws(m.y01,m.x01),Ws(m.y11,m.x11),!g),u.arc(0,0,c,Ws(m.cy+m.y11,m.cx+m.x11),Ws(y.cy+y.y11,y.cx+y.x11),g),u.arc(y.cx,y.cy,D,Ws(y.y11,y.x11),Ws(y.y01,y.x01),!g))):u.arc(0,0,c,b,x,g):u.lineTo(z,N)}else u.moveTo(0,0);if(u.closePath(),s)return u=null,s+""||null}return s.centroid=function(){var n=(+t.apply(this,arguments)+ +e.apply(this,arguments))/2,r=(+i.apply(this,arguments)+ +o.apply(this,arguments))/2-Zs/2;return[Hs(r)*n,Gs(r)*n]},s.innerRadius=function(e){return arguments.length?(t="function"==typeof e?e:js(+e),s):t},s.outerRadius=function(t){return arguments.length?(e="function"==typeof t?t:js(+t),s):e},s.cornerRadius=function(t){return arguments.length?(n="function"==typeof t?t:js(+t),s):n},s.padRadius=function(t){return arguments.length?(r=null==t?null:"function"==typeof t?t:js(+t),s):r},s.startAngle=function(t){return arguments.length?(i="function"==typeof t?t:js(+t),s):i},s.endAngle=function(t){return arguments.length?(o="function"==typeof t?t:js(+t),s):o},s.padAngle=function(t){return arguments.length?(a="function"==typeof t?t:js(+t),s):a},s.context=function(t){return arguments.length?(u=null==t?null:t,s):u},s}().startAngle((t=>t.startAngle||0)).endAngle((t=>t.endAngle||0)).padAngle((t=>t.padAngle||0)).innerRadius((t=>t.innerRadius||0)).outerRadius((t=>t.outerRadius||0)).cornerRadius((t=>t.cornerRadius||0)),Up=gl().x(Rp).y1($p).y0((t=>(t.y||0)+(t.height||0))).defined(qp),Pp=gl().y($p).x1(Rp).x0((t=>(t.x||0)+(t.width||0))).defined(qp),jp=pl().x(Rp).y($p).defined(qp),Ip=zp().x(Rp).y($p).width((t=>t.width||0)).height((t=>t.height||0)).cornerRadius((t=>Op(t.cornerRadiusTopLeft,t.cornerRadius)||0),(t=>Op(t.cornerRadiusTopRight,t.cornerRadius)||0),(t=>Op(t.cornerRadiusBottomRight,t.cornerRadius)||0),(t=>Op(t.cornerRadiusBottomLeft,t.cornerRadius)||0)),Wp=function(t,e){var n=null;function r(){var r;if(n||(n=r=Ps()),t.apply(this,arguments).draw(n,+e.apply(this,arguments)),r)return n=null,r+""||null}return t="function"==typeof t?t:js(t||ml),e="function"==typeof e?e:js(void 0===e?64:+e),r.type=function(e){return arguments.length?(t="function"==typeof e?e:js(e),r):t},r.size=function(t){return arguments.length?(e="function"==typeof t?t:js(+t),r):e},r.context=function(t){return arguments.length?(n=null==t?null:t,r):n},r}().type((t=>Ap(t.shape||"circle"))).size((t=>Op(t.size,64))),Hp=Np().x(Rp).y($p).defined(qp).size((t=>t.size||1));function Yp(t){return t.cornerRadius||t.cornerRadiusTopLeft||t.cornerRadiusTopRight||t.cornerRadiusBottomRight||t.cornerRadiusBottomLeft}function Vp(t,e,n,r){return Ip.context(t)(e,n,r)}var Gp=1;function Xp(){Gp=1}function Jp(t,e,n){var r=e.clip,i=t._defs,o=e.clip_id||(e.clip_id="clip"+Gp++),a=i.clipping[o]||(i.clipping[o]={id:o});return Y(r)?a.path=r(null):Yp(n)?a.path=Vp(null,n,0,0):(a.width=n.width||0,a.height=n.height||0),"url(#"+o+")"}function Zp(t){this.clear(),t&&this.union(t)}function Qp(t){this.mark=t,this.bounds=this.bounds||new Zp}function Kp(t){Qp.call(this,t),this.items=this.items||[]}function tg(t){this._pending=0,this._loader=t||So()}function eg(t){t._pending+=1}function ng(t){t._pending-=1}function rg(t,e,n){if(e.stroke&&0!==e.opacity&&0!==e.strokeOpacity){const r=null!=e.strokeWidth?+e.strokeWidth:1;t.expand(r+(n?function(t,e){return t.strokeJoin&&"miter"!==t.strokeJoin?0:e}(e,r):0))}return t}Zp.prototype={clone(){return new Zp(this)},clear(){return this.x1=+Number.MAX_VALUE,this.y1=+Number.MAX_VALUE,this.x2=-Number.MAX_VALUE,this.y2=-Number.MAX_VALUE,this},empty(){return this.x1===+Number.MAX_VALUE&&this.y1===+Number.MAX_VALUE&&this.x2===-Number.MAX_VALUE&&this.y2===-Number.MAX_VALUE},equals(t){return this.x1===t.x1&&this.y1===t.y1&&this.x2===t.x2&&this.y2===t.y2},set(t,e,n,r){return n<t?(this.x2=t,this.x1=n):(this.x1=t,this.x2=n),r<e?(this.y2=e,this.y1=r):(this.y1=e,this.y2=r),this},add(t,e){return t<this.x1&&(this.x1=t),e<this.y1&&(this.y1=e),t>this.x2&&(this.x2=t),e>this.y2&&(this.y2=e),this},expand(t){return this.x1-=t,this.y1-=t,this.x2+=t,this.y2+=t,this},round(){return this.x1=Math.floor(this.x1),this.y1=Math.floor(this.y1),this.x2=Math.ceil(this.x2),this.y2=Math.ceil(this.y2),this},scale(t){return this.x1*=t,this.y1*=t,this.x2*=t,this.y2*=t,this},translate(t,e){return this.x1+=t,this.x2+=t,this.y1+=e,this.y2+=e,this},rotate(t,e,n){const r=this.rotatedPoints(t,e,n);return this.clear().add(r[0],r[1]).add(r[2],r[3]).add(r[4],r[5]).add(r[6],r[7])},rotatedPoints(t,e,n){var{x1:r,y1:i,x2:o,y2:a}=this,u=Math.cos(t),s=Math.sin(t),l=e-e*u+n*s,c=n-e*s-n*u;return[u*r-s*i+l,s*r+u*i+c,u*r-s*a+l,s*r+u*a+c,u*o-s*i+l,s*o+u*i+c,u*o-s*a+l,s*o+u*a+c]},union(t){return t.x1<this.x1&&(this.x1=t.x1),t.y1<this.y1&&(this.y1=t.y1),t.x2>this.x2&&(this.x2=t.x2),t.y2>this.y2&&(this.y2=t.y2),this},intersect(t){return t.x1>this.x1&&(this.x1=t.x1),t.y1>this.y1&&(this.y1=t.y1),t.x2<this.x2&&(this.x2=t.x2),t.y2<this.y2&&(this.y2=t.y2),this},encloses(t){return t&&this.x1<=t.x1&&this.x2>=t.x2&&this.y1<=t.y1&&this.y2>=t.y2},alignsWith(t){return t&&(this.x1==t.x1||this.x2==t.x2||this.y1==t.y1||this.y2==t.y2)},intersects(t){return t&&!(this.x2<t.x1||this.x1>t.x2||this.y2<t.y1||this.y1>t.y2)},contains(t,e){return!(t<this.x1||t>this.x2||e<this.y1||e>this.y2)},width(){return this.x2-this.x1},height(){return this.y2-this.y1}},st(Kp,Qp),tg.prototype={pending(){return this._pending},sanitizeURL(t){const e=this;return eg(e),e._loader.sanitize(t,{context:"href"}).then((t=>(ng(e),t))).catch((()=>(ng(e),null)))},loadImage(t){const e=this,n=Jl();return eg(e),e._loader.sanitize(t,{context:"image"}).then((t=>{const r=t.href;if(!r||!n)throw{url:r};const i=new n,o=it(t,"crossOrigin")?t.crossOrigin:"anonymous";return null!=o&&(i.crossOrigin=o),i.onload=()=>ng(e),i.onerror=()=>ng(e),i.src=r,i})).catch((t=>(ng(e),{complete:!1,width:0,height:0,src:t&&t.url||""})))},ready(){const t=this;return new Promise((e=>{!function n(r){t.pending()?setTimeout((()=>{n(!0)}),10):e(r)}(!1)}))}};const ig=hp-1e-8;let og,ag,ug,sg,lg,cg,fg,hg;const dg=(t,e)=>og.add(t,e),pg=(t,e)=>dg(ag=t,ug=e),gg=t=>dg(t,og.y1),mg=t=>dg(og.x1,t),yg=(t,e)=>lg*t+fg*e,vg=(t,e)=>cg*t+hg*e,_g=(t,e)=>dg(yg(t,e),vg(t,e)),xg=(t,e)=>pg(yg(t,e),vg(t,e));function bg(t,e){return og=t,e?(sg=e*cp,lg=hg=Math.cos(sg),cg=Math.sin(sg),fg=-cg):(lg=hg=1,sg=cg=fg=0),wg}const wg={beginPath(){},closePath(){},moveTo:xg,lineTo:xg,rect(t,e,n,r){sg?(_g(t+n,e),_g(t+n,e+r),_g(t,e+r),xg(t,e)):(dg(t+n,e+r),pg(t,e))},quadraticCurveTo(t,e,n,r){const i=yg(t,e),o=vg(t,e),a=yg(n,r),u=vg(n,r);kg(ag,i,a,gg),kg(ug,o,u,mg),pg(a,u)},bezierCurveTo(t,e,n,r,i,o){const a=yg(t,e),u=vg(t,e),s=yg(n,r),l=vg(n,r),c=yg(i,o),f=vg(i,o);Ag(ag,a,s,c,gg),Ag(ug,u,l,f,mg),pg(c,f)},arc(t,e,n,r,i,o){if(r+=sg,i+=sg,ag=n*Math.cos(i)+t,ug=n*Math.sin(i)+e,Math.abs(i-r)>ig)dg(t-n,e-n),dg(t+n,e+n);else{const a=r=>dg(n*Math.cos(r)+t,n*Math.sin(r)+e);let u,s;if(a(r),a(i),i!==r)if((r%=hp)<0&&(r+=hp),(i%=hp)<0&&(i+=hp),i<r&&(o=!o,u=r,r=i,i=u),o)for(i-=hp,u=r-r%fp,s=0;s<4&&u>i;++s,u-=fp)a(u);else for(u=r-r%fp+fp,s=0;s<4&&u<i;++s,u+=fp)a(u)}}};function kg(t,e,n,r){const i=(t-e)/(t+n-2*e);0<i&&i<1&&r(t+(e-t)*i)}function Ag(t,e,n,r,i){const o=r-t+3*e-3*n,a=t+n-2*e,u=t-e;let s,l=0,c=0;Math.abs(o)>1e-14?(s=a*a+u*o,s>=0&&(s=Math.sqrt(s),l=(-a+s)/o,c=(-a-s)/o)):l=.5*u/a,0<l&&l<1&&i(Mg(l,t,e,n,r)),0<c&&c<1&&i(Mg(c,t,e,n,r))}function Mg(t,e,n,r,i){const o=1-t,a=o*o,u=t*t;return a*o*e+3*a*t*n+3*o*u*r+u*t*i}var Eg=(Eg=Xl(1,1))?Eg.getContext("2d"):null;const Dg=new Zp;function Cg(t){return function(e,n){if(!Eg)return!0;t(Eg,e),Dg.clear().union(e.bounds).intersect(n).round();const{x1:r,y1:i,x2:o,y2:a}=Dg;for(let t=i;t<=a;++t)for(let e=r;e<=o;++e)if(Eg.isPointInPath(e,t))return!0;return!1}}function Fg(t,e){return e.contains(t.x||0,t.y||0)}function Sg(t,e){const n=t.x||0,r=t.y||0,i=t.width||0,o=t.height||0;return e.intersects(Dg.set(n,r,n+i,r+o))}function Bg(t,e){const n=t.x||0,r=t.y||0;return Tg(e,n,r,null!=t.x2?t.x2:n,null!=t.y2?t.y2:r)}function Tg(t,e,n,r,i){const{x1:o,y1:a,x2:u,y2:s}=t,l=r-e,c=i-n;let f,h,d,p,g=0,m=1;for(p=0;p<4;++p){if(0===p&&(f=-l,h=-(o-e)),1===p&&(f=l,h=u-e),2===p&&(f=-c,h=-(a-n)),3===p&&(f=c,h=s-n),Math.abs(f)<1e-10&&h<0)return!1;if(d=h/f,f<0){if(d>m)return!1;d>g&&(g=d)}else if(f>0){if(d<g)return!1;d<m&&(m=d)}}return!0}function zg(t,e){t.globalCompositeOperation=e.blend||"source-over"}function Ng(t,e){return null==t?e:t}function Og(t,e){const n=e.length;for(let r=0;r<n;++r)t.addColorStop(e[r].offset,e[r].color);return t}function Rg(t,e,n){return ep(n)?function(t,e,n){const r=n.width(),i=n.height();let o;if("radial"===e.gradient)o=t.createRadialGradient(n.x1+Ng(e.x1,.5)*r,n.y1+Ng(e.y1,.5)*i,Math.max(r,i)*Ng(e.r1,0),n.x1+Ng(e.x2,.5)*r,n.y1+Ng(e.y2,.5)*i,Math.max(r,i)*Ng(e.r2,.5));else{const a=Ng(e.x1,0),u=Ng(e.y1,0),s=Ng(e.x2,1),l=Ng(e.y2,0);if(a!==s&&u!==l&&r!==i){const n=Xl(Math.ceil(r),Math.ceil(i)),o=n.getContext("2d");return o.scale(r,i),o.fillStyle=Og(o.createLinearGradient(a,u,s,l),e.stops),o.fillRect(0,0,r,i),t.createPattern(n,"no-repeat")}o=t.createLinearGradient(n.x1+a*r,n.y1+u*i,n.x1+s*r,n.y1+l*i)}return Og(o,e.stops)}(t,n,e.bounds):n}function $g(t,e,n){return(n*=null==e.fillOpacity?1:e.fillOpacity)>0&&(t.globalAlpha=n,t.fillStyle=Rg(t,e,e.fill),!0)}var qg=[];function Lg(t,e,n){var r=null!=(r=e.strokeWidth)?r:1;return!(r<=0)&&((n*=null==e.strokeOpacity?1:e.strokeOpacity)>0&&(t.globalAlpha=n,t.strokeStyle=Rg(t,e,e.stroke),t.lineWidth=r,t.lineCap=e.strokeCap||"butt",t.lineJoin=e.strokeJoin||"miter",t.miterLimit=e.strokeMiterLimit||10,t.setLineDash&&(t.setLineDash(e.strokeDash||qg),t.lineDashOffset=e.strokeDashOffset||0),!0))}function Ug(t,e){return t.zindex-e.zindex||t.index-e.index}function Pg(t){if(!t.zdirty)return t.zitems;var e,n,r,i=t.items,o=[];for(n=0,r=i.length;n<r;++n)(e=i[n]).index=n,e.zindex&&o.push(e);return t.zdirty=!1,t.zitems=o.sort(Ug)}function jg(t,e){var n,r,i=t.items;if(!i||!i.length)return;const o=Pg(t);if(o&&o.length){for(n=0,r=i.length;n<r;++n)i[n].zindex||e(i[n]);i=o}for(n=0,r=i.length;n<r;++n)e(i[n])}function Ig(t,e){var n,r,i=t.items;if(!i||!i.length)return null;const o=Pg(t);for(o&&o.length&&(i=o),r=i.length;--r>=0;)if(n=e(i[r]))return n;if(i===o)for(r=(i=t.items).length;--r>=0;)if(!i[r].zindex&&(n=e(i[r])))return n;return null}function Wg(t){return function(e,n,r){jg(n,(n=>{r&&!r.intersects(n.bounds)||Yg(t,e,n,n)}))}}function Hg(t){return function(e,n,r){!n.items.length||r&&!r.intersects(n.bounds)||Yg(t,e,n.items[0],n.items)}}function Yg(t,e,n,r){var i=null==n.opacity?1:n.opacity;0!==i&&(t(e,r)||(zg(e,n),n.fill&&$g(e,n,i)&&e.fill(),n.stroke&&Lg(e,n,i)&&e.stroke()))}function Vg(t){return t=t||g,function(e,n,r,i,o,a){return r*=e.pixelRatio,i*=e.pixelRatio,Ig(n,(n=>{const u=n.bounds;if((!u||u.contains(o,a))&&u)return t(e,n,r,i,o,a)?n:void 0}))}}function Gg(t,e){return function(n,r,i,o){var a,u,s=Array.isArray(r)?r[0]:r,l=null==e?s.fill:e,c=s.stroke&&n.isPointInStroke;return c&&(a=s.strokeWidth,u=s.strokeCap,n.lineWidth=null!=a?a:1,n.lineCap=null!=u?u:"butt"),!t(n,r)&&(l&&n.isPointInPath(i,o)||c&&n.isPointInStroke(i,o))}}function Xg(t){return Vg(Gg(t))}function Jg(t,e){return"translate("+t+","+e+")"}function Zg(t){return"rotate("+t+")"}function Qg(t){return Jg(t.x||0,t.y||0)}function Kg(t,e,n){function r(t,n){var r=n.x||0,i=n.y||0,o=n.angle||0;t.translate(r,i),o&&t.rotate(o*=cp),t.beginPath(),e(t,n),o&&t.rotate(-o),t.translate(-r,-i)}return{type:t,tag:"path",nested:!1,attr:function(t,n){t("transform",function(t){return Jg(t.x||0,t.y||0)+(t.angle?" "+Zg(t.angle):"")}(n)),t("d",e(null,n))},bound:function(t,n){return e(bg(t,n.angle),n),rg(t,n).translate(n.x||0,n.y||0)},draw:Wg(r),pick:Xg(r),isect:n||Cg(r)}}var tm=Kg("arc",(function(t,e){return Lp.context(t)(e)}));function em(t,e,n){function r(t,n){t.beginPath(),e(t,n)}const i=Gg(r);return{type:t,tag:"path",nested:!0,attr:function(t,n){var r=n.mark.items;r.length&&t("d",e(null,r))},bound:function(t,n){var r=n.items;return 0===r.length?t:(e(bg(t),r),rg(t,r[0]))},draw:Hg(r),pick:function(t,e,n,r,o,a){var u=e.items,s=e.bounds;return!u||!u.length||s&&!s.contains(o,a)?null:(n*=t.pixelRatio,r*=t.pixelRatio,i(t,u,n,r)?u[0]:null)},isect:Fg,tip:n}}var nm=em("area",(function(t,e){const n=e[0],r=n.interpolate||"linear";return("horizontal"===n.orient?Pp:Up).curve(ap(r,n.orient,n.tension)).context(t)(e)}),(function(t,e){for(var n,r,i="horizontal"===t[0].orient?e[1]:e[0],o="horizontal"===t[0].orient?"y":"x",a=t.length,u=1/0;--a>=0;)!1!==t[a].defined&&(r=Math.abs(t[a][o]-i))<u&&(u=r,n=t[a]);return n}));function rm(t,e){t.beginPath(),Yp(e)?Vp(t,e,0,0):t.rect(0,0,e.width||0,e.height||0),t.clip()}function im(t){const e=Ng(t.strokeWidth,1);return null!=t.strokeOffset?t.strokeOffset:t.stroke&&e>.5&&e<1.5?.5-Math.abs(e-1):0}function om(t,e){const n=im(e);t("d",Vp(null,e,n,n))}function am(t,e,n,r){const i=im(e);t.beginPath(),Vp(t,e,(n||0)+i,(r||0)+i)}const um=Gg(am),sm=Gg(am,!1),lm=Gg(am,!0);var cm={type:"group",tag:"g",nested:!1,attr:function(t,e){t("transform",Qg(e))},bound:function(t,e){if(!e.clip&&e.items){const n=e.items,r=n.length;for(let e=0;e<r;++e)t.union(n[e].bounds)}return(e.clip||e.width||e.height)&&!e.noBound&&t.add(0,0).add(e.width||0,e.height||0),rg(t,e),t.translate(e.x||0,e.y||0)},draw:function(t,e,n){jg(e,(e=>{const r=e.x||0,i=e.y||0,o=e.strokeForeground,a=null==e.opacity?1:e.opacity;(e.stroke||e.fill)&&a&&(am(t,e,r,i),zg(t,e),e.fill&&$g(t,e,a)&&t.fill(),e.stroke&&!o&&Lg(t,e,a)&&t.stroke()),t.save(),t.translate(r,i),e.clip&&rm(t,e),n&&n.translate(-r,-i),jg(e,(e=>{this.draw(t,e,n)})),n&&n.translate(r,i),t.restore(),o&&e.stroke&&a&&(am(t,e,r,i),zg(t,e),Lg(t,e,a)&&t.stroke())}))},pick:function(t,e,n,r,i,o){if(e.bounds&&!e.bounds.contains(i,o)||!e.items)return null;const a=n*t.pixelRatio,u=r*t.pixelRatio;return Ig(e,(s=>{let l,c,f;const h=s.bounds;if(h&&!h.contains(i,o))return;c=s.x||0,f=s.y||0;const d=c+(s.width||0),p=f+(s.height||0),g=s.clip;if(g&&(i<c||i>d||o<f||o>p))return;if(t.save(),t.translate(c,f),c=i-c,f=o-f,g&&Yp(s)&&!lm(t,s,a,u))return t.restore(),null;const m=s.strokeForeground,y=!1!==e.interactive;return y&&m&&s.stroke&&sm(t,s,a,u)?(t.restore(),s):(l=Ig(s,(t=>function(t,e,n){return(!1!==t.interactive||"group"===t.marktype)&&t.bounds&&t.bounds.contains(e,n)}(t,c,f)?this.pick(t,n,r,c,f):null)),!l&&y&&(s.fill||!m&&s.stroke)&&um(t,s,a,u)&&(l=s),t.restore(),l||null)}))},isect:Sg,content:function(t,e,n){t("clip-path",e.clip?Jp(n,e,e):null)},background:function(t,e){t("class","background"),t("aria-hidden",!0),om(t,e)},foreground:function(t,e){t("class","foreground"),t("aria-hidden",!0),e.strokeForeground?om(t,e):t("d","")}},fm={xmlns:"http://www.w3.org/2000/svg","xmlns:xlink":"http://www.w3.org/1999/xlink",version:"1.1"};function hm(t,e){var n=t.image;return(!n||t.url&&t.url!==n.url)&&(n={complete:!1,width:0,height:0},e.loadImage(t.url).then((e=>{t.image=e,t.image.url=t.url}))),n}function dm(t,e){return null!=t.width?t.width:e&&e.width?!1!==t.aspect&&t.height?t.height*e.width/e.height:e.width:0}function pm(t,e){return null!=t.height?t.height:e&&e.height?!1!==t.aspect&&t.width?t.width*e.height/e.width:e.height:0}function gm(t,e){return"center"===t?e/2:"right"===t?e:0}function mm(t,e){return"middle"===t?e/2:"bottom"===t?e:0}var ym={type:"image",tag:"image",nested:!1,attr:function(t,e,n){const r=hm(e,n),i=dm(e,r),o=pm(e,r),a=(e.x||0)-gm(e.align,i),u=(e.y||0)-mm(e.baseline,o);t("href",!r.src&&r.toDataURL?r.toDataURL():r.src||"",fm["xmlns:xlink"],"xlink:href"),t("transform",Jg(a,u)),t("width",i),t("height",o),t("preserveAspectRatio",!1===e.aspect?"none":"xMidYMid")},bound:function(t,e){const n=e.image,r=dm(e,n),i=pm(e,n),o=(e.x||0)-gm(e.align,r),a=(e.y||0)-mm(e.baseline,i);return t.set(o,a,o+r,a+i)},draw:function(t,e,n){jg(e,(e=>{if(n&&!n.intersects(e.bounds))return;const r=hm(e,this);let i=dm(e,r),o=pm(e,r);if(0===i||0===o)return;let a,u,s,l,c=(e.x||0)-gm(e.align,i),f=(e.y||0)-mm(e.baseline,o);!1!==e.aspect&&(u=r.width/r.height,s=e.width/e.height,u==u&&s==s&&u!==s&&(s<u?(l=i/u,f+=(o-l)/2,o=l):(l=o*u,c+=(i-l)/2,i=l))),(r.complete||r.toDataURL)&&(zg(t,e),t.globalAlpha=null!=(a=e.opacity)?a:1,t.imageSmoothingEnabled=!1!==e.smooth,t.drawImage(r,c,f,i,o))}))},pick:Vg(),isect:g,get:hm,xOffset:gm,yOffset:mm},vm=em("line",(function(t,e){const n=e[0],r=n.interpolate||"linear";return jp.curve(ap(r,n.orient,n.tension)).context(t)(e)}),(function(t,e){for(var n,r,i=Math.pow(t[0].strokeWidth||1,2),o=t.length;--o>=0;)if(!1!==t[o].defined&&(n=t[o].x-e[0])*n+(r=t[o].y-e[1])*r<i)return t[o];return null}));function _m(t,e){var n=e.path;if(null==n)return!0;var r=e.x||0,i=e.y||0,o=e.scaleX||1,a=e.scaleY||1,u=(e.angle||0)*cp,s=e.pathCache;s&&s.path===n||((e.pathCache=s=lp(n)).path=n),u&&t.rotate&&t.translate?(t.translate(r,i),t.rotate(u),xp(t,s,0,0,o,a),t.rotate(-u),t.translate(-r,-i)):xp(t,s,r,i,o,a)}var xm={type:"path",tag:"path",nested:!1,attr:function(t,e){var n=e.scaleX||1,r=e.scaleY||1;1===n&&1===r||t("vector-effect","non-scaling-stroke"),t("transform",function(t){return Jg(t.x||0,t.y||0)+(t.angle?" "+Zg(t.angle):"")+(t.scaleX||t.scaleY?" "+(e=t.scaleX||1,n=t.scaleY||1,"scale("+e+","+n+")"):"");var e,n}(e)),t("d",e.path)},bound:function(t,e){return _m(bg(t,e.angle),e)?t.set(0,0,0,0):rg(t,e,!0)},draw:Wg(_m),pick:Xg(_m),isect:Cg(_m)};function bm(t,e){t.beginPath(),Vp(t,e)}var wm={type:"rect",tag:"path",nested:!1,attr:function(t,e){t("d",Vp(null,e))},bound:function(t,e){var n,r;return rg(t.set(n=e.x||0,r=e.y||0,n+e.width||0,r+e.height||0),e)},draw:Wg(bm),pick:Xg(bm),isect:Sg};function km(t,e,n){var r,i,o,a;return!(!e.stroke||!Lg(t,e,n))&&(r=e.x||0,i=e.y||0,o=null!=e.x2?e.x2:r,a=null!=e.y2?e.y2:i,t.beginPath(),t.moveTo(r,i),t.lineTo(o,a),!0)}var Am={type:"rule",tag:"line",nested:!1,attr:function(t,e){t("transform",Qg(e)),t("x2",null!=e.x2?e.x2-(e.x||0):0),t("y2",null!=e.y2?e.y2-(e.y||0):0)},bound:function(t,e){var n,r;return rg(t.set(n=e.x||0,r=e.y||0,null!=e.x2?e.x2:n,null!=e.y2?e.y2:r),e)},draw:function(t,e,n){jg(e,(e=>{if(!n||n.intersects(e.bounds)){var r=null==e.opacity?1:e.opacity;r&&km(t,e,r)&&(zg(t,e),t.stroke())}}))},pick:Vg((function(t,e,n,r){return!!t.isPointInStroke&&(km(t,e,1)&&t.isPointInStroke(n,r))})),isect:Bg},Mm=Kg("shape",(function(t,e){return(e.mark.shape||e.shape).context(t)(e)})),Em=Kg("symbol",(function(t,e){return Wp.context(t)(e)}),Fg);const Dm=vt();var Cm={height:Nm,measureWidth:Tm,estimateWidth:Sm,width:Sm,canvas:Fm};function Fm(t){Cm.width=t&&Eg?Tm:Sm}function Sm(t,e){return Bm(qm(t,e),Nm(t))}function Bm(t,e){return~~(.8*t.length*e)}function Tm(t,e){return Nm(t)<=0||!(e=qm(t,e))?0:zm(e,Um(t))}function zm(t,e){const n=`(${e}) ${t}`;let r=Dm.get(n);return void 0===r&&(Eg.font=e,r=Eg.measureText(t).width,Dm.set(n,r)),r}function Nm(t){return null!=t.fontSize?+t.fontSize||0:11}function Om(t){return null!=t.lineHeight?t.lineHeight:Nm(t)+2}function Rm(t){return e=t.lineBreak&&t.text&&!_(t.text)?t.text.split(t.lineBreak):t.text,_(e)?e.length>1?e:e[0]:e;var e}function $m(t){const e=Rm(t);return(_(e)?e.length-1:0)*Om(t)}function qm(t,e){const n=null==e?"":(e+"").trim();return t.limit>0&&n.length?function(t,e){var n=+t.limit,r=function(t){if(Cm.width===Tm){const e=Um(t);return t=>zm(t,e)}{const e=Nm(t);return t=>Bm(t,e)}}(t);if(r(e)<n)return e;var i,o=t.ellipsis||"…",a="rtl"===t.dir,u=0,s=e.length;if(n-=r(o),a){for(;u<s;)i=u+s>>>1,r(e.slice(i))>n?u=i+1:s=i;return o+e.slice(u)}for(;u<s;)i=1+(u+s>>>1),r(e.slice(0,i))<n?u=i:s=i-1;return e.slice(0,u)+o}(t,n):n}function Lm(t,e){var n=t.font;return(e&&n?String(n).replace(/"/g,"'"):n)||"sans-serif"}function Um(t,e){return(t.fontStyle?t.fontStyle+" ":"")+(t.fontVariant?t.fontVariant+" ":"")+(t.fontWeight?t.fontWeight+" ":"")+Nm(t)+"px "+Lm(t,e)}function Pm(t){var e=t.baseline,n=Nm(t);return Math.round("top"===e?.79*n:"middle"===e?.3*n:"bottom"===e?-.21*n:"line-top"===e?.29*n+.5*Om(t):"line-bottom"===e?.29*n-.5*Om(t):0)}Fm(!0);const jm={left:"start",center:"middle",right:"end"},Im=new Zp;function Wm(t){var e,n=t.x||0,r=t.y||0,i=t.radius||0;return i&&(e=(t.theta||0)-fp,n+=i*Math.cos(e),r+=i*Math.sin(e)),Im.x1=n,Im.y1=r,Im}function Hm(t,e,n){var r,i=Cm.height(e),o=e.align,a=Wm(e),u=a.x1,s=a.y1,l=e.dx||0,c=(e.dy||0)+Pm(e)-Math.round(.8*i),f=Rm(e);if(_(f)?(i+=Om(e)*(f.length-1),r=f.reduce(((t,n)=>Math.max(t,Cm.width(e,n))),0)):r=Cm.width(e,f),"center"===o?l-=r/2:"right"===o&&(l-=r),t.set(l+=u,c+=s,l+r,c+i),e.angle&&!n)t.rotate(e.angle*cp,u,s);else if(2===n)return t.rotatedPoints(e.angle*cp,u,s);return t}var Ym={arc:tm,area:nm,group:cm,image:ym,line:vm,path:xm,rect:wm,rule:Am,shape:Mm,symbol:Em,text:{type:"text",tag:"text",nested:!1,attr:function(t,e){var n,r=e.dx||0,i=(e.dy||0)+Pm(e),o=Wm(e),a=o.x1,u=o.y1,s=e.angle||0;t("text-anchor",jm[e.align]||"start"),s?(n=Jg(a,u)+" "+Zg(s),(r||i)&&(n+=" "+Jg(r,i))):n=Jg(a+r,u+i),t("transform",n)},bound:Hm,draw:function(t,e,n){jg(e,(e=>{var r,i,o,a,u,s,l,c=null==e.opacity?1:e.opacity;if(!(n&&!n.intersects(e.bounds)||0===c||e.fontSize<=0||null==e.text||0===e.text.length)){if(t.font=Um(e),t.textAlign=e.align||"left",i=(r=Wm(e)).x1,o=r.y1,e.angle&&(t.save(),t.translate(i,o),t.rotate(e.angle*cp),i=o=0),i+=e.dx||0,o+=(e.dy||0)+Pm(e),s=Rm(e),zg(t,e),_(s))for(u=Om(e),a=0;a<s.length;++a)l=qm(e,s[a]),e.fill&&$g(t,e,c)&&t.fillText(l,i,o),e.stroke&&Lg(t,e,c)&&t.strokeText(l,i,o),o+=u;else l=qm(e,s),e.fill&&$g(t,e,c)&&t.fillText(l,i,o),e.stroke&&Lg(t,e,c)&&t.strokeText(l,i,o);e.angle&&t.restore()}}))},pick:Vg((function(t,e,n,r,i,o){if(e.fontSize<=0)return!1;if(!e.angle)return!0;var a=Wm(e),u=a.x1,s=a.y1,l=Hm(Im,e,1),c=-e.angle*cp,f=Math.cos(c),h=Math.sin(c),d=f*i-h*o+(u-f*u+h*s),p=h*i+f*o+(s-h*u-f*s);return l.contains(d,p)})),isect:function(t,e){const n=Hm(Im,t,2);return Tg(e,n[0],n[1],n[2],n[3])||Tg(e,n[0],n[1],n[4],n[5])||Tg(e,n[4],n[5],n[6],n[7])||Tg(e,n[2],n[3],n[6],n[7])}},trail:em("trail",(function(t,e){return Hp.context(t)(e)}),(function(t,e){for(var n,r,i=t.length;--i>=0;)if(!1!==t[i].defined&&(n=t[i].x-e[0])*n+(r=t[i].y-e[1])*r<(n=t[i].size||1)*n)return t[i];return null}))};function Vm(t,e,n){var r=Ym[t.mark.marktype],i=e||r.bound;return r.nested&&(t=t.mark),i(t.bounds||(t.bounds=new Zp),t,n)}var Gm={mark:null};function Xm(t,e,n){var r,i,o,a,u=Ym[t.marktype],s=u.bound,l=t.items,c=l&&l.length;if(u.nested)return c?o=l[0]:(Gm.mark=t,o=Gm),a=Vm(o,s,n),e=e&&e.union(a)||a;if(e=e||t.bounds&&t.bounds.clear()||new Zp,c)for(r=0,i=l.length;r<i;++r)e.union(Vm(l[r],s,n));return t.bounds=e}const Jm=["marktype","name","role","interactive","clip","items","zindex","x","y","width","height","align","baseline","fill","fillOpacity","opacity","blend","stroke","strokeOpacity","strokeWidth","strokeCap","strokeDash","strokeDashOffset","strokeForeground","strokeOffset","startAngle","endAngle","innerRadius","outerRadius","cornerRadius","padAngle","cornerRadiusTopLeft","cornerRadiusTopRight","cornerRadiusBottomLeft","cornerRadiusBottomRight","interpolate","tension","orient","defined","url","aspect","smooth","path","scaleX","scaleY","x2","y2","size","shape","text","angle","theta","radius","dir","dx","dy","ellipsis","limit","lineBreak","lineHeight","font","fontSize","fontWeight","fontStyle","fontVariant","description","aria","ariaRole","ariaRoleDescription"];function Zm(t,e){return JSON.stringify(t,Jm,e)}function Qm(t){return Km("string"==typeof t?JSON.parse(t):t)}function Km(t){var e,n,r,i=t.marktype,o=t.items;if(o)for(n=0,r=o.length;n<r;++n)e=i?"mark":"group",o[n][e]=t,o[n].zindex&&(o[n][e].zdirty=!0),"group"===(i||e)&&Km(o[n]);return i&&Xm(t),t}function ty(t){arguments.length?this.root=Qm(t):(this.root=ey({marktype:"group",name:"root",role:"frame"}),this.root.items=[new Kp(this.root)])}function ey(t,e){const n={bounds:new Zp,clip:!!t.clip,group:e,interactive:!1!==t.interactive,items:[],marktype:t.marktype,name:t.name||void 0,role:t.role||void 0,zindex:t.zindex||0};return null!=t.aria&&(n.aria=t.aria),t.description&&(n.description=t.description),n}function ny(t,e,n){return!t&&"undefined"!=typeof document&&document.createElement&&(t=document),t?n?t.createElementNS(n,e):t.createElement(e):null}function ry(t,e){e=e.toLowerCase();for(var n=t.childNodes,r=0,i=n.length;r<i;++r)if(n[r].tagName.toLowerCase()===e)return n[r]}function iy(t,e,n,r){var i,o=t.childNodes[e];return o&&o.tagName.toLowerCase()===n.toLowerCase()||(i=o||null,o=ny(t.ownerDocument,n,r),t.insertBefore(o,i)),o}function oy(t,e){for(var n=t.childNodes,r=n.length;r>e;)t.removeChild(n[--r]);return t}function ay(t){return"mark-"+t.marktype+(t.role?" role-"+t.role:"")+(t.name?" "+t.name:"")}function uy(t,e){const n=e.getBoundingClientRect();return[t.clientX-n.left-(e.clientLeft||0),t.clientY-n.top-(e.clientTop||0)]}function sy(t,e){this._active=null,this._handlers={},this._loader=t||So(),this._tooltip=e||ly}function ly(t,e,n,r){t.element().setAttribute("title",r||"")}function cy(t){this._el=null,this._bgcolor=null,this._loader=new tg(t)}ty.prototype={toJSON(t){return Zm(this.root,t||0)},mark(t,e,n){const r=ey(t,e=e||this.root.items[0]);return e.items[n]=r,r.zindex&&(r.group.zdirty=!0),r}},sy.prototype={initialize(t,e,n){return this._el=t,this._obj=n||null,this.origin(e)},element(){return this._el},canvas(){return this._el&&this._el.firstChild},origin(t){return arguments.length?(this._origin=t||[0,0],this):this._origin.slice()},scene(t){return arguments.length?(this._scene=t,this):this._scene},on(){},off(){},_handlerIndex(t,e,n){for(let r=t?t.length:0;--r>=0;)if(t[r].type===e&&(!n||t[r].handler===n))return r;return-1},handlers(t){const e=this._handlers,n=[];if(t)n.push(...e[this.eventName(t)]);else for(const t in e)n.push(...e[t]);return n},eventName(t){const e=t.indexOf(".");return e<0?t:t.slice(0,e)},handleHref(t,e,n){this._loader.sanitize(n,{context:"href"}).then((e=>{const n=new MouseEvent(t.type,t),r=ny(null,"a");for(const t in e)r.setAttribute(t,e[t]);r.dispatchEvent(n)})).catch((()=>{}))},handleTooltip(t,e,n){if(e&&null!=e.tooltip){e=function(t,e,n,r){var i,o,a=t&&t.mark;if(a&&(i=Ym[a.marktype]).tip){for((o=uy(e,n))[0]-=r[0],o[1]-=r[1];t=t.mark.group;)o[0]-=t.x||0,o[1]-=t.y||0;t=i.tip(a.items,o)}return t}(e,t,this.canvas(),this._origin);const r=n&&e&&e.tooltip||null;this._tooltip.call(this._obj,this,t,e,r)}},getItemBoundingClientRect(t){const e=this.canvas();if(!e)return;const n=e.getBoundingClientRect(),r=this._origin,i=t.bounds,o=i.width(),a=i.height();let u=i.x1+r[0]+n.left,s=i.y1+r[1]+n.top;for(;t.mark&&(t=t.mark.group);)u+=t.x||0,s+=t.y||0;return{x:u,y:s,width:o,height:a,left:u,top:s,right:u+o,bottom:s+a}}},cy.prototype={initialize(t,e,n,r,i){return this._el=t,this.resize(e,n,r,i)},element(){return this._el},canvas(){return this._el&&this._el.firstChild},background(t){return 0===arguments.length?this._bgcolor:(this._bgcolor=t,this)},resize(t,e,n,r){return this._width=t,this._height=e,this._origin=n||[0,0],this._scale=r||1,this},dirty(){},render(t){const e=this;return e._call=function(){e._render(t)},e._call(),e._call=null,e},_render(){},renderAsync(t){const e=this.render(t);return this._ready?this._ready.then((()=>e)):Promise.resolve(e)},_load(t,e){var n=this,r=n._loader[t](e);if(!n._ready){const t=n._call;n._ready=n._loader.ready().then((e=>{e&&t(),n._ready=null}))}return r},sanitizeURL(t){return this._load("sanitizeURL",t)},loadImage(t){return this._load("loadImage",t)}};const fy="dragenter",hy="dragleave",dy="dragover",py="mousedown",gy="mousemove",my="mouseout",yy="mouseover",vy="click",_y="mousewheel",xy="touchstart",by="touchmove",wy="touchend",ky=gy,Ay=my,My=vy;function Ey(t,e){sy.call(this,t,e),this._down=null,this._touch=null,this._first=!0,this._events={}}function Dy(t,e){(t=>t===xy||t===by||t===wy?[xy,by,wy]:[t])(e).forEach((e=>function(t,e){const n=t.canvas();n&&!t._events[e]&&(t._events[e]=1,n.addEventListener(e,t[e]?n=>t[e](n):n=>t.fire(e,n)))}(t,e)))}function Cy(t,e,n){return function(r){const i=this._active,o=this.pickEvent(r);o===i||(i&&i.exit||this.fire(n,r),this._active=o,this.fire(e,r)),this.fire(t,r)}}function Fy(t){return function(e){this.fire(t,e),this._active=null}}st(Ey,sy,{initialize(t,e,n){return this._canvas=t&&ry(t,"canvas"),[vy,py,gy,my,hy].forEach((t=>Dy(this,t))),sy.prototype.initialize.call(this,t,e,n)},canvas(){return this._canvas},context(){return this._canvas.getContext("2d")},events:["keydown","keypress","keyup",fy,hy,dy,py,"mouseup",gy,my,yy,vy,"dblclick","wheel",_y,xy,by,wy],DOMMouseScroll(t){this.fire(_y,t)},mousemove:Cy(gy,yy,my),dragover:Cy(dy,fy,hy),mouseout:Fy(my),dragleave:Fy(hy),mousedown(t){this._down=this._active,this.fire(py,t)},click(t){this._down===this._active&&(this.fire(vy,t),this._down=null)},touchstart(t){this._touch=this.pickEvent(t.changedTouches[0]),this._first&&(this._active=this._touch,this._first=!1),this.fire(xy,t,!0)},touchmove(t){this.fire(by,t,!0)},touchend(t){this.fire(wy,t,!0),this._touch=null},fire(t,e,n){const r=n?this._touch:this._active,i=this._handlers[t];if(e.vegaType=t,t===My&&r&&r.href?this.handleHref(e,r,r.href):t!==ky&&t!==Ay||this.handleTooltip(e,r,t!==Ay),i)for(let t=0,n=i.length;t<n;++t)i[t].handler.call(this._obj,e,r)},on(t,e){const n=this.eventName(t),r=this._handlers;return this._handlerIndex(r[n],t,e)<0&&(Dy(this,t),(r[n]||(r[n]=[])).push({type:t,handler:e})),this},off(t,e){const n=this.eventName(t),r=this._handlers[n],i=this._handlerIndex(r,t,e);return i>=0&&r.splice(i,1),this},pickEvent(t){const e=uy(t,this._canvas),n=this._origin;return this.pick(this._scene,e[0],e[1],e[0]-n[0],e[1]-n[1])},pick(t,e,n,r,i){const o=this.context();return Ym[t.marktype].pick.call(this,o,t,e,n,r,i)}});var Sy="undefined"!=typeof window&&window.devicePixelRatio||1;function By(t){cy.call(this,t),this._options={},this._redraw=!1,this._dirty=new Zp,this._tempb=new Zp}const Ty=cy.prototype;function zy(t,e){sy.call(this,t,e);const n=this;n._hrefHandler=Ny(n,((t,e)=>{e&&e.href&&n.handleHref(t,e,e.href)})),n._tooltipHandler=Ny(n,((t,e)=>{n.handleTooltip(t,e,t.type!==Ay)}))}st(By,cy,{initialize(t,e,n,r,i,o){return this._options=o||{},this._canvas=this._options.externalContext?null:Xl(1,1,this._options.type),t&&this._canvas&&(oy(t,0).appendChild(this._canvas),this._canvas.setAttribute("class","marks")),Ty.initialize.call(this,t,e,n,r,i)},resize(t,e,n,r){if(Ty.resize.call(this,t,e,n,r),this._canvas)!function(t,e,n,r,i,o){const a="undefined"!=typeof HTMLElement&&t instanceof HTMLElement&&null!=t.parentNode,u=t.getContext("2d"),s=a?Sy:i;t.width=e*s,t.height=n*s;for(const t in o)u[t]=o[t];a&&1!==s&&(t.style.width=e+"px",t.style.height=n+"px"),u.pixelRatio=s,u.setTransform(s,0,0,s,s*r[0],s*r[1])}(this._canvas,this._width,this._height,this._origin,this._scale,this._options.context);else{const t=this._options.externalContext;t||s("CanvasRenderer is missing a valid canvas or context"),t.scale(this._scale,this._scale),t.translate(this._origin[0],this._origin[1])}return this._redraw=!0,this},canvas(){return this._canvas},context(){return this._options.externalContext||(this._canvas?this._canvas.getContext("2d"):null)},dirty(t){const e=this._tempb.clear().union(t.bounds);let n=t.mark.group;for(;n;)e.translate(n.x||0,n.y||0),n=n.mark.group;this._dirty.union(e)},_render(t){const e=this.context(),n=this._origin,r=this._width,i=this._height,o=this._dirty,a=((t,e,n)=>(new Zp).set(0,0,e,n).translate(-t[0],-t[1]))(n,r,i);e.save();const u=this._redraw||o.empty()?(this._redraw=!1,a.expand(1)):function(t,e,n){return e.expand(1).round(),t.pixelRatio%1&&e.scale(t.pixelRatio).round().scale(1/t.pixelRatio),e.translate(-n[0]%1,-n[1]%1),t.beginPath(),t.rect(e.x1,e.y1,e.width(),e.height()),t.clip(),e}(e,a.intersect(o),n);return this.clear(-n[0],-n[1],r,i),this.draw(e,t,u),e.restore(),o.clear(),this},draw(t,e,n){const r=Ym[e.marktype];e.clip&&function(t,e){var n=e.clip;t.save(),Y(n)?(t.beginPath(),n(t),t.clip()):rm(t,e.group)}(t,e),r.draw.call(this,t,e,n),e.clip&&t.restore()},clear(t,e,n,r){const i=this._options,o=this.context();"pdf"===i.type||i.externalContext||o.clearRect(t,e,n,r),null!=this._bgcolor&&(o.fillStyle=this._bgcolor,o.fillRect(t,e,n,r))}});const Ny=(t,e)=>n=>{let r=n.target.__data__;r=Array.isArray(r)?r[0]:r,n.vegaType=n.type,e.call(t._obj,n,r)};st(zy,sy,{initialize(t,e,n){let r=this._svg;return r&&(r.removeEventListener(My,this._hrefHandler),r.removeEventListener(ky,this._tooltipHandler),r.removeEventListener(Ay,this._tooltipHandler)),this._svg=r=t&&ry(t,"svg"),r&&(r.addEventListener(My,this._hrefHandler),r.addEventListener(ky,this._tooltipHandler),r.addEventListener(Ay,this._tooltipHandler)),sy.prototype.initialize.call(this,t,e,n)},canvas(){return this._svg},on(t,e){const n=this.eventName(t),r=this._handlers;if(this._handlerIndex(r[n],t,e)<0){const i={type:t,handler:e,listener:Ny(this,e)};(r[n]||(r[n]=[])).push(i),this._svg&&this._svg.addEventListener(n,i.listener)}return this},off(t,e){const n=this.eventName(t),r=this._handlers[n],i=this._handlerIndex(r,t,e);return i>=0&&(this._svg&&this._svg.removeEventListener(n,r[i].listener),r.splice(i,1)),this}});const Oy="aria-hidden",Ry="aria-label",$y="role",qy="aria-roledescription",Ly="graphics-object",Uy="graphics-symbol",Py=(t,e,n)=>({[$y]:t,[qy]:e,[Ry]:n||void 0}),jy=Ct(["axis-domain","axis-grid","axis-label","axis-tick","axis-title","legend-band","legend-entry","legend-gradient","legend-label","legend-title","legend-symbol","title"]),Iy={axis:{desc:"axis",caption:function(t){const e=t.datum,n=t.orient,r=e.title?Gy(t):null,i=t.context,o=i.scales[e.scale].value,a=i.dataflow.locale(),u=o.type;return("left"===n||"right"===n?"Y":"X")+"-axis"+(r?` titled '${r}'`:"")+` for a ${vd(u)?"discrete":u} scale`+` with ${Qd(a,o,t)}`}},legend:{desc:"legend",caption:function(t){const e=t.datum,n=e.title?Gy(t):null,r=`${e.type||""} legend`.trim(),i=e.scales,o=Object.keys(i),a=t.context,u=a.scales[i[o[0]]].value,s=a.dataflow.locale();return l=r,(l.length?l[0].toUpperCase()+l.slice(1):l)+(n?` titled '${n}'`:"")+` for ${function(t){return(t=t.map((t=>t+("fill"===t||"stroke"===t?" color":"")))).length<2?t[0]:t.slice(0,-1).join(", ")+" and "+M(t)}(o)}`+` with ${Qd(s,u,t)}`;var l}},"title-text":{desc:"title",caption:t=>`Title text '${Vy(t)}'`},"title-subtitle":{desc:"subtitle",caption:t=>`Subtitle text '${Vy(t)}'`}},Wy={ariaRole:$y,ariaRoleDescription:qy,description:Ry};function Hy(t,e){const n=!1===e.aria;if(t(Oy,n||void 0),n||null==e.description)for(const e in Wy)t(Wy[e],void 0);else{const n=e.mark.marktype;t(Ry,e.description),t($y,e.ariaRole||("group"===n?Ly:Uy)),t(qy,e.ariaRoleDescription||`${n} mark`)}}function Yy(t){return!1===t.aria?{[Oy]:!0}:jy[t.role]?null:Iy[t.role]?function(t,e){try{const n=t.items[0],r=e.caption||(()=>"");return Py(e.role||Uy,e.desc,n.description||r(n))}catch(t){return null}}(t,Iy[t.role]):function(t){const e=t.marktype,n="group"===e||"text"===e||t.items.some((t=>null!=t.description&&!1!==t.aria));return Py(n?Ly:Uy,`${e} mark container`,t.description)}(t)}function Vy(t){return W(t.text).join(" ")}function Gy(t){try{return W(M(t.items).items[0].text).join(" ")}catch(t){return null}}const Xy=t=>(t+"").replace(/&/g,"&amp;").replace(/</g,"&lt;").replace(/>/g,"&gt;");function Jy(){let t="",e="",n="";const r=[],i=()=>e=n="",o=(t,n)=>{var r;return null!=n&&(e+=` ${t}="${r=n,Xy(r).replace(/"/g,"&quot;").replace(/\t/g,"&#x9;").replace(/\n/g,"&#xA;").replace(/\r/g,"&#xD;")}"`),a},a={open(u,...s){(o=>{e&&(t+=`${e}>${n}`,i()),r.push(o)})(u),e="<"+u;for(const t of s)for(const e in t)o(e,t[e]);return a},close(){const o=r.pop();return t+=e?e+(n?`>${n}</${o}>`:"/>"):`</${o}>`,i(),a},attr:o,text:t=>(n+=Xy(t),a),toString:()=>t};return a}const Zy=t=>Qy(Jy(),t)+"";function Qy(t,e){if(t.open(e.tagName),e.hasAttributes()){const n=e.attributes,r=n.length;for(let e=0;e<r;++e)t.attr(n[e].name,n[e].value)}if(e.hasChildNodes()){const n=e.childNodes,r=n.length;for(let e=0;e<r;e++){const r=n[e];3===r.nodeType?t.text(r.nodeValue):Qy(t,r)}}return t.close()}const Ky={fill:"fill",fillOpacity:"fill-opacity",stroke:"stroke",strokeOpacity:"stroke-opacity",strokeWidth:"stroke-width",strokeCap:"stroke-linecap",strokeJoin:"stroke-linejoin",strokeDash:"stroke-dasharray",strokeDashOffset:"stroke-dashoffset",strokeMiterLimit:"stroke-miterlimit",opacity:"opacity",blend:"mix-blend-mode"},tv={fill:"none","stroke-miterlimit":10},ev="http://www.w3.org/2000/xmlns/",nv=fm.xmlns;function rv(t){cy.call(this,t),this._dirtyID=0,this._dirty=[],this._svg=null,this._root=null,this._defs=null}const iv=cy.prototype;function ov(t,e){for(;t&&t.dirty!==e;t=t.mark.group){if(t.dirty=e,!t.mark||t.mark.dirty===e)return;t.mark.dirty=e}}function av(t,e,n){let r,i,o;if("radial"===e.gradient){let r=iy(t,n++,"pattern",nv);pv(r,{id:tp+e.id,viewBox:"0,0,1,1",width:"100%",height:"100%",preserveAspectRatio:"xMidYMid slice"}),r=iy(r,0,"rect",nv),pv(r,{width:1,height:1,fill:`url(${mv()}#${e.id})`}),pv(t=iy(t,n++,"radialGradient",nv),{id:e.id,fx:e.x1,fy:e.y1,fr:e.r1,cx:e.x2,cy:e.y2,r:e.r2})}else pv(t=iy(t,n++,"linearGradient",nv),{id:e.id,x1:e.x1,x2:e.x2,y1:e.y1,y2:e.y2});for(r=0,i=e.stops.length;r<i;++r)o=iy(t,r,"stop",nv),o.setAttribute("offset",e.stops[r].offset),o.setAttribute("stop-color",e.stops[r].color);return oy(t,r),n}function uv(t,e,n){let r;return(t=iy(t,n,"clipPath",nv)).setAttribute("id",e.id),e.path?(r=iy(t,0,"path",nv),r.setAttribute("d",e.path)):(r=iy(t,0,"rect",nv),pv(r,{x:0,y:0,width:e.width,height:e.height})),oy(t,1),n+1}function sv(t,e,n,r,i){let o,a=t._svg;if(!a&&(o=e.ownerDocument,a=ny(o,r,nv),t._svg=a,t.mark&&(a.__data__=t,a.__values__={fill:"default"},"g"===r))){const e=ny(o,"path",nv);a.appendChild(e),e.__data__=t;const n=ny(o,"g",nv);a.appendChild(n),n.__data__=t;const r=ny(o,"path",nv);a.appendChild(r),r.__data__=t,r.__values__={fill:"default"}}return(a.ownerSVGElement!==i||function(t,e){return t.parentNode&&t.parentNode.childNodes.length>1&&t.previousSibling!=e}(a,n))&&e.insertBefore(a,n?n.nextSibling:e.firstChild),a}st(rv,cy,{initialize(t,e,n,r,i){return this._defs={},this._clearDefs(),t&&(this._svg=iy(t,0,"svg",nv),this._svg.setAttributeNS(ev,"xmlns",nv),this._svg.setAttributeNS(ev,"xmlns:xlink",fm["xmlns:xlink"]),this._svg.setAttribute("version",fm.version),this._svg.setAttribute("class","marks"),oy(t,1),this._root=iy(this._svg,0,"g",nv),pv(this._root,tv),oy(this._svg,1)),this.background(this._bgcolor),iv.initialize.call(this,t,e,n,r,i)},background(t){return arguments.length&&this._svg&&this._svg.style.setProperty("background-color",t),iv.background.apply(this,arguments)},resize(t,e,n,r){return iv.resize.call(this,t,e,n,r),this._svg&&(pv(this._svg,{width:this._width*this._scale,height:this._height*this._scale,viewBox:`0 0 ${this._width} ${this._height}`}),this._root.setAttribute("transform",`translate(${this._origin})`)),this._dirty=[],this},canvas(){return this._svg},svg(){const t=this._svg,e=this._bgcolor;if(!t)return null;let n;e&&(t.removeAttribute("style"),n=iy(t,0,"rect",nv),pv(n,{width:this._width,height:this._height,fill:e}));const r=Zy(t);return e&&(t.removeChild(n),this._svg.style.setProperty("background-color",e)),r},_render(t){return this._dirtyCheck()&&(this._dirtyAll&&this._clearDefs(),this.mark(this._root,t),oy(this._root,1)),this.defs(),this._dirty=[],++this._dirtyID,this},dirty(t){t.dirty!==this._dirtyID&&(t.dirty=this._dirtyID,this._dirty.push(t))},isDirty(t){return this._dirtyAll||!t._svg||t.dirty===this._dirtyID},_dirtyCheck(){this._dirtyAll=!0;const t=this._dirty;if(!t.length||!this._dirtyID)return!0;const e=++this._dirtyID;let n,r,i,o,a,u,s;for(a=0,u=t.length;a<u;++a)n=t[a],r=n.mark,r.marktype!==i&&(i=r.marktype,o=Ym[i]),r.zdirty&&r.dirty!==e&&(this._dirtyAll=!1,ov(n,e),r.items.forEach((t=>{t.dirty=e}))),r.zdirty||(n.exit?(o.nested&&r.items.length?(s=r.items[0],s._svg&&this._update(o,s._svg,s)):n._svg&&(s=n._svg.parentNode,s&&s.removeChild(n._svg)),n._svg=null):(n=o.nested?r.items[0]:n,n._update!==e&&(n._svg&&n._svg.ownerSVGElement?this._update(o,n._svg,n):(this._dirtyAll=!1,ov(n,e)),n._update=e)));return!this._dirtyAll},mark(t,e,n){if(!this.isDirty(e))return e._svg;const r=this._svg,i=Ym[e.marktype],o=!1===e.interactive?"none":null,a="g"===i.tag;let u=null,s=0;const l=sv(e,t,n,"g",r);l.setAttribute("class",ay(e));const c=Yy(e);for(const t in c)gv(l,t,c[t]);a||gv(l,"pointer-events",o),gv(l,"clip-path",e.clip?Jp(this,e,e.group):null);const f=t=>{const e=this.isDirty(t),n=sv(t,l,u,i.tag,r);e&&(this._update(i,n,t),a&&function(t,e,n){e=e.lastChild.previousSibling;let r,i=0;jg(n,(n=>{r=t.mark(e,n,r),++i})),oy(e,1+i)}(this,n,t)),u=n,++s};return i.nested?e.items.length&&f(e.items[0]):jg(e,f),oy(l,s),l},_update(t,e,n){lv=e,cv=e.__values__,Hy(hv,n),t.attr(hv,n,this);const r=fv[t.type];r&&r.call(this,t,e,n),lv&&this.style(lv,n)},style(t,e){if(null!=e)for(const n in Ky){let r="font"===n?Lm(e):e[n];if(r===cv[n])continue;const i=Ky[n];null==r?t.removeAttribute(i):(ep(r)&&(r=np(r,this._defs.gradient,mv())),t.setAttribute(i,r+"")),cv[n]=r}},defs(){const t=this._svg,e=this._defs;let n=e.el,r=0;for(const i in e.gradient)n||(e.el=n=iy(t,1,"defs",nv)),r=av(n,e.gradient[i],r);for(const i in e.clipping)n||(e.el=n=iy(t,1,"defs",nv)),r=uv(n,e.clipping[i],r);n&&(0===r?(t.removeChild(n),e.el=null):oy(n,r))},_clearDefs(){const t=this._defs;t.gradient={},t.clipping={}}});let lv=null,cv=null;const fv={group(t,e,n){const r=lv=e.childNodes[2];cv=r.__values__,t.foreground(hv,n,this),cv=e.__values__,lv=e.childNodes[1],t.content(hv,n,this);const i=lv=e.childNodes[0];t.background(hv,n,this);const o=!1===n.mark.interactive?"none":null;if(o!==cv.events&&(gv(r,"pointer-events",o),gv(i,"pointer-events",o),cv.events=o),n.strokeForeground&&n.stroke){const t=n.fill;gv(r,"display",null),this.style(i,n),gv(i,"stroke",null),t&&(n.fill=null),cv=r.__values__,this.style(r,n),t&&(n.fill=t),lv=null}else gv(r,"display","none")},image(t,e,n){!1===n.smooth?(dv(e,"image-rendering","optimizeSpeed"),dv(e,"image-rendering","pixelated")):dv(e,"image-rendering",null)},text(t,e,n){const r=Rm(n);let i,o,a,u;_(r)?(o=r.map((t=>qm(n,t))),i=o.join("\n"),i!==cv.text&&(oy(e,0),a=e.ownerDocument,u=Om(n),o.forEach(((t,r)=>{const i=ny(a,"tspan",nv);i.__data__=n,i.textContent=t,r&&(i.setAttribute("x",0),i.setAttribute("dy",u)),e.appendChild(i)})),cv.text=i)):(o=qm(n,r),o!==cv.text&&(e.textContent=o,cv.text=o)),gv(e,"font-family",Lm(n)),gv(e,"font-size",Nm(n)+"px"),gv(e,"font-style",n.fontStyle),gv(e,"font-variant",n.fontVariant),gv(e,"font-weight",n.fontWeight)}};function hv(t,e,n){e!==cv[t]&&(n?function(t,e,n,r){null!=n?t.setAttributeNS(r,e,n):t.removeAttributeNS(r,e)}(lv,t,e,n):gv(lv,t,e),cv[t]=e)}function dv(t,e,n){n!==cv[e]&&(null==n?t.style.removeProperty(e):t.style.setProperty(e,n+""),cv[e]=n)}function pv(t,e){for(const n in e)gv(t,n,e[n])}function gv(t,e,n){null!=n?t.setAttribute(e,n):t.removeAttribute(e)}function mv(){let t;return"undefined"==typeof window?"":(t=window.location).hash?t.href.slice(0,-t.hash.length):t.href}function yv(t){cy.call(this,t),this._text=null,this._defs={gradient:{},clipping:{}}}st(yv,cy,{svg(){return this._text},_render(t){const e=Jy();e.open("svg",tt({},fm,{class:"marks",width:this._width*this._scale,height:this._height*this._scale,viewBox:`0 0 ${this._width} ${this._height}`}));const n=this._bgcolor;return n&&"transparent"!==n&&"none"!==n&&e.open("rect",{width:this._width,height:this._height,fill:n}).close(),e.open("g",tv,{transform:"translate("+this._origin+")"}),this.mark(e,t),e.close(),this.defs(e),this._text=e.close()+"",this},mark(t,e){const n=Ym[e.marktype],r=n.tag,i=[Hy,n.attr];t.open("g",{class:ay(e),"clip-path":e.clip?Jp(this,e,e.group):null},Yy(e),{"pointer-events":"g"!==r&&!1===e.interactive?"none":null});const o=o=>{const a=this.href(o);if(a&&t.open("a",a),t.open(r,this.attr(e,o,i,"g"!==r?r:null)),"text"===r){const e=Rm(o);if(_(e)){const n={x:0,dy:Om(o)};for(let r=0;r<e.length;++r)t.open("tspan",r?n:null).text(qm(o,e[r])).close()}else t.text(qm(o,e))}else if("g"===r){const r=o.strokeForeground,i=o.fill,a=o.stroke;r&&a&&(o.stroke=null),t.open("path",this.attr(e,o,n.background,"bgrect")).close(),t.open("g",this.attr(e,o,n.content)),jg(o,(e=>this.mark(t,e))),t.close(),r&&a?(i&&(o.fill=null),o.stroke=a,t.open("path",this.attr(e,o,n.foreground,"bgrect")).close(),i&&(o.fill=i)):t.open("path",this.attr(e,o,n.foreground,"bgfore")).close()}t.close(),a&&t.close()};return n.nested?e.items&&e.items.length&&o(e.items[0]):jg(e,o),t.close()},href(t){const e=t.href;let n;if(e){if(n=this._hrefs&&this._hrefs[e])return n;this.sanitizeURL(e).then((t=>{t["xlink:href"]=t.href,t.href=null,(this._hrefs||(this._hrefs={}))[e]=t}))}return null},attr(t,e,n,r){const i={},o=(t,e,n,r)=>{i[r||t]=e};return Array.isArray(n)?n.forEach((t=>t(o,e,this))):n(o,e,this),r&&function(t,e,n,r,i){if(null==e)return t;"bgrect"===r&&!1===n.interactive&&(t["pointer-events"]="none");if("bgfore"===r&&(!1===n.interactive&&(t["pointer-events"]="none"),t.display="none",null!==e.fill))return t;"image"===r&&!1===e.smooth&&(t.style="image-rendering: optimizeSpeed; image-rendering: pixelated;");"text"===r&&(t["font-family"]=Lm(e),t["font-size"]=Nm(e)+"px",t["font-style"]=e.fontStyle,t["font-variant"]=e.fontVariant,t["font-weight"]=e.fontWeight);for(const n in Ky){let r=e[n];const o=Ky[n];("transparent"!==r||"fill"!==o&&"stroke"!==o)&&null!=r&&(ep(r)&&(r=np(r,i.gradient,"")),t[o]=r)}}(i,e,t,r,this._defs),i},defs(t){const e=this._defs.gradient,n=this._defs.clipping;if(0!==Object.keys(e).length+Object.keys(n).length){t.open("defs");for(const n in e){const r=e[n],i=r.stops;"radial"===r.gradient?(t.open("pattern",{id:tp+n,viewBox:"0,0,1,1",width:"100%",height:"100%",preserveAspectRatio:"xMidYMid slice"}),t.open("rect",{width:"1",height:"1",fill:"url(#"+n+")"}).close(),t.close(),t.open("radialGradient",{id:n,fx:r.x1,fy:r.y1,fr:r.r1,cx:r.x2,cy:r.y2,r:r.r2})):t.open("linearGradient",{id:n,x1:r.x1,x2:r.x2,y1:r.y1,y2:r.y2});for(let e=0;e<i.length;++e)t.open("stop",{offset:i[e].offset,"stop-color":i[e].color}).close();t.close()}for(const e in n){const r=n[e];t.open("clipPath",{id:e}),r.path?t.open("path",{d:r.path}).close():t.open("rect",{x:0,y:0,width:r.width,height:r.height}).close(),t.close()}t.close()}}});const vv="canvas",_v="none",xv={Canvas:vv,PNG:"png",SVG:"svg",None:_v},bv={};function wv(t,e){return t=String(t||"").toLowerCase(),arguments.length>1?(bv[t]=e,this):bv[t]}function kv(t,e,n){const r=[],i=(new Zp).union(e),o=t.marktype;return o?Av(t,i,n,r):"group"===o?Mv(t,i,n,r):s("Intersect scene must be mark node or group item.")}function Av(t,e,n,r){if(function(t,e,n){return t.bounds&&e.intersects(t.bounds)&&("group"===t.marktype||!1!==t.interactive&&(!n||n(t)))}(t,e,n)){const i=t.items,o=t.marktype,a=i.length;let u=0;if("group"===o)for(;u<a;++u)Mv(i[u],e,n,r);else for(const t=Ym[o].isect;u<a;++u){const n=i[u];Ev(n,e,t)&&r.push(n)}}return r}function Mv(t,e,n,r){n&&n(t.mark)&&Ev(t,e,Ym.group.isect)&&r.push(t);const i=t.items,o=i&&i.length;if(o){const a=t.x||0,u=t.y||0;e.translate(-a,-u);for(let t=0;t<o;++t)Av(i[t],e,n,r);e.translate(a,u)}return r}function Ev(t,e,n){const r=t.bounds;return e.encloses(r)||e.intersects(r)&&n(t,e)}bv.canvas=bv.png={renderer:By,headless:By,handler:Ey},bv.svg={renderer:rv,headless:yv,handler:zy},bv.none={};const Dv=new Zp;function Cv(t){const e=t.clip;if(Y(e))e(bg(Dv.clear()));else{if(!e)return;Dv.set(0,0,t.group.width,t.group.height)}t.bounds.intersect(Dv)}function Fv(t,e,n){return t===e||("path"===n?Sv(t,e):t instanceof Date&&e instanceof Date?+t==+e:dt(t)&&dt(e)?Math.abs(t-e)<=1e-9:t&&e&&(x(t)||x(e))?function(t,e){var n,r,i=Object.keys(t),o=Object.keys(e);if(i.length!==o.length)return!1;for(i.sort(),o.sort(),r=i.length-1;r>=0;r--)if(i[r]!=o[r])return!1;for(r=i.length-1;r>=0;r--)if(!Fv(t[n=i[r]],e[n],n))return!1;return typeof t==typeof e}(t,e):t==e)}function Sv(t,e){return Fv(lp(t),lp(e))}const Bv="top",Tv="left",zv="right",Nv="bottom",Ov="start",Rv="middle",$v="end",qv="group",Lv="axis",Uv="title",Pv="frame",jv="scope",Iv="legend",Wv="row-header",Hv="row-footer",Yv="row-title",Vv="column-header",Gv="column-footer",Xv="column-title",Jv="padding",Zv="fit",Qv="fit-x",Kv="fit-y",t_="none",e_="all",n_="each",r_="flush",i_="column",o_="row";function a_(t){ga.call(this,null,t)}function u_(t,e,n){return e(t.bounds.clear(),t,n)}st(a_,ga,{transform(t,e){const n=e.dataflow,r=t.mark,i=r.marktype,o=Ym[i],a=o.bound;let u,s=r.bounds;if(o.nested)r.items.length&&n.dirty(r.items[0]),s=u_(r,a),r.items.forEach((t=>{t.bounds.clear().union(s)}));else if(i===qv||t.modified())switch(e.visit(e.MOD,(t=>n.dirty(t))),s.clear(),r.items.forEach((t=>s.union(u_(t,a)))),r.role){case Lv:case Iv:case Uv:e.reflow()}else u=e.changed(e.REM),e.visit(e.ADD,(t=>{s.union(u_(t,a))})),e.visit(e.MOD,(t=>{u=u||s.alignsWith(t.bounds),n.dirty(t),s.union(u_(t,a))})),u&&(s.clear(),r.items.forEach((t=>s.union(t.bounds))));return Cv(r),e.modifies("bounds")}});const s_=":vega_identifier:";function l_(t){ga.call(this,0,t)}function c_(t){ga.call(this,null,t)}function f_(t){ga.call(this,null,t)}l_.Definition={type:"Identifier",metadata:{modifies:!0},params:[{name:"as",type:"string",required:!0}]},st(l_,ga,{transform(t,e){const n=(i=e.dataflow)._signals[s_]||(i._signals[s_]=i.add(0)),r=t.as;var i;let o=n.value;return e.visit(e.ADD,(t=>t[r]=t[r]||++o)),n.set(this.value=o),e}}),st(c_,ga,{transform(t,e){let n=this.value;n||(n=e.dataflow.scenegraph().mark(t.markdef,function(t){const e=t.groups,n=t.parent;return e&&1===e.size?e.get(Object.keys(e.object)[0]):e&&n?e.lookup(n):null}(t),t.index),n.group.context=t.context,t.context.group||(t.context.group=n.group),n.source=this.source,n.clip=t.clip,n.interactive=t.interactive,this.value=n);const r=n.marktype===qv?Kp:Qp;return e.visit(e.ADD,(t=>r.call(t,n))),(t.modified("clip")||t.modified("interactive"))&&(n.clip=t.clip,n.interactive=!!t.interactive,n.zdirty=!0,e.reflow()),n.items=e.source,e}});const h_={parity:t=>t.filter(((t,e)=>e%2?t.opacity=0:1)),greedy:(t,e)=>{let n;return t.filter(((t,r)=>r&&d_(n.bounds,t.bounds,e)?t.opacity=0:(n=t,1)))}},d_=(t,e,n)=>n>Math.max(e.x1-t.x2,t.x1-e.x2,e.y1-t.y2,t.y1-e.y2),p_=(t,e)=>{for(var n,r=1,i=t.length,o=t[0].bounds;r<i;o=n,++r)if(d_(o,n=t[r].bounds,e))return!0},g_=t=>{const e=t.bounds;return e.width()>1&&e.height()>1},m_=t=>(t.forEach((t=>t.opacity=1)),t),y_=(t,e)=>t.reflow(e.modified()).modifies("opacity");function v_(t){ga.call(this,null,t)}st(f_,ga,{transform(t,e){const n=h_[t.method]||h_.parity,r=t.separation||0;let i,o,a=e.materialize(e.SOURCE).source;if(!a||!a.length)return;if(!t.method)return t.modified("method")&&(m_(a),e=y_(e,t)),e;if(a=a.filter(g_),!a.length)return;if(t.sort&&(a=a.slice().sort(t.sort)),i=m_(a),e=y_(e,t),i.length>=3&&p_(i,r)){do{i=n(i,r)}while(i.length>=3&&p_(i,r));i.length<3&&!M(a).opacity&&(i.length>1&&(M(i).opacity=0),M(a).opacity=1)}t.boundScale&&t.boundTolerance>=0&&(o=((t,e,n)=>{var r=t.range(),i=new Zp;return e===Bv||e===Nv?i.set(r[0],-1/0,r[1],1/0):i.set(-1/0,r[0],1/0,r[1]),i.expand(n||1),t=>i.encloses(t.bounds)})(t.boundScale,t.boundOrient,+t.boundTolerance),a.forEach((t=>{o(t)||(t.opacity=0)})));const u=i[0].mark.bounds.clear();return a.forEach((t=>{t.opacity&&u.union(t.bounds)})),e}}),st(v_,ga,{transform(t,e){const n=e.dataflow;if(e.visit(e.ALL,(t=>n.dirty(t))),e.fields&&e.fields.zindex){const t=e.source&&e.source[0];t&&(t.mark.zdirty=!0)}}});const __=new Zp;function x_(t,e,n){return t[e]===n?0:(t[e]=n,1)}function b_(t){var e=t.items[0].orient;return e===Tv||e===zv}function w_(t,e,n,r){var i,o,a=e.items[0],u=a.datum,s=null!=a.translate?a.translate:.5,l=a.orient,c=function(t){let e=+t.grid;return[t.ticks?e++:-1,t.labels?e++:-1,e+ +t.domain]}(u),f=a.range,h=a.offset,d=a.position,p=a.minExtent,g=a.maxExtent,m=u.title&&a.items[c[2]].items[0],y=a.titlePadding,v=a.bounds,_=m&&$m(m),x=0,b=0;switch(__.clear().union(v),v.clear(),(i=c[0])>-1&&v.union(a.items[i].bounds),(i=c[1])>-1&&v.union(a.items[i].bounds),l){case Bv:x=d||0,b=-h,o=Math.max(p,Math.min(g,-v.y1)),v.add(0,-o).add(f,0),m&&k_(t,m,o,y,_,0,-1,v);break;case Tv:x=-h,b=d||0,o=Math.max(p,Math.min(g,-v.x1)),v.add(-o,0).add(0,f),m&&k_(t,m,o,y,_,1,-1,v);break;case zv:x=n+h,b=d||0,o=Math.max(p,Math.min(g,v.x2)),v.add(0,0).add(o,f),m&&k_(t,m,o,y,_,1,1,v);break;case Nv:x=d||0,b=r+h,o=Math.max(p,Math.min(g,v.y2)),v.add(0,0).add(f,o),m&&k_(t,m,o,y,0,0,1,v);break;default:x=a.x,b=a.y}return rg(v.translate(x,b),a),x_(a,"x",x+s)|x_(a,"y",b+s)&&(a.bounds=__,t.dirty(a),a.bounds=v,t.dirty(a)),a.mark.bounds.clear().union(v)}function k_(t,e,n,r,i,o,a,u){const s=e.bounds;if(e.auto){const u=a*(n+i+r);let l=0,c=0;t.dirty(e),o?l=(e.x||0)-(e.x=u):c=(e.y||0)-(e.y=u),e.mark.bounds.clear().union(s.translate(-l,-c)),t.dirty(e)}u.union(s)}const A_=(t,e)=>Math.floor(Math.min(t,e)),M_=(t,e)=>Math.ceil(Math.max(t,e));function E_(t){return(new Zp).set(0,0,t.width||0,t.height||0)}function D_(t){const e=t.bounds.clone();return e.empty()?e.set(0,0,0,0):e.translate(-(t.x||0),-(t.y||0))}function C_(t,e,n){const r=x(t)?t[e]:t;return null!=r?r:void 0!==n?n:0}function F_(t){return t<0?Math.ceil(-t):0}function S_(t,e,n){var r,i,o,a,u,s,l,c,f,h,d,p=!n.nodirty,g=n.bounds===r_?E_:D_,m=__.set(0,0,0,0),y=C_(n.align,i_),v=C_(n.align,o_),_=C_(n.padding,i_),x=C_(n.padding,o_),b=n.columns||e.length,w=b<=0?1:Math.ceil(e.length/b),k=e.length,A=Array(k),M=Array(b),E=0,D=Array(k),C=Array(w),F=0,S=Array(k),B=Array(k),T=Array(k);for(i=0;i<b;++i)M[i]=0;for(i=0;i<w;++i)C[i]=0;for(i=0;i<k;++i)s=e[i],u=T[i]=g(s),s.x=s.x||0,S[i]=0,s.y=s.y||0,B[i]=0,o=i%b,a=~~(i/b),E=Math.max(E,l=Math.ceil(u.x2)),F=Math.max(F,c=Math.ceil(u.y2)),M[o]=Math.max(M[o],l),C[a]=Math.max(C[a],c),A[i]=_+F_(u.x1),D[i]=x+F_(u.y1),p&&t.dirty(e[i]);for(i=0;i<k;++i)i%b==0&&(A[i]=0),i<b&&(D[i]=0);if(y===n_)for(o=1;o<b;++o){for(d=0,i=o;i<k;i+=b)d<A[i]&&(d=A[i]);for(i=o;i<k;i+=b)A[i]=d+M[o-1]}else if(y===e_){for(d=0,i=0;i<k;++i)i%b&&d<A[i]&&(d=A[i]);for(i=0;i<k;++i)i%b&&(A[i]=d+E)}else for(y=!1,o=1;o<b;++o)for(i=o;i<k;i+=b)A[i]+=M[o-1];if(v===n_)for(a=1;a<w;++a){for(d=0,r=(i=a*b)+b;i<r;++i)d<D[i]&&(d=D[i]);for(i=a*b;i<r;++i)D[i]=d+C[a-1]}else if(v===e_){for(d=0,i=b;i<k;++i)d<D[i]&&(d=D[i]);for(i=b;i<k;++i)D[i]=d+F}else for(v=!1,a=1;a<w;++a)for(r=(i=a*b)+b;i<r;++i)D[i]+=C[a-1];for(f=0,i=0;i<k;++i)f=A[i]+(i%b?f:0),S[i]+=f-e[i].x;for(o=0;o<b;++o)for(h=0,i=o;i<k;i+=b)h+=D[i],B[i]+=h-e[i].y;if(y&&C_(n.center,i_)&&w>1)for(i=0;i<k;++i)(f=(u=y===e_?E:M[i%b])-T[i].x2-e[i].x-S[i])>0&&(S[i]+=f/2);if(v&&C_(n.center,o_)&&1!==b)for(i=0;i<k;++i)(h=(u=v===e_?F:C[~~(i/b)])-T[i].y2-e[i].y-B[i])>0&&(B[i]+=h/2);for(i=0;i<k;++i)m.union(T[i].translate(S[i],B[i]));switch(f=C_(n.anchor,"x"),h=C_(n.anchor,"y"),C_(n.anchor,i_)){case $v:f-=m.width();break;case Rv:f-=m.width()/2}switch(C_(n.anchor,o_)){case $v:h-=m.height();break;case Rv:h-=m.height()/2}for(f=Math.round(f),h=Math.round(h),m.clear(),i=0;i<k;++i)e[i].mark.bounds.clear();for(i=0;i<k;++i)(s=e[i]).x+=S[i]+=f,s.y+=B[i]+=h,m.union(s.mark.bounds.union(s.bounds.translate(S[i],B[i]))),p&&t.dirty(s);return m}function B_(t,e,n){var r,i,o,a,u,s,l,c=function(t){var e,n,r=t.items,i=r.length,o=0;const a={marks:[],rowheaders:[],rowfooters:[],colheaders:[],colfooters:[],rowtitle:null,coltitle:null};for(;o<i;++o)if(n=(e=r[o]).items,e.marktype===qv)switch(e.role){case Lv:case Iv:case Uv:break;case Wv:a.rowheaders.push(...n);break;case Hv:a.rowfooters.push(...n);break;case Vv:a.colheaders.push(...n);break;case Gv:a.colfooters.push(...n);break;case Yv:a.rowtitle=n[0];break;case Xv:a.coltitle=n[0];break;default:a.marks.push(...n)}return a}(e),f=c.marks,h=n.bounds===r_?T_:z_,d=n.offset,p=n.columns||f.length,g=p<=0?1:Math.ceil(f.length/p),m=g*p;const y=S_(t,f,n);y.empty()&&y.set(0,0,0,0),c.rowheaders&&(s=C_(n.headerBand,o_,null),r=N_(t,c.rowheaders,f,p,g,-C_(d,"rowHeader"),A_,0,h,"x1",0,p,1,s)),c.colheaders&&(s=C_(n.headerBand,i_,null),i=N_(t,c.colheaders,f,p,p,-C_(d,"columnHeader"),A_,1,h,"y1",0,1,p,s)),c.rowfooters&&(s=C_(n.footerBand,o_,null),o=N_(t,c.rowfooters,f,p,g,C_(d,"rowFooter"),M_,0,h,"x2",p-1,p,1,s)),c.colfooters&&(s=C_(n.footerBand,i_,null),a=N_(t,c.colfooters,f,p,p,C_(d,"columnFooter"),M_,1,h,"y2",m-p,1,p,s)),c.rowtitle&&(u=C_(n.titleAnchor,o_),l=C_(d,"rowTitle"),l=u===$v?o+l:r-l,s=C_(n.titleBand,o_,.5),O_(t,c.rowtitle,l,0,y,s)),c.coltitle&&(u=C_(n.titleAnchor,i_),l=C_(d,"columnTitle"),l=u===$v?a+l:i-l,s=C_(n.titleBand,i_,.5),O_(t,c.coltitle,l,1,y,s))}function T_(t,e){return"x1"===e?t.x||0:"y1"===e?t.y||0:"x2"===e?(t.x||0)+(t.width||0):"y2"===e?(t.y||0)+(t.height||0):void 0}function z_(t,e){return t.bounds[e]}function N_(t,e,n,r,i,o,a,u,s,l,c,f,h,d){var p,g,m,y,v,_,x,b,w,k=n.length,A=0,M=0;if(!k)return A;for(p=c;p<k;p+=f)n[p]&&(A=a(A,s(n[p],l)));if(!e.length)return A;for(e.length>i&&(t.warn("Grid headers exceed limit: "+i),e=e.slice(0,i)),A+=o,g=0,y=e.length;g<y;++g)t.dirty(e[g]),e[g].mark.bounds.clear();for(p=c,g=0,y=e.length;g<y;++g,p+=f){for(v=(_=e[g]).mark.bounds,m=p;m>=0&&null==(x=n[m]);m-=h);u?(b=null==d?x.x:Math.round(x.bounds.x1+d*x.bounds.width()),w=A):(b=A,w=null==d?x.y:Math.round(x.bounds.y1+d*x.bounds.height())),v.union(_.bounds.translate(b-(_.x||0),w-(_.y||0))),_.x=b,_.y=w,t.dirty(_),M=a(M,v[l])}return M}function O_(t,e,n,r,i,o){if(e){t.dirty(e);var a=n,u=n;r?a=Math.round(i.x1+o*i.width()):u=Math.round(i.y1+o*i.height()),e.bounds.translate(a-(e.x||0),u-(e.y||0)),e.mark.bounds.clear().union(e.bounds),e.x=a,e.y=u,t.dirty(e)}}function R_(t,e,n,r,i,o,a){const u=function(t,e){const n=t[e]||{};return(e,r)=>null!=n[e]?n[e]:null!=t[e]?t[e]:r}(n,e),s=function(t,e){let n=-1/0;return t.forEach((t=>{null!=t.offset&&(n=Math.max(n,t.offset))})),n>-1/0?n:e}(t,u("offset",0)),l=u("anchor",Ov),c=l===$v?1:l===Rv?.5:0,f={align:n_,bounds:u("bounds",r_),columns:"vertical"===u("direction")?1:t.length,padding:u("margin",8),center:u("center"),nodirty:!0};switch(e){case Tv:f.anchor={x:Math.floor(r.x1)-s,column:$v,y:c*(a||r.height()+2*r.y1),row:l};break;case zv:f.anchor={x:Math.ceil(r.x2)+s,y:c*(a||r.height()+2*r.y1),row:l};break;case Bv:f.anchor={y:Math.floor(i.y1)-s,row:$v,x:c*(o||i.width()+2*i.x1),column:l};break;case Nv:f.anchor={y:Math.ceil(i.y2)+s,x:c*(o||i.width()+2*i.x1),column:l};break;case"top-left":f.anchor={x:s,y:s};break;case"top-right":f.anchor={x:o-s,y:s,column:$v};break;case"bottom-left":f.anchor={x:s,y:a-s,row:$v};break;case"bottom-right":f.anchor={x:o-s,y:a-s,column:$v,row:$v}}return f}function $_(t,e){var n,r,i=e.items[0],o=i.datum,a=i.orient,u=i.bounds,s=i.x,l=i.y;return i._bounds?i._bounds.clear().union(u):i._bounds=u.clone(),u.clear(),function(t,e,n){var r=e.padding,i=r-n.x,o=r-n.y;if(e.datum.title){var a=e.items[1].items[0],u=a.anchor,s=e.titlePadding||0,l=r-a.x,c=r-a.y;switch(a.orient){case Tv:i+=Math.ceil(a.bounds.width())+s;break;case zv:case Nv:break;default:o+=a.bounds.height()+s}switch((i||o)&&L_(t,n,i,o),a.orient){case Tv:c+=q_(e,n,a,u,1,1);break;case zv:l+=q_(e,n,a,$v,0,0)+s,c+=q_(e,n,a,u,1,1);break;case Nv:l+=q_(e,n,a,u,0,0),c+=q_(e,n,a,$v,-1,0,1)+s;break;default:l+=q_(e,n,a,u,0,0)}(l||c)&&L_(t,a,l,c),(l=Math.round(a.bounds.x1-r))<0&&(L_(t,n,-l,0),L_(t,a,-l,0))}else(i||o)&&L_(t,n,i,o)}(t,i,i.items[0].items[0]),u=function(t,e){return t.items.forEach((t=>e.union(t.bounds))),e.x1=t.padding,e.y1=t.padding,e}(i,u),n=2*i.padding,r=2*i.padding,u.empty()||(n=Math.ceil(u.width()+n),r=Math.ceil(u.height()+r)),"symbol"===o.type&&function(t){const e=t.reduce(((t,e)=>(t[e.column]=Math.max(e.bounds.x2-e.x,t[e.column]||0),t)),{});t.forEach((t=>{t.width=e[t.column],t.height=t.bounds.y2-t.y}))}(i.items[0].items[0].items[0].items),a!==t_&&(i.x=s=0,i.y=l=0),i.width=n,i.height=r,rg(u.set(s,l,s+n,l+r),i),i.mark.bounds.clear().union(u),i}function q_(t,e,n,r,i,o,a){const u="symbol"!==t.datum.type,s=n.datum.vgrad,l=(!u||!o&&s||a?e:e.items[0]).bounds[i?"y2":"x2"]-t.padding,c=s&&o?l:0,f=s&&o?0:l,h=i<=0?0:$m(n);return Math.round(r===Ov?c:r===$v?f-h:.5*(l-h))}function L_(t,e,n,r){e.x+=n,e.y+=r,e.bounds.translate(n,r),e.mark.bounds.translate(n,r),t.dirty(e)}function U_(t){ga.call(this,null,t)}st(U_,ga,{transform(t,e){const n=e.dataflow;return t.mark.items.forEach((e=>{t.layout&&B_(n,e,t.layout),function(t,e,n){var r,i,o,a,u,s=e.items,l=Math.max(0,e.width||0),c=Math.max(0,e.height||0),f=(new Zp).set(0,0,l,c),h=f.clone(),d=f.clone(),p=[];for(a=0,u=s.length;a<u;++a)switch((i=s[a]).role){case Lv:(b_(i)?h:d).union(w_(t,i,l,c));break;case Uv:r=i;break;case Iv:p.push($_(t,i));break;case Pv:case jv:case Wv:case Hv:case Yv:case Vv:case Gv:case Xv:h.union(i.bounds),d.union(i.bounds);break;default:f.union(i.bounds)}if(p.length){const e={};p.forEach((t=>{(o=t.orient||zv)!==t_&&(e[o]||(e[o]=[])).push(t)}));for(const r in e){const i=e[r];S_(t,i,R_(i,r,n.legends,h,d,l,c))}p.forEach((e=>{const r=e.bounds;if(r.equals(e._bounds)||(e.bounds=e._bounds,t.dirty(e),e.bounds=r,t.dirty(e)),n.autosize&&n.autosize.type===Zv)switch(e.orient){case Tv:case zv:f.add(r.x1,0).add(r.x2,0);break;case Bv:case Nv:f.add(0,r.y1).add(0,r.y2)}else f.union(r)}))}f.union(h).union(d),r&&f.union(function(t,e,n,r,i){var o,a=e.items[0],u=a.frame,s=a.orient,l=a.anchor,c=a.offset,f=a.padding,h=a.items[0].items[0],d=a.items[1]&&a.items[1].items[0],p=s===Tv||s===zv?r:n,g=0,m=0,y=0,v=0,_=0;if(u!==qv?s===Tv?(g=i.y2,p=i.y1):s===zv?(g=i.y1,p=i.y2):(g=i.x1,p=i.x2):s===Tv&&(g=r,p=0),o=l===Ov?g:l===$v?p:(g+p)/2,d&&d.text){switch(s){case Bv:case Nv:_=h.bounds.height()+f;break;case Tv:v=h.bounds.width()+f;break;case zv:v=-h.bounds.width()-f}__.clear().union(d.bounds),__.translate(v-(d.x||0),_-(d.y||0)),x_(d,"x",v)|x_(d,"y",_)&&(t.dirty(d),d.bounds.clear().union(__),d.mark.bounds.clear().union(__),t.dirty(d)),__.clear().union(d.bounds)}else __.clear();switch(__.union(h.bounds),s){case Bv:m=o,y=i.y1-__.height()-c;break;case Tv:m=i.x1-__.width()-c,y=o;break;case zv:m=i.x2+__.width()+c,y=o;break;case Nv:m=o,y=i.y2+c;break;default:m=a.x,y=a.y}return x_(a,"x",m)|x_(a,"y",y)&&(__.translate(m,y),t.dirty(a),a.bounds.clear().union(__),e.bounds.clear().union(__),t.dirty(a)),a.bounds}(t,r,l,c,f));e.clip&&f.set(0,0,e.width||0,e.height||0);!function(t,e,n,r){const i=r.autosize||{},o=i.type;if(t._autosize<1||!o)return;let a=t._width,u=t._height,s=Math.max(0,e.width||0),l=Math.max(0,Math.ceil(-n.x1)),c=Math.max(0,e.height||0),f=Math.max(0,Math.ceil(-n.y1));const h=Math.max(0,Math.ceil(n.x2-s)),d=Math.max(0,Math.ceil(n.y2-c));if(i.contains===Jv){const e=t.padding();a-=e.left+e.right,u-=e.top+e.bottom}o===t_?(l=0,f=0,s=a,c=u):o===Zv?(s=Math.max(0,a-l-h),c=Math.max(0,u-f-d)):o===Qv?(s=Math.max(0,a-l-h),u=c+f+d):o===Kv?(a=s+l+h,c=Math.max(0,u-f-d)):"pad"===o&&(a=s+l+h,u=c+f+d);t._resizeView(a,u,s,c,[l,f],i.resize)}(t,e,f,n)}(n,e,t)})),function(t){return t&&"legend-entry"!==t.mark.role}(t.mark.group)?e.reflow():e}});var P_=Object.freeze({__proto__:null,bound:a_,identifier:l_,mark:c_,overlap:f_,render:v_,viewlayout:U_});function j_(t){ga.call(this,null,t)}function I_(t){ga.call(this,null,t)}function W_(){return qo({})}function H_(t){ga.call(this,null,t)}function Y_(t){ga.call(this,[],t)}st(j_,ga,{transform(t,e){if(this.value&&!t.modified())return e.StopPropagation;var n=e.dataflow.locale(),r=e.fork(e.NO_SOURCE|e.NO_FIELDS),i=this.value,o=t.scale,a=$d(o,null==t.count?t.values?t.values.length:10:t.count,t.minstep),u=t.format||Ud(n,o,a,t.formatSpecifier,t.formatType,!!t.values),s=t.values?qd(o,t.values,a):Ld(o,a);return i&&(r.rem=i),i=s.map(((t,e)=>qo({index:e/(s.length-1||1),value:t,label:u(t)}))),t.extra&&i.length&&i.push(qo({index:-1,extra:{value:i[0].value},label:""})),r.source=i,r.add=i,this.value=i,r}}),st(I_,ga,{transform(t,e){var n=e.dataflow,r=e.fork(e.NO_SOURCE|e.NO_FIELDS),i=t.item||W_,o=t.key||Ro,a=this.value;return _(r.encode)&&(r.encode=null),a&&(t.modified("key")||e.modified(o))&&s("DataJoin does not support modified key function or fields."),a||(e=e.addAll(),this.value=a=function(t){const e=at().test((t=>t.exit));return e.lookup=n=>e.get(t(n)),e}(o)),e.visit(e.ADD,(t=>{const e=o(t);let n=a.get(e);n?n.exit?(a.empty--,r.add.push(n)):r.mod.push(n):(n=i(t),a.set(e,n),r.add.push(n)),n.datum=t,n.exit=!1})),e.visit(e.MOD,(t=>{const e=o(t),n=a.get(e);n&&(n.datum=t,r.mod.push(n))})),e.visit(e.REM,(t=>{const e=o(t),n=a.get(e);t!==n.datum||n.exit||(r.rem.push(n),n.exit=!0,++a.empty)})),e.changed(e.ADD_MOD)&&r.modifies("datum"),(e.clean()||t.clean&&a.empty>n.cleanThreshold)&&n.runAfter(a.clean),r}}),st(H_,ga,{transform(t,e){var n=e.fork(e.ADD_REM),r=t.mod||!1,i=t.encoders,o=e.encode;if(_(o)){if(!n.changed()&&!o.every((t=>i[t])))return e.StopPropagation;o=o[0],n.encode=null}var a="enter"===o,u=i.update||m,s=i.enter||m,l=i.exit||m,c=(o&&!a?i[o]:u)||m;if(e.changed(e.ADD)&&(e.visit(e.ADD,(e=>{s(e,t),u(e,t)})),n.modifies(s.output),n.modifies(u.output),c!==m&&c!==u&&(e.visit(e.ADD,(e=>{c(e,t)})),n.modifies(c.output))),e.changed(e.REM)&&l!==m&&(e.visit(e.REM,(e=>{l(e,t)})),n.modifies(l.output)),a||c!==m){const i=e.MOD|(t.modified()?e.REFLOW:0);a?(e.visit(i,(e=>{const i=s(e,t)||r;(c(e,t)||i)&&n.mod.push(e)})),n.mod.length&&n.modifies(s.output)):e.visit(i,(e=>{(c(e,t)||r)&&n.mod.push(e)})),n.mod.length&&n.modifies(c.output)}return n.changed()?n:e.StopPropagation}}),st(Y_,ga,{transform(t,e){if(null!=this.value&&!t.modified())return e.StopPropagation;var n,r,i,o,a,u=e.dataflow.locale(),s=e.fork(e.NO_SOURCE|e.NO_FIELDS),l=this.value,c=t.type||zd,f=t.scale,h=+t.limit,d=$d(f,null==t.count?5:t.count,t.minstep),p=!!t.values||c===zd,g=t.format||Hd(u,f,d,c,t.formatSpecifier,t.formatType,p),m=t.values||Wd(f,d);return l&&(s.rem=l),c===zd?(h&&m.length>h?(e.dataflow.warn("Symbol legend count exceeds limit, filtering items."),l=m.slice(0,h-1),a=!0):l=m,Y(i=t.size)?(t.values||0!==f(l[0])||(l=l.slice(1)),o=l.reduce(((e,n)=>Math.max(e,i(n,t))),0)):i=Q(o=i||8),l=l.map(((e,n)=>qo({index:n,label:g(e,n,l),value:e,offset:o,size:i(e,t)}))),a&&(a=m[l.length],l.push(qo({index:l.length,label:`…${m.length-l.length} entries`,value:a,offset:o,size:i(a,t)})))):"gradient"===c?(n=f.domain(),r=Dd(f,n[0],M(n)),m.length<3&&!t.values&&n[0]!==M(n)&&(m=[n[0],M(n)]),l=m.map(((t,e)=>qo({index:e,label:g(t,e,m),value:t,perc:r(t)})))):(i=m.length-1,r=function(t){const e=t.domain(),n=e.length-1;let r=+e[0],i=+M(e),o=i-r;if(t.type===Zh){const t=n?o/n:.1;r-=t,i+=t,o=i-r}return t=>(t-r)/o}(f),l=m.map(((t,e)=>qo({index:e,label:g(t,e,m),value:t,perc:e?r(t):0,perc2:e===i?1:r(m[e+1])})))),s.source=l,s.add=l,this.value=l,s}});const V_=t=>t.source.x,G_=t=>t.source.y,X_=t=>t.target.x,J_=t=>t.target.y;function Z_(t){ga.call(this,{},t)}Z_.Definition={type:"LinkPath",metadata:{modifies:!0},params:[{name:"sourceX",type:"field",default:"source.x"},{name:"sourceY",type:"field",default:"source.y"},{name:"targetX",type:"field",default:"target.x"},{name:"targetY",type:"field",default:"target.y"},{name:"orient",type:"enum",default:"vertical",values:["horizontal","vertical","radial"]},{name:"shape",type:"enum",default:"line",values:["line","arc","curve","diagonal","orthogonal"]},{name:"require",type:"signal"},{name:"as",type:"string",default:"path"}]},st(Z_,ga,{transform(t,e){var n=t.sourceX||V_,r=t.sourceY||G_,i=t.targetX||X_,o=t.targetY||J_,a=t.as||"path",u=t.orient||"vertical",l=t.shape||"line",c=ex.get(l+"-"+u)||ex.get(l);return c||s("LinkPath unsupported type: "+t.shape+(t.orient?"-"+t.orient:"")),e.visit(e.SOURCE,(t=>{t[a]=c(n(t),r(t),i(t),o(t))})),e.reflow(t.modified()).modifies(a)}});const Q_=(t,e,n,r)=>"M"+t+","+e+"L"+n+","+r,K_=(t,e,n,r)=>{var i=n-t,o=r-e,a=Math.sqrt(i*i+o*o)/2;return"M"+t+","+e+"A"+a+","+a+" "+180*Math.atan2(o,i)/Math.PI+" 0 1 "+n+","+r},tx=(t,e,n,r)=>{const i=n-t,o=r-e,a=.2*(i+o),u=.2*(o-i);return"M"+t+","+e+"C"+(t+a)+","+(e+u)+" "+(n+u)+","+(r-a)+" "+n+","+r},ex=at({line:Q_,"line-radial":(t,e,n,r)=>Q_(e*Math.cos(t),e*Math.sin(t),r*Math.cos(n),r*Math.sin(n)),arc:K_,"arc-radial":(t,e,n,r)=>K_(e*Math.cos(t),e*Math.sin(t),r*Math.cos(n),r*Math.sin(n)),curve:tx,"curve-radial":(t,e,n,r)=>tx(e*Math.cos(t),e*Math.sin(t),r*Math.cos(n),r*Math.sin(n)),"orthogonal-horizontal":(t,e,n,r)=>"M"+t+","+e+"V"+r+"H"+n,"orthogonal-vertical":(t,e,n,r)=>"M"+t+","+e+"H"+n+"V"+r,"orthogonal-radial":(t,e,n,r)=>{const i=Math.cos(t),o=Math.sin(t),a=Math.cos(n),u=Math.sin(n);return"M"+e*i+","+e*o+"A"+e+","+e+" 0 0,"+((Math.abs(n-t)>Math.PI?n<=t:n>t)?1:0)+" "+e*a+","+e*u+"L"+r*a+","+r*u},"diagonal-horizontal":(t,e,n,r)=>{const i=(t+n)/2;return"M"+t+","+e+"C"+i+","+e+" "+i+","+r+" "+n+","+r},"diagonal-vertical":(t,e,n,r)=>{const i=(e+r)/2;return"M"+t+","+e+"C"+t+","+i+" "+n+","+i+" "+n+","+r},"diagonal-radial":(t,e,n,r)=>{const i=Math.cos(t),o=Math.sin(t),a=Math.cos(n),u=Math.sin(n),s=(e+r)/2;return"M"+e*i+","+e*o+"C"+s*i+","+s*o+" "+s*a+","+s*u+" "+r*a+","+r*u}});function nx(t){ga.call(this,null,t)}nx.Definition={type:"Pie",metadata:{modifies:!0},params:[{name:"field",type:"field"},{name:"startAngle",type:"number",default:0},{name:"endAngle",type:"number",default:6.283185307179586},{name:"sort",type:"boolean",default:!1},{name:"as",type:"string",array:!0,length:2,default:["startAngle","endAngle"]}]},st(nx,ga,{transform(t,e){var n,r,i,o=t.as||["startAngle","endAngle"],a=o[0],u=o[1],s=t.field||p,l=t.startAngle||0,c=null!=t.endAngle?t.endAngle:2*Math.PI,f=e.source,h=f.map(s),d=h.length,g=l,m=(c-l)/pe(h),y=de(d);for(t.sort&&y.sort(((t,e)=>h[t]-h[e])),n=0;n<d;++n)i=h[y[n]],(r=f[y[n]])[a]=g,r[u]=g+=i*m;return this.value=h,e.reflow(t.modified()).modifies(o)}});function rx(t){return yd(t)&&t!==Gh}const ix=Ct(["set","modified","clear","type","scheme","schemeExtent","schemeCount","domain","domainMin","domainMid","domainMax","domainRaw","domainImplicit","nice","zero","bins","range","rangeStep","round","reverse","interpolate","interpolateGamma"]);function ox(t){ga.call(this,null,t),this.modified(!0)}function ax(t,e,n){xd(t)&&(Math.abs(e.reduce(((t,e)=>t+(e<0?-1:e>0?1:0)),0))!==e.length&&n.warn("Log scale domain includes zero: "+kt(e)));return e}function ux(t,e,n){return Y(t)&&(e||n)?Ad(t,sx(e||[0,1],n)):t}function sx(t,e){return e?t.slice().reverse():t}function lx(t){ga.call(this,null,t)}st(ox,ga,{transform(t,e){var n=e.dataflow,r=this.value,i=function(t){var e,n=t.type,r="";if(n===Gh)return"sequential-linear";(function(t){const e=t.type;return yd(e)&&e!==Yh&&e!==Vh&&(t.scheme||t.range&&t.range.length&&t.range.every(gt))})(t)&&(r=2===(e=t.rawDomain?t.rawDomain.length:t.domain?t.domain.length+ +(null!=t.domainMid):0)?"sequential-":3===e?"diverging-":"");return(r+n||Ph).toLowerCase()}(t);for(i in r&&i===r.type||(this.value=r=pd(i)()),t)if(!ix[i]){if("padding"===i&&rx(r.type))continue;Y(r[i])?r[i](t[i]):n.warn("Unsupported scale property: "+i)}return function(t,e,n){var r=t.type,i=e.round||!1,o=e.range;if(null!=e.rangeStep)o=function(t,e,n){t!==td&&t!==Kh&&s("Only band and point scales support rangeStep.");var r=(null!=e.paddingOuter?e.paddingOuter:e.padding)||0,i=t===Kh?1:(null!=e.paddingInner?e.paddingInner:e.padding)||0;return[0,e.rangeStep*Uh(n,i,r)]}(r,e,n);else if(e.scheme&&(o=function(t,e,n){var r,i=e.schemeExtent;_(e.scheme)?r=Md(e.scheme,e.interpolate,e.interpolateGamma):(r=Td(e.scheme.toLowerCase()))||s(`Unrecognized scheme name: ${e.scheme}`);return n=t===Zh?n+1:t===ed?n-1:t===Xh||t===Jh?+e.schemeCount||5:n,bd(t)?ux(r,i,e.reverse):Y(r)?Ed(ux(r,i),n):t===Qh?r:r.slice(0,n)}(r,e,n),Y(o))){if(t.interpolator)return t.interpolator(o);s(`Scale type ${r} does not support interpolating color schemes.`)}if(o&&bd(r))return t.interpolator(Md(sx(o,e.reverse),e.interpolate,e.interpolateGamma));o&&e.interpolate&&t.interpolate?t.interpolate(Cd(e.interpolate,e.interpolateGamma)):Y(t.round)?t.round(i):Y(t.rangeRound)&&t.interpolate(i?Bf:Sf);o&&t.range(sx(o,e.reverse))}(r,t,function(t,e,n){let r=e.bins;if(r&&!_(r)){const e=t.domain(),n=e[0],i=M(e),o=r.step;let a=null==r.start?n:r.start,u=null==r.stop?i:r.stop;o||s("Scale bins parameter missing step property."),a<n&&(a=o*Math.ceil(n/o)),u>i&&(u=o*Math.floor(i/o)),r=de(a,u+o/2,o)}r?t.bins=r:t.bins&&delete t.bins;t.type===ed&&(r?e.domain||e.domainRaw||(t.domain(r),n=r.length):t.bins=t.domain());return n}(r,t,function(t,e,n){const r=function(t,e,n){return e?(t.domain(ax(t.type,e,n)),e.length):-1}(t,e.domainRaw,n);if(r>-1)return r;var i,o,a=e.domain,u=t.type,s=e.zero||void 0===e.zero&&function(t){const e=t.type;return!t.bins&&(e===Ph||e===Ih||e===Wh)}(t);if(!a)return 0;rx(u)&&e.padding&&a[0]!==M(a)&&(a=function(t,e,n,r,i,o){var a=Math.abs(M(n)-n[0]),u=a/(a-2*r),s=t===jh?L(e,null,u):t===Wh?U(e,null,u,.5):t===Ih?U(e,null,u,i||1):t===Hh?P(e,null,u,o||1):q(e,null,u);return(e=e.slice())[0]=s[0],e[e.length-1]=s[1],e}(u,a,e.range,e.padding,e.exponent,e.constant));if((s||null!=e.domainMin||null!=e.domainMax||null!=e.domainMid)&&(i=(a=a.slice()).length-1||1,s&&(a[0]>0&&(a[0]=0),a[i]<0&&(a[i]=0)),null!=e.domainMin&&(a[0]=e.domainMin),null!=e.domainMax&&(a[i]=e.domainMax),null!=e.domainMid)){const t=(o=e.domainMid)>a[i]?i+1:o<a[0]?0:i;t!==i&&n.warn("Scale domainMid exceeds domain min or max.",o),a.splice(t,0,o)}t.domain(ax(u,a,n)),u===Qh&&t.unknown(e.domainImplicit?Kl:void 0);e.nice&&t.nice&&t.nice(!0!==e.nice&&$d(t,e.nice)||null);return a.length}(r,t,n))),e.fork(e.NO_SOURCE|e.NO_FIELDS)}}),st(lx,ga,{transform(t,e){const n=t.modified("sort")||e.changed(e.ADD)||e.modified(t.sort.fields)||e.modified("datum");return n&&e.source.sort(jo(t.sort)),this.modified(n),e}});const cx="zero",fx="center",hx="normalize",dx=["y0","y1"];function px(t){ga.call(this,null,t)}function gx(t,e,n,r,i){for(var o,a=(e-t.sum)/2,u=t.length,s=0;s<u;++s)(o=t[s])[r]=a,o[i]=a+=Math.abs(n(o))}function mx(t,e,n,r,i){for(var o,a=1/t.sum,u=0,s=t.length,l=0,c=0;l<s;++l)(o=t[l])[r]=u,o[i]=u=a*(c+=Math.abs(n(o)))}function yx(t,e,n,r,i){for(var o,a,u=0,s=0,l=t.length,c=0;c<l;++c)(o=+n(a=t[c]))<0?(a[r]=s,a[i]=s+=o):(a[r]=u,a[i]=u+=o)}px.Definition={type:"Stack",metadata:{modifies:!0},params:[{name:"field",type:"field"},{name:"groupby",type:"field",array:!0},{name:"sort",type:"compare"},{name:"offset",type:"enum",default:cx,values:[cx,fx,hx]},{name:"as",type:"string",array:!0,length:2,default:dx}]},st(px,ga,{transform(t,e){var n,r,i,o,a=t.as||dx,u=a[0],s=a[1],l=jo(t.sort),c=t.field||p,f=t.offset===fx?gx:t.offset===hx?mx:yx;for(n=function(t,e,n,r){var i,o,a,u,s,l,c,f,h,d=[],p=t=>t(s);if(null==e)d.push(t.slice());else for(i={},o=0,a=t.length;o<a;++o)s=t[o],(c=i[l=e.map(p)])||(i[l]=c=[],d.push(c)),c.push(s);for(l=0,h=0,u=d.length;l<u;++l){for(o=0,f=0,a=(c=d[l]).length;o<a;++o)f+=Math.abs(r(c[o]));c.sum=f,f>h&&(h=f),n&&c.sort(n)}return d.max=h,d}(e.source,t.groupby,l,c),r=0,i=n.length,o=n.max;r<i;++r)f(n[r],o,c,u,s);return e.reflow(t.modified()).modifies(a)}});var vx=Object.freeze({__proto__:null,axisticks:j_,datajoin:I_,encode:H_,legendentries:Y_,linkpath:Z_,pie:nx,scale:ox,sortitems:lx,stack:px}),_x=1e-6,xx=1e-12,bx=Math.PI,wx=bx/2,kx=bx/4,Ax=2*bx,Mx=180/bx,Ex=bx/180,Dx=Math.abs,Cx=Math.atan,Fx=Math.atan2,Sx=Math.cos,Bx=Math.ceil,Tx=Math.exp,zx=Math.hypot,Nx=Math.log,Ox=Math.pow,Rx=Math.sin,$x=Math.sign||function(t){return t>0?1:t<0?-1:0},qx=Math.sqrt,Lx=Math.tan;function Ux(t){return t>1?0:t<-1?bx:Math.acos(t)}function Px(t){return t>1?wx:t<-1?-wx:Math.asin(t)}function jx(){}function Ix(t,e){t&&Hx.hasOwnProperty(t.type)&&Hx[t.type](t,e)}var Wx={Feature:function(t,e){Ix(t.geometry,e)},FeatureCollection:function(t,e){for(var n=t.features,r=-1,i=n.length;++r<i;)Ix(n[r].geometry,e)}},Hx={Sphere:function(t,e){e.sphere()},Point:function(t,e){t=t.coordinates,e.point(t[0],t[1],t[2])},MultiPoint:function(t,e){for(var n=t.coordinates,r=-1,i=n.length;++r<i;)t=n[r],e.point(t[0],t[1],t[2])},LineString:function(t,e){Yx(t.coordinates,e,0)},MultiLineString:function(t,e){for(var n=t.coordinates,r=-1,i=n.length;++r<i;)Yx(n[r],e,0)},Polygon:function(t,e){Vx(t.coordinates,e)},MultiPolygon:function(t,e){for(var n=t.coordinates,r=-1,i=n.length;++r<i;)Vx(n[r],e)},GeometryCollection:function(t,e){for(var n=t.geometries,r=-1,i=n.length;++r<i;)Ix(n[r],e)}};function Yx(t,e,n){var r,i=-1,o=t.length-n;for(e.lineStart();++i<o;)r=t[i],e.point(r[0],r[1],r[2]);e.lineEnd()}function Vx(t,e){var n=-1,r=t.length;for(e.polygonStart();++n<r;)Yx(t[n],e,1);e.polygonEnd()}function Gx(t,e){t&&Wx.hasOwnProperty(t.type)?Wx[t.type](t,e):Ix(t,e)}var Xx,Jx,Zx,Qx,Kx,tb,eb,nb,rb,ib,ob,ab,ub,sb,lb,cb,fb=new Qt,hb=new Qt,db={point:jx,lineStart:jx,lineEnd:jx,polygonStart:function(){fb=new Qt,db.lineStart=pb,db.lineEnd=gb},polygonEnd:function(){var t=+fb;hb.add(t<0?Ax+t:t),this.lineStart=this.lineEnd=this.point=jx},sphere:function(){hb.add(Ax)}};function pb(){db.point=mb}function gb(){yb(Xx,Jx)}function mb(t,e){db.point=yb,Xx=t,Jx=e,Zx=t*=Ex,Qx=Sx(e=(e*=Ex)/2+kx),Kx=Rx(e)}function yb(t,e){var n=(t*=Ex)-Zx,r=n>=0?1:-1,i=r*n,o=Sx(e=(e*=Ex)/2+kx),a=Rx(e),u=Kx*a,s=Qx*o+u*Sx(i),l=u*r*Rx(i);fb.add(Fx(l,s)),Zx=t,Qx=o,Kx=a}function vb(t){return[Fx(t[1],t[0]),Px(t[2])]}function _b(t){var e=t[0],n=t[1],r=Sx(n);return[r*Sx(e),r*Rx(e),Rx(n)]}function xb(t,e){return t[0]*e[0]+t[1]*e[1]+t[2]*e[2]}function bb(t,e){return[t[1]*e[2]-t[2]*e[1],t[2]*e[0]-t[0]*e[2],t[0]*e[1]-t[1]*e[0]]}function wb(t,e){t[0]+=e[0],t[1]+=e[1],t[2]+=e[2]}function kb(t,e){return[t[0]*e,t[1]*e,t[2]*e]}function Ab(t){var e=qx(t[0]*t[0]+t[1]*t[1]+t[2]*t[2]);t[0]/=e,t[1]/=e,t[2]/=e}var Mb,Eb,Db,Cb,Fb,Sb,Bb,Tb,zb,Nb,Ob,Rb,$b,qb,Lb,Ub,Pb={point:jb,lineStart:Wb,lineEnd:Hb,polygonStart:function(){Pb.point=Yb,Pb.lineStart=Vb,Pb.lineEnd=Gb,sb=new Qt,db.polygonStart()},polygonEnd:function(){db.polygonEnd(),Pb.point=jb,Pb.lineStart=Wb,Pb.lineEnd=Hb,fb<0?(tb=-(nb=180),eb=-(rb=90)):sb>_x?rb=90:sb<-1e-6&&(eb=-90),cb[0]=tb,cb[1]=nb},sphere:function(){tb=-(nb=180),eb=-(rb=90)}};function jb(t,e){lb.push(cb=[tb=t,nb=t]),e<eb&&(eb=e),e>rb&&(rb=e)}function Ib(t,e){var n=_b([t*Ex,e*Ex]);if(ub){var r=bb(ub,n),i=bb([r[1],-r[0],0],r);Ab(i),i=vb(i);var o,a=t-ib,u=a>0?1:-1,s=i[0]*Mx*u,l=Dx(a)>180;l^(u*ib<s&&s<u*t)?(o=i[1]*Mx)>rb&&(rb=o):l^(u*ib<(s=(s+360)%360-180)&&s<u*t)?(o=-i[1]*Mx)<eb&&(eb=o):(e<eb&&(eb=e),e>rb&&(rb=e)),l?t<ib?Xb(tb,t)>Xb(tb,nb)&&(nb=t):Xb(t,nb)>Xb(tb,nb)&&(tb=t):nb>=tb?(t<tb&&(tb=t),t>nb&&(nb=t)):t>ib?Xb(tb,t)>Xb(tb,nb)&&(nb=t):Xb(t,nb)>Xb(tb,nb)&&(tb=t)}else lb.push(cb=[tb=t,nb=t]);e<eb&&(eb=e),e>rb&&(rb=e),ub=n,ib=t}function Wb(){Pb.point=Ib}function Hb(){cb[0]=tb,cb[1]=nb,Pb.point=jb,ub=null}function Yb(t,e){if(ub){var n=t-ib;sb.add(Dx(n)>180?n+(n>0?360:-360):n)}else ob=t,ab=e;db.point(t,e),Ib(t,e)}function Vb(){db.lineStart()}function Gb(){Yb(ob,ab),db.lineEnd(),Dx(sb)>_x&&(tb=-(nb=180)),cb[0]=tb,cb[1]=nb,ub=null}function Xb(t,e){return(e-=t)<0?e+360:e}function Jb(t,e){return t[0]-e[0]}function Zb(t,e){return t[0]<=t[1]?t[0]<=e&&e<=t[1]:e<t[0]||t[1]<e}var Qb={sphere:jx,point:Kb,lineStart:ew,lineEnd:iw,polygonStart:function(){Qb.lineStart=ow,Qb.lineEnd=aw},polygonEnd:function(){Qb.lineStart=ew,Qb.lineEnd=iw}};function Kb(t,e){t*=Ex;var n=Sx(e*=Ex);tw(n*Sx(t),n*Rx(t),Rx(e))}function tw(t,e,n){++Mb,Db+=(t-Db)/Mb,Cb+=(e-Cb)/Mb,Fb+=(n-Fb)/Mb}function ew(){Qb.point=nw}function nw(t,e){t*=Ex;var n=Sx(e*=Ex);qb=n*Sx(t),Lb=n*Rx(t),Ub=Rx(e),Qb.point=rw,tw(qb,Lb,Ub)}function rw(t,e){t*=Ex;var n=Sx(e*=Ex),r=n*Sx(t),i=n*Rx(t),o=Rx(e),a=Fx(qx((a=Lb*o-Ub*i)*a+(a=Ub*r-qb*o)*a+(a=qb*i-Lb*r)*a),qb*r+Lb*i+Ub*o);Eb+=a,Sb+=a*(qb+(qb=r)),Bb+=a*(Lb+(Lb=i)),Tb+=a*(Ub+(Ub=o)),tw(qb,Lb,Ub)}function iw(){Qb.point=Kb}function ow(){Qb.point=uw}function aw(){sw(Rb,$b),Qb.point=Kb}function uw(t,e){Rb=t,$b=e,t*=Ex,e*=Ex,Qb.point=sw;var n=Sx(e);qb=n*Sx(t),Lb=n*Rx(t),Ub=Rx(e),tw(qb,Lb,Ub)}function sw(t,e){t*=Ex;var n=Sx(e*=Ex),r=n*Sx(t),i=n*Rx(t),o=Rx(e),a=Lb*o-Ub*i,u=Ub*r-qb*o,s=qb*i-Lb*r,l=zx(a,u,s),c=Px(l),f=l&&-c/l;zb.add(f*a),Nb.add(f*u),Ob.add(f*s),Eb+=c,Sb+=c*(qb+(qb=r)),Bb+=c*(Lb+(Lb=i)),Tb+=c*(Ub+(Ub=o)),tw(qb,Lb,Ub)}function lw(t,e){function n(n,r){return n=t(n,r),e(n[0],n[1])}return t.invert&&e.invert&&(n.invert=function(n,r){return(n=e.invert(n,r))&&t.invert(n[0],n[1])}),n}function cw(t,e){return[Dx(t)>bx?t+Math.round(-t/Ax)*Ax:t,e]}function fw(t,e,n){return(t%=Ax)?e||n?lw(dw(t),pw(e,n)):dw(t):e||n?pw(e,n):cw}function hw(t){return function(e,n){return[(e+=t)>bx?e-Ax:e<-bx?e+Ax:e,n]}}function dw(t){var e=hw(t);return e.invert=hw(-t),e}function pw(t,e){var n=Sx(t),r=Rx(t),i=Sx(e),o=Rx(e);function a(t,e){var a=Sx(e),u=Sx(t)*a,s=Rx(t)*a,l=Rx(e),c=l*n+u*r;return[Fx(s*i-c*o,u*n-l*r),Px(c*i+s*o)]}return a.invert=function(t,e){var a=Sx(e),u=Sx(t)*a,s=Rx(t)*a,l=Rx(e),c=l*i-s*o;return[Fx(s*i+l*o,u*n+c*r),Px(c*n-u*r)]},a}function gw(t,e){(e=_b(e))[0]-=t,Ab(e);var n=Ux(-e[1]);return((-e[2]<0?-n:n)+Ax-_x)%Ax}function mw(){var t,e=[];return{point:function(e,n,r){t.push([e,n,r])},lineStart:function(){e.push(t=[])},lineEnd:jx,rejoin:function(){e.length>1&&e.push(e.pop().concat(e.shift()))},result:function(){var n=e;return e=[],t=null,n}}}function yw(t,e){return Dx(t[0]-e[0])<_x&&Dx(t[1]-e[1])<_x}function vw(t,e,n,r){this.x=t,this.z=e,this.o=n,this.e=r,this.v=!1,this.n=this.p=null}function _w(t,e,n,r,i){var o,a,u=[],s=[];if(t.forEach((function(t){if(!((e=t.length-1)<=0)){var e,n,r=t[0],a=t[e];if(yw(r,a)){if(!r[2]&&!a[2]){for(i.lineStart(),o=0;o<e;++o)i.point((r=t[o])[0],r[1]);return void i.lineEnd()}a[0]+=2e-6}u.push(n=new vw(r,t,null,!0)),s.push(n.o=new vw(r,null,n,!1)),u.push(n=new vw(a,t,null,!1)),s.push(n.o=new vw(a,null,n,!0))}})),u.length){for(s.sort(e),xw(u),xw(s),o=0,a=s.length;o<a;++o)s[o].e=n=!n;for(var l,c,f=u[0];;){for(var h=f,d=!0;h.v;)if((h=h.n)===f)return;l=h.z,i.lineStart();do{if(h.v=h.o.v=!0,h.e){if(d)for(o=0,a=l.length;o<a;++o)i.point((c=l[o])[0],c[1]);else r(h.x,h.n.x,1,i);h=h.n}else{if(d)for(l=h.p.z,o=l.length-1;o>=0;--o)i.point((c=l[o])[0],c[1]);else r(h.x,h.p.x,-1,i);h=h.p}l=(h=h.o).z,d=!d}while(!h.v);i.lineEnd()}}}function xw(t){if(e=t.length){for(var e,n,r=0,i=t[0];++r<e;)i.n=n=t[r],n.p=i,i=n;i.n=n=t[0],n.p=i}}function bw(t){return Dx(t[0])<=bx?t[0]:$x(t[0])*((Dx(t[0])+bx)%Ax-bx)}function ww(t,e,n,r){return function(i){var o,a,u,s=e(i),l=mw(),c=e(l),f=!1,h={point:d,lineStart:g,lineEnd:m,polygonStart:function(){h.point=y,h.lineStart=v,h.lineEnd=_,a=[],o=[]},polygonEnd:function(){h.point=d,h.lineStart=g,h.lineEnd=m,a=he(a);var t=function(t,e){var n=bw(e),r=e[1],i=Rx(r),o=[Rx(n),-Sx(n),0],a=0,u=0,s=new Qt;1===i?r=wx+_x:-1===i&&(r=-wx-_x);for(var l=0,c=t.length;l<c;++l)if(h=(f=t[l]).length)for(var f,h,d=f[h-1],p=bw(d),g=d[1]/2+kx,m=Rx(g),y=Sx(g),v=0;v<h;++v,p=x,m=w,y=k,d=_){var _=f[v],x=bw(_),b=_[1]/2+kx,w=Rx(b),k=Sx(b),A=x-p,M=A>=0?1:-1,E=M*A,D=E>bx,C=m*w;if(s.add(Fx(C*M*Rx(E),y*k+C*Sx(E))),a+=D?A+M*Ax:A,D^p>=n^x>=n){var F=bb(_b(d),_b(_));Ab(F);var S=bb(o,F);Ab(S);var B=(D^A>=0?-1:1)*Px(S[2]);(r>B||r===B&&(F[0]||F[1]))&&(u+=D^A>=0?1:-1)}}return(a<-1e-6||a<_x&&s<-1e-12)^1&u}(o,r);a.length?(f||(i.polygonStart(),f=!0),_w(a,Aw,t,n,i)):t&&(f||(i.polygonStart(),f=!0),i.lineStart(),n(null,null,1,i),i.lineEnd()),f&&(i.polygonEnd(),f=!1),a=o=null},sphere:function(){i.polygonStart(),i.lineStart(),n(null,null,1,i),i.lineEnd(),i.polygonEnd()}};function d(e,n){t(e,n)&&i.point(e,n)}function p(t,e){s.point(t,e)}function g(){h.point=p,s.lineStart()}function m(){h.point=d,s.lineEnd()}function y(t,e){u.push([t,e]),c.point(t,e)}function v(){c.lineStart(),u=[]}function _(){y(u[0][0],u[0][1]),c.lineEnd();var t,e,n,r,s=c.clean(),h=l.result(),d=h.length;if(u.pop(),o.push(u),u=null,d)if(1&s){if((e=(n=h[0]).length-1)>0){for(f||(i.polygonStart(),f=!0),i.lineStart(),t=0;t<e;++t)i.point((r=n[t])[0],r[1]);i.lineEnd()}}else d>1&&2&s&&h.push(h.pop().concat(h.shift())),a.push(h.filter(kw))}return h}}function kw(t){return t.length>1}function Aw(t,e){return((t=t.x)[0]<0?t[1]-wx-_x:wx-t[1])-((e=e.x)[0]<0?e[1]-wx-_x:wx-e[1])}cw.invert=cw;var Mw=ww((function(){return!0}),(function(t){var e,n=NaN,r=NaN,i=NaN;return{lineStart:function(){t.lineStart(),e=1},point:function(o,a){var u=o>0?bx:-bx,s=Dx(o-n);Dx(s-bx)<_x?(t.point(n,r=(r+a)/2>0?wx:-wx),t.point(i,r),t.lineEnd(),t.lineStart(),t.point(u,r),t.point(o,r),e=0):i!==u&&s>=bx&&(Dx(n-i)<_x&&(n-=i*_x),Dx(o-u)<_x&&(o-=u*_x),r=function(t,e,n,r){var i,o,a=Rx(t-n);return Dx(a)>_x?Cx((Rx(e)*(o=Sx(r))*Rx(n)-Rx(r)*(i=Sx(e))*Rx(t))/(i*o*a)):(e+r)/2}(n,r,o,a),t.point(i,r),t.lineEnd(),t.lineStart(),t.point(u,r),e=0),t.point(n=o,r=a),i=u},lineEnd:function(){t.lineEnd(),n=r=NaN},clean:function(){return 2-e}}}),(function(t,e,n,r){var i;if(null==t)i=n*wx,r.point(-bx,i),r.point(0,i),r.point(bx,i),r.point(bx,0),r.point(bx,-i),r.point(0,-i),r.point(-bx,-i),r.point(-bx,0),r.point(-bx,i);else if(Dx(t[0]-e[0])>_x){var o=t[0]<e[0]?bx:-bx;i=n*o/2,r.point(-o,i),r.point(0,i),r.point(o,i)}else r.point(e[0],e[1])}),[-bx,-wx]);function Ew(t){var e=Sx(t),n=6*Ex,r=e>0,i=Dx(e)>_x;function o(t,n){return Sx(t)*Sx(n)>e}function a(t,n,r){var i=[1,0,0],o=bb(_b(t),_b(n)),a=xb(o,o),u=o[0],s=a-u*u;if(!s)return!r&&t;var l=e*a/s,c=-e*u/s,f=bb(i,o),h=kb(i,l);wb(h,kb(o,c));var d=f,p=xb(h,d),g=xb(d,d),m=p*p-g*(xb(h,h)-1);if(!(m<0)){var y=qx(m),v=kb(d,(-p-y)/g);if(wb(v,h),v=vb(v),!r)return v;var _,x=t[0],b=n[0],w=t[1],k=n[1];b<x&&(_=x,x=b,b=_);var A=b-x,M=Dx(A-bx)<_x;if(!M&&k<w&&(_=w,w=k,k=_),M||A<_x?M?w+k>0^v[1]<(Dx(v[0]-x)<_x?w:k):w<=v[1]&&v[1]<=k:A>bx^(x<=v[0]&&v[0]<=b)){var E=kb(d,(-p+y)/g);return wb(E,h),[v,vb(E)]}}}function u(e,n){var i=r?t:bx-t,o=0;return e<-i?o|=1:e>i&&(o|=2),n<-i?o|=4:n>i&&(o|=8),o}return ww(o,(function(t){var e,n,s,l,c;return{lineStart:function(){l=s=!1,c=1},point:function(f,h){var d,p=[f,h],g=o(f,h),m=r?g?0:u(f,h):g?u(f+(f<0?bx:-bx),h):0;if(!e&&(l=s=g)&&t.lineStart(),g!==s&&(!(d=a(e,p))||yw(e,d)||yw(p,d))&&(p[2]=1),g!==s)c=0,g?(t.lineStart(),d=a(p,e),t.point(d[0],d[1])):(d=a(e,p),t.point(d[0],d[1],2),t.lineEnd()),e=d;else if(i&&e&&r^g){var y;m&n||!(y=a(p,e,!0))||(c=0,r?(t.lineStart(),t.point(y[0][0],y[0][1]),t.point(y[1][0],y[1][1]),t.lineEnd()):(t.point(y[1][0],y[1][1]),t.lineEnd(),t.lineStart(),t.point(y[0][0],y[0][1],3)))}!g||e&&yw(e,p)||t.point(p[0],p[1]),e=p,s=g,n=m},lineEnd:function(){s&&t.lineEnd(),e=null},clean:function(){return c|(l&&s)<<1}}}),(function(e,r,i,o){!function(t,e,n,r,i,o){if(n){var a=Sx(e),u=Rx(e),s=r*n;null==i?(i=e+r*Ax,o=e-s/2):(i=gw(a,i),o=gw(a,o),(r>0?i<o:i>o)&&(i+=r*Ax));for(var l,c=i;r>0?c>o:c<o;c-=s)l=vb([a,-u*Sx(c),-u*Rx(c)]),t.point(l[0],l[1])}}(o,t,n,i,e,r)}),r?[0,-t]:[-bx,t-bx])}var Dw=1e9,Cw=-Dw;function Fw(t,e,n,r){function i(i,o){return t<=i&&i<=n&&e<=o&&o<=r}function o(i,o,u,l){var c=0,f=0;if(null==i||(c=a(i,u))!==(f=a(o,u))||s(i,o)<0^u>0)do{l.point(0===c||3===c?t:n,c>1?r:e)}while((c=(c+u+4)%4)!==f);else l.point(o[0],o[1])}function a(r,i){return Dx(r[0]-t)<_x?i>0?0:3:Dx(r[0]-n)<_x?i>0?2:1:Dx(r[1]-e)<_x?i>0?1:0:i>0?3:2}function u(t,e){return s(t.x,e.x)}function s(t,e){var n=a(t,1),r=a(e,1);return n!==r?n-r:0===n?e[1]-t[1]:1===n?t[0]-e[0]:2===n?t[1]-e[1]:e[0]-t[0]}return function(a){var s,l,c,f,h,d,p,g,m,y,v,_=a,x=mw(),b={point:w,lineStart:function(){b.point=k,l&&l.push(c=[]);y=!0,m=!1,p=g=NaN},lineEnd:function(){s&&(k(f,h),d&&m&&x.rejoin(),s.push(x.result()));b.point=w,m&&_.lineEnd()},polygonStart:function(){_=x,s=[],l=[],v=!0},polygonEnd:function(){var e=function(){for(var e=0,n=0,i=l.length;n<i;++n)for(var o,a,u=l[n],s=1,c=u.length,f=u[0],h=f[0],d=f[1];s<c;++s)o=h,a=d,h=(f=u[s])[0],d=f[1],a<=r?d>r&&(h-o)*(r-a)>(d-a)*(t-o)&&++e:d<=r&&(h-o)*(r-a)<(d-a)*(t-o)&&--e;return e}(),n=v&&e,i=(s=he(s)).length;(n||i)&&(a.polygonStart(),n&&(a.lineStart(),o(null,null,1,a),a.lineEnd()),i&&_w(s,u,e,o,a),a.polygonEnd());_=a,s=l=c=null}};function w(t,e){i(t,e)&&_.point(t,e)}function k(o,a){var u=i(o,a);if(l&&c.push([o,a]),y)f=o,h=a,d=u,y=!1,u&&(_.lineStart(),_.point(o,a));else if(u&&m)_.point(o,a);else{var s=[p=Math.max(Cw,Math.min(Dw,p)),g=Math.max(Cw,Math.min(Dw,g))],x=[o=Math.max(Cw,Math.min(Dw,o)),a=Math.max(Cw,Math.min(Dw,a))];!function(t,e,n,r,i,o){var a,u=t[0],s=t[1],l=0,c=1,f=e[0]-u,h=e[1]-s;if(a=n-u,f||!(a>0)){if(a/=f,f<0){if(a<l)return;a<c&&(c=a)}else if(f>0){if(a>c)return;a>l&&(l=a)}if(a=i-u,f||!(a<0)){if(a/=f,f<0){if(a>c)return;a>l&&(l=a)}else if(f>0){if(a<l)return;a<c&&(c=a)}if(a=r-s,h||!(a>0)){if(a/=h,h<0){if(a<l)return;a<c&&(c=a)}else if(h>0){if(a>c)return;a>l&&(l=a)}if(a=o-s,h||!(a<0)){if(a/=h,h<0){if(a>c)return;a>l&&(l=a)}else if(h>0){if(a<l)return;a<c&&(c=a)}return l>0&&(t[0]=u+l*f,t[1]=s+l*h),c<1&&(e[0]=u+c*f,e[1]=s+c*h),!0}}}}}(s,x,t,e,n,r)?u&&(_.lineStart(),_.point(o,a),v=!1):(m||(_.lineStart(),_.point(s[0],s[1])),_.point(x[0],x[1]),u||_.lineEnd(),v=!1)}p=o,g=a,m=u}return b}}function Sw(t,e,n){var r=de(t,e-_x,n).concat(e);return function(t){return r.map((function(e){return[t,e]}))}}function Bw(t,e,n){var r=de(t,e-_x,n).concat(e);return function(t){return r.map((function(e){return[e,t]}))}}var Tw,zw,Nw,Ow,Rw=t=>t,$w=new Qt,qw=new Qt,Lw={point:jx,lineStart:jx,lineEnd:jx,polygonStart:function(){Lw.lineStart=Uw,Lw.lineEnd=Iw},polygonEnd:function(){Lw.lineStart=Lw.lineEnd=Lw.point=jx,$w.add(Dx(qw)),qw=new Qt},result:function(){var t=$w/2;return $w=new Qt,t}};function Uw(){Lw.point=Pw}function Pw(t,e){Lw.point=jw,Tw=Nw=t,zw=Ow=e}function jw(t,e){qw.add(Ow*t-Nw*e),Nw=t,Ow=e}function Iw(){jw(Tw,zw)}var Ww=1/0,Hw=Ww,Yw=-Ww,Vw=Yw,Gw={point:function(t,e){t<Ww&&(Ww=t);t>Yw&&(Yw=t);e<Hw&&(Hw=e);e>Vw&&(Vw=e)},lineStart:jx,lineEnd:jx,polygonStart:jx,polygonEnd:jx,result:function(){var t=[[Ww,Hw],[Yw,Vw]];return Yw=Vw=-(Hw=Ww=1/0),t}};var Xw,Jw,Zw,Qw,Kw=0,tk=0,ek=0,nk=0,rk=0,ik=0,ok=0,ak=0,uk=0,sk={point:lk,lineStart:ck,lineEnd:dk,polygonStart:function(){sk.lineStart=pk,sk.lineEnd=gk},polygonEnd:function(){sk.point=lk,sk.lineStart=ck,sk.lineEnd=dk},result:function(){var t=uk?[ok/uk,ak/uk]:ik?[nk/ik,rk/ik]:ek?[Kw/ek,tk/ek]:[NaN,NaN];return Kw=tk=ek=nk=rk=ik=ok=ak=uk=0,t}};function lk(t,e){Kw+=t,tk+=e,++ek}function ck(){sk.point=fk}function fk(t,e){sk.point=hk,lk(Zw=t,Qw=e)}function hk(t,e){var n=t-Zw,r=e-Qw,i=qx(n*n+r*r);nk+=i*(Zw+t)/2,rk+=i*(Qw+e)/2,ik+=i,lk(Zw=t,Qw=e)}function dk(){sk.point=lk}function pk(){sk.point=mk}function gk(){yk(Xw,Jw)}function mk(t,e){sk.point=yk,lk(Xw=Zw=t,Jw=Qw=e)}function yk(t,e){var n=t-Zw,r=e-Qw,i=qx(n*n+r*r);nk+=i*(Zw+t)/2,rk+=i*(Qw+e)/2,ik+=i,ok+=(i=Qw*t-Zw*e)*(Zw+t),ak+=i*(Qw+e),uk+=3*i,lk(Zw=t,Qw=e)}function vk(t){this._context=t}vk.prototype={_radius:4.5,pointRadius:function(t){return this._radius=t,this},polygonStart:function(){this._line=0},polygonEnd:function(){this._line=NaN},lineStart:function(){this._point=0},lineEnd:function(){0===this._line&&this._context.closePath(),this._point=NaN},point:function(t,e){switch(this._point){case 0:this._context.moveTo(t,e),this._point=1;break;case 1:this._context.lineTo(t,e);break;default:this._context.moveTo(t+this._radius,e),this._context.arc(t,e,this._radius,0,Ax)}},result:jx};var _k,xk,bk,wk,kk,Ak=new Qt,Mk={point:jx,lineStart:function(){Mk.point=Ek},lineEnd:function(){_k&&Dk(xk,bk),Mk.point=jx},polygonStart:function(){_k=!0},polygonEnd:function(){_k=null},result:function(){var t=+Ak;return Ak=new Qt,t}};function Ek(t,e){Mk.point=Dk,xk=wk=t,bk=kk=e}function Dk(t,e){wk-=t,kk-=e,Ak.add(qx(wk*wk+kk*kk)),wk=t,kk=e}function Ck(){this._string=[]}function Fk(t){return"m0,"+t+"a"+t+","+t+" 0 1,1 0,"+-2*t+"a"+t+","+t+" 0 1,1 0,"+2*t+"z"}function Sk(t,e){var n,r,i=4.5;function o(t){return t&&("function"==typeof i&&r.pointRadius(+i.apply(this,arguments)),Gx(t,n(r))),r.result()}return o.area=function(t){return Gx(t,n(Lw)),Lw.result()},o.measure=function(t){return Gx(t,n(Mk)),Mk.result()},o.bounds=function(t){return Gx(t,n(Gw)),Gw.result()},o.centroid=function(t){return Gx(t,n(sk)),sk.result()},o.projection=function(e){return arguments.length?(n=null==e?(t=null,Rw):(t=e).stream,o):t},o.context=function(t){return arguments.length?(r=null==t?(e=null,new Ck):new vk(e=t),"function"!=typeof i&&r.pointRadius(i),o):e},o.pointRadius=function(t){return arguments.length?(i="function"==typeof t?t:(r.pointRadius(+t),+t),o):i},o.projection(t).context(e)}function Bk(t){return function(e){var n=new Tk;for(var r in t)n[r]=t[r];return n.stream=e,n}}function Tk(){}function zk(t,e,n){var r=t.clipExtent&&t.clipExtent();return t.scale(150).translate([0,0]),null!=r&&t.clipExtent(null),Gx(n,t.stream(Gw)),e(Gw.result()),null!=r&&t.clipExtent(r),t}function Nk(t,e,n){return zk(t,(function(n){var r=e[1][0]-e[0][0],i=e[1][1]-e[0][1],o=Math.min(r/(n[1][0]-n[0][0]),i/(n[1][1]-n[0][1])),a=+e[0][0]+(r-o*(n[1][0]+n[0][0]))/2,u=+e[0][1]+(i-o*(n[1][1]+n[0][1]))/2;t.scale(150*o).translate([a,u])}),n)}function Ok(t,e,n){return Nk(t,[[0,0],e],n)}function Rk(t,e,n){return zk(t,(function(n){var r=+e,i=r/(n[1][0]-n[0][0]),o=(r-i*(n[1][0]+n[0][0]))/2,a=-i*n[0][1];t.scale(150*i).translate([o,a])}),n)}function $k(t,e,n){return zk(t,(function(n){var r=+e,i=r/(n[1][1]-n[0][1]),o=-i*n[0][0],a=(r-i*(n[1][1]+n[0][1]))/2;t.scale(150*i).translate([o,a])}),n)}Ck.prototype={_radius:4.5,_circle:Fk(4.5),pointRadius:function(t){return(t=+t)!==this._radius&&(this._radius=t,this._circle=null),this},polygonStart:function(){this._line=0},polygonEnd:function(){this._line=NaN},lineStart:function(){this._point=0},lineEnd:function(){0===this._line&&this._string.push("Z"),this._point=NaN},point:function(t,e){switch(this._point){case 0:this._string.push("M",t,",",e),this._point=1;break;case 1:this._string.push("L",t,",",e);break;default:null==this._circle&&(this._circle=Fk(this._radius)),this._string.push("M",t,",",e,this._circle)}},result:function(){if(this._string.length){var t=this._string.join("");return this._string=[],t}return null}},Tk.prototype={constructor:Tk,point:function(t,e){this.stream.point(t,e)},sphere:function(){this.stream.sphere()},lineStart:function(){this.stream.lineStart()},lineEnd:function(){this.stream.lineEnd()},polygonStart:function(){this.stream.polygonStart()},polygonEnd:function(){this.stream.polygonEnd()}};var qk=Sx(30*Ex);function Lk(t,e){return+e?function(t,e){function n(r,i,o,a,u,s,l,c,f,h,d,p,g,m){var y=l-r,v=c-i,_=y*y+v*v;if(_>4*e&&g--){var x=a+h,b=u+d,w=s+p,k=qx(x*x+b*b+w*w),A=Px(w/=k),M=Dx(Dx(w)-1)<_x||Dx(o-f)<_x?(o+f)/2:Fx(b,x),E=t(M,A),D=E[0],C=E[1],F=D-r,S=C-i,B=v*F-y*S;(B*B/_>e||Dx((y*F+v*S)/_-.5)>.3||a*h+u*d+s*p<qk)&&(n(r,i,o,a,u,s,D,C,M,x/=k,b/=k,w,g,m),m.point(D,C),n(D,C,M,x,b,w,l,c,f,h,d,p,g,m))}}return function(e){var r,i,o,a,u,s,l,c,f,h,d,p,g={point:m,lineStart:y,lineEnd:_,polygonStart:function(){e.polygonStart(),g.lineStart=x},polygonEnd:function(){e.polygonEnd(),g.lineStart=y}};function m(n,r){n=t(n,r),e.point(n[0],n[1])}function y(){c=NaN,g.point=v,e.lineStart()}function v(r,i){var o=_b([r,i]),a=t(r,i);n(c,f,l,h,d,p,c=a[0],f=a[1],l=r,h=o[0],d=o[1],p=o[2],16,e),e.point(c,f)}function _(){g.point=m,e.lineEnd()}function x(){y(),g.point=b,g.lineEnd=w}function b(t,e){v(r=t,e),i=c,o=f,a=h,u=d,s=p,g.point=v}function w(){n(c,f,l,h,d,p,i,o,r,a,u,s,16,e),g.lineEnd=_,_()}return g}}(t,e):function(t){return Bk({point:function(e,n){e=t(e,n),this.stream.point(e[0],e[1])}})}(t)}var Uk=Bk({point:function(t,e){this.stream.point(t*Ex,e*Ex)}});function Pk(t,e,n,r,i,o){if(!o)return function(t,e,n,r,i){function o(o,a){return[e+t*(o*=r),n-t*(a*=i)]}return o.invert=function(o,a){return[(o-e)/t*r,(n-a)/t*i]},o}(t,e,n,r,i);var a=Sx(o),u=Rx(o),s=a*t,l=u*t,c=a/t,f=u/t,h=(u*n-a*e)/t,d=(u*e+a*n)/t;function p(t,o){return[s*(t*=r)-l*(o*=i)+e,n-l*t-s*o]}return p.invert=function(t,e){return[r*(c*t-f*e+h),i*(d-f*t-c*e)]},p}function jk(t){return Ik((function(){return t}))()}function Ik(t){var e,n,r,i,o,a,u,s,l,c,f=150,h=480,d=250,p=0,g=0,m=0,y=0,v=0,_=0,x=1,b=1,w=null,k=Mw,A=null,M=Rw,E=.5;function D(t){return s(t[0]*Ex,t[1]*Ex)}function C(t){return(t=s.invert(t[0],t[1]))&&[t[0]*Mx,t[1]*Mx]}function F(){var t=Pk(f,0,0,x,b,_).apply(null,e(p,g)),r=Pk(f,h-t[0],d-t[1],x,b,_);return n=fw(m,y,v),u=lw(e,r),s=lw(n,u),a=Lk(u,E),S()}function S(){return l=c=null,D}return D.stream=function(t){return l&&c===t?l:l=Uk(function(t){return Bk({point:function(e,n){var r=t(e,n);return this.stream.point(r[0],r[1])}})}(n)(k(a(M(c=t)))))},D.preclip=function(t){return arguments.length?(k=t,w=void 0,S()):k},D.postclip=function(t){return arguments.length?(M=t,A=r=i=o=null,S()):M},D.clipAngle=function(t){return arguments.length?(k=+t?Ew(w=t*Ex):(w=null,Mw),S()):w*Mx},D.clipExtent=function(t){return arguments.length?(M=null==t?(A=r=i=o=null,Rw):Fw(A=+t[0][0],r=+t[0][1],i=+t[1][0],o=+t[1][1]),S()):null==A?null:[[A,r],[i,o]]},D.scale=function(t){return arguments.length?(f=+t,F()):f},D.translate=function(t){return arguments.length?(h=+t[0],d=+t[1],F()):[h,d]},D.center=function(t){return arguments.length?(p=t[0]%360*Ex,g=t[1]%360*Ex,F()):[p*Mx,g*Mx]},D.rotate=function(t){return arguments.length?(m=t[0]%360*Ex,y=t[1]%360*Ex,v=t.length>2?t[2]%360*Ex:0,F()):[m*Mx,y*Mx,v*Mx]},D.angle=function(t){return arguments.length?(_=t%360*Ex,F()):_*Mx},D.reflectX=function(t){return arguments.length?(x=t?-1:1,F()):x<0},D.reflectY=function(t){return arguments.length?(b=t?-1:1,F()):b<0},D.precision=function(t){return arguments.length?(a=Lk(u,E=t*t),S()):qx(E)},D.fitExtent=function(t,e){return Nk(D,t,e)},D.fitSize=function(t,e){return Ok(D,t,e)},D.fitWidth=function(t,e){return Rk(D,t,e)},D.fitHeight=function(t,e){return $k(D,t,e)},function(){return e=t.apply(this,arguments),D.invert=e.invert&&C,F()}}function Wk(t){var e=0,n=bx/3,r=Ik(t),i=r(e,n);return i.parallels=function(t){return arguments.length?r(e=t[0]*Ex,n=t[1]*Ex):[e*Mx,n*Mx]},i}function Hk(t,e){var n=Rx(t),r=(n+Rx(e))/2;if(Dx(r)<_x)return function(t){var e=Sx(t);function n(t,n){return[t*e,Rx(n)/e]}return n.invert=function(t,n){return[t/e,Px(n*e)]},n}(t);var i=1+n*(2*r-n),o=qx(i)/r;function a(t,e){var n=qx(i-2*r*Rx(e))/r;return[n*Rx(t*=r),o-n*Sx(t)]}return a.invert=function(t,e){var n=o-e,a=Fx(t,Dx(n))*$x(n);return n*r<0&&(a-=bx*$x(t)*$x(n)),[a/r,Px((i-(t*t+n*n)*r*r)/(2*r))]},a}function Yk(){return Wk(Hk).scale(155.424).center([0,33.6442])}function Vk(){return Yk().parallels([29.5,45.5]).scale(1070).translate([480,250]).rotate([96,0]).center([-.6,38.7])}function Gk(t){return function(e,n){var r=Sx(e),i=Sx(n),o=t(r*i);return o===1/0?[2,0]:[o*i*Rx(e),o*Rx(n)]}}function Xk(t){return function(e,n){var r=qx(e*e+n*n),i=t(r),o=Rx(i),a=Sx(i);return[Fx(e*o,r*a),Px(r&&n*o/r)]}}var Jk=Gk((function(t){return qx(2/(1+t))}));Jk.invert=Xk((function(t){return 2*Px(t/2)}));var Zk=Gk((function(t){return(t=Ux(t))&&t/Rx(t)}));function Qk(t,e){return[t,Nx(Lx((wx+e)/2))]}function Kk(t){var e,n,r,i=jk(t),o=i.center,a=i.scale,u=i.translate,s=i.clipExtent,l=null;function c(){var o=bx*a(),u=i(function(t){function e(e){return(e=t(e[0]*Ex,e[1]*Ex))[0]*=Mx,e[1]*=Mx,e}return t=fw(t[0]*Ex,t[1]*Ex,t.length>2?t[2]*Ex:0),e.invert=function(e){return(e=t.invert(e[0]*Ex,e[1]*Ex))[0]*=Mx,e[1]*=Mx,e},e}(i.rotate()).invert([0,0]));return s(null==l?[[u[0]-o,u[1]-o],[u[0]+o,u[1]+o]]:t===Qk?[[Math.max(u[0]-o,l),e],[Math.min(u[0]+o,n),r]]:[[l,Math.max(u[1]-o,e)],[n,Math.min(u[1]+o,r)]])}return i.scale=function(t){return arguments.length?(a(t),c()):a()},i.translate=function(t){return arguments.length?(u(t),c()):u()},i.center=function(t){return arguments.length?(o(t),c()):o()},i.clipExtent=function(t){return arguments.length?(null==t?l=e=n=r=null:(l=+t[0][0],e=+t[0][1],n=+t[1][0],r=+t[1][1]),c()):null==l?null:[[l,e],[n,r]]},c()}function tA(t){return Lx((wx+t)/2)}function eA(t,e){var n=Sx(t),r=t===e?Rx(t):Nx(n/Sx(e))/Nx(tA(e)/tA(t)),i=n*Ox(tA(t),r)/r;if(!r)return Qk;function o(t,e){i>0?e<-wx+_x&&(e=-wx+_x):e>wx-_x&&(e=wx-_x);var n=i/Ox(tA(e),r);return[n*Rx(r*t),i-n*Sx(r*t)]}return o.invert=function(t,e){var n=i-e,o=$x(r)*qx(t*t+n*n),a=Fx(t,Dx(n))*$x(n);return n*r<0&&(a-=bx*$x(t)*$x(n)),[a/r,2*Cx(Ox(i/o,1/r))-wx]},o}function nA(t,e){return[t,e]}function rA(t,e){var n=Sx(t),r=t===e?Rx(t):(n-Sx(e))/(e-t),i=n/r+t;if(Dx(r)<_x)return nA;function o(t,e){var n=i-e,o=r*t;return[n*Rx(o),i-n*Sx(o)]}return o.invert=function(t,e){var n=i-e,o=Fx(t,Dx(n))*$x(n);return n*r<0&&(o-=bx*$x(t)*$x(n)),[o/r,i-$x(r)*qx(t*t+n*n)]},o}Zk.invert=Xk((function(t){return t})),Qk.invert=function(t,e){return[t,2*Cx(Tx(e))-wx]},nA.invert=nA;var iA=1.340264,oA=-.081106,aA=893e-6,uA=.003796,sA=qx(3)/2;function lA(t,e){var n=Px(sA*Rx(e)),r=n*n,i=r*r*r;return[t*Sx(n)/(sA*(iA+3*oA*r+i*(7*aA+9*uA*r))),n*(iA+oA*r+i*(aA+uA*r))]}function cA(t,e){var n=Sx(e),r=Sx(t)*n;return[n*Rx(t)/r,Rx(e)/r]}function fA(t,e){var n=e*e,r=n*n;return[t*(.8707-.131979*n+r*(r*(.003971*n-.001529*r)-.013791)),e*(1.007226+n*(.015085+r*(.028874*n-.044475-.005916*r)))]}function hA(t,e){return[Sx(e)*Rx(t),Rx(e)]}function dA(t,e){var n=Sx(e),r=1+Sx(t)*n;return[n*Rx(t)/r,Rx(e)/r]}function pA(t,e){return[Nx(Lx((wx+e)/2)),-t]}lA.invert=function(t,e){for(var n,r=e,i=r*r,o=i*i*i,a=0;a<12&&(o=(i=(r-=n=(r*(iA+oA*i+o*(aA+uA*i))-e)/(iA+3*oA*i+o*(7*aA+9*uA*i)))*r)*i*i,!(Dx(n)<xx));++a);return[sA*t*(iA+3*oA*i+o*(7*aA+9*uA*i))/Sx(r),Px(Rx(r)/sA)]},cA.invert=Xk(Cx),fA.invert=function(t,e){var n,r=e,i=25;do{var o=r*r,a=o*o;r-=n=(r*(1.007226+o*(.015085+a*(.028874*o-.044475-.005916*a)))-e)/(1.007226+o*(.045255+a*(.259866*o-.311325-.005916*11*a)))}while(Dx(n)>_x&&--i>0);return[t/(.8707+(o=r*r)*(o*(o*o*o*(.003971-.001529*o)-.013791)-.131979)),r]},hA.invert=Xk(Px),dA.invert=Xk((function(t){return 2*Cx(t)})),pA.invert=function(t,e){return[-e,2*Cx(Tx(t))-wx]};var gA=Math.abs,mA=Math.cos,yA=Math.sin,vA=Math.PI,_A=vA/2,xA=function(t){return t>0?Math.sqrt(t):0}(2);function bA(t){return t>1?_A:t<-1?-_A:Math.asin(t)}function wA(t,e){var n,r=t*yA(e),i=30;do{e-=n=(e+yA(e)-r)/(1+mA(e))}while(gA(n)>1e-6&&--i>0);return e/2}var kA=function(t,e,n){function r(r,i){return[t*r*mA(i=wA(n,i)),e*yA(i)]}return r.invert=function(r,i){return i=bA(i/e),[r/(t*mA(i)),bA((2*i+yA(2*i))/n)]},r}(xA/_A,xA,vA);const AA=Sk(),MA=["clipAngle","clipExtent","scale","translate","center","rotate","parallels","precision","reflectX","reflectY","coefficient","distance","fraction","lobes","parallel","radius","ratio","spacing","tilt"];function EA(t,e){return function n(){const r=e();return r.type=t,r.path=Sk().projection(r),r.copy=r.copy||function(){const t=n();return MA.forEach((e=>{r[e]&&t[e](r[e]())})),t.path.pointRadius(r.path.pointRadius()),t},r}}function DA(t,e){if(!t||"string"!=typeof t)throw new Error("Projection type must be a name string.");return t=t.toLowerCase(),arguments.length>1?(FA[t]=EA(t,e),this):FA[t]||null}function CA(t){return t&&t.path||AA}const FA={albers:Vk,albersusa:function(){var t,e,n,r,i,o,a=Vk(),u=Yk().rotate([154,0]).center([-2,58.5]).parallels([55,65]),s=Yk().rotate([157,0]).center([-3,19.9]).parallels([8,18]),l={point:function(t,e){o=[t,e]}};function c(t){var e=t[0],a=t[1];return o=null,n.point(e,a),o||(r.point(e,a),o)||(i.point(e,a),o)}function f(){return t=e=null,c}return c.invert=function(t){var e=a.scale(),n=a.translate(),r=(t[0]-n[0])/e,i=(t[1]-n[1])/e;return(i>=.12&&i<.234&&r>=-.425&&r<-.214?u:i>=.166&&i<.234&&r>=-.214&&r<-.115?s:a).invert(t)},c.stream=function(n){return t&&e===n?t:(r=[a.stream(e=n),u.stream(n),s.stream(n)],i=r.length,t={point:function(t,e){for(var n=-1;++n<i;)r[n].point(t,e)},sphere:function(){for(var t=-1;++t<i;)r[t].sphere()},lineStart:function(){for(var t=-1;++t<i;)r[t].lineStart()},lineEnd:function(){for(var t=-1;++t<i;)r[t].lineEnd()},polygonStart:function(){for(var t=-1;++t<i;)r[t].polygonStart()},polygonEnd:function(){for(var t=-1;++t<i;)r[t].polygonEnd()}});var r,i},c.precision=function(t){return arguments.length?(a.precision(t),u.precision(t),s.precision(t),f()):a.precision()},c.scale=function(t){return arguments.length?(a.scale(t),u.scale(.35*t),s.scale(t),c.translate(a.translate())):a.scale()},c.translate=function(t){if(!arguments.length)return a.translate();var e=a.scale(),o=+t[0],c=+t[1];return n=a.translate(t).clipExtent([[o-.455*e,c-.238*e],[o+.455*e,c+.238*e]]).stream(l),r=u.translate([o-.307*e,c+.201*e]).clipExtent([[o-.425*e+_x,c+.12*e+_x],[o-.214*e-_x,c+.234*e-_x]]).stream(l),i=s.translate([o-.205*e,c+.212*e]).clipExtent([[o-.214*e+_x,c+.166*e+_x],[o-.115*e-_x,c+.234*e-_x]]).stream(l),f()},c.fitExtent=function(t,e){return Nk(c,t,e)},c.fitSize=function(t,e){return Ok(c,t,e)},c.fitWidth=function(t,e){return Rk(c,t,e)},c.fitHeight=function(t,e){return $k(c,t,e)},c.scale(1070)},azimuthalequalarea:function(){return jk(Jk).scale(124.75).clipAngle(179.999)},azimuthalequidistant:function(){return jk(Zk).scale(79.4188).clipAngle(179.999)},conicconformal:function(){return Wk(eA).scale(109.5).parallels([30,30])},conicequalarea:Yk,conicequidistant:function(){return Wk(rA).scale(131.154).center([0,13.9389])},equalEarth:function(){return jk(lA).scale(177.158)},equirectangular:function(){return jk(nA).scale(152.63)},gnomonic:function(){return jk(cA).scale(144.049).clipAngle(60)},identity:function(){var t,e,n,r,i,o,a,u=1,s=0,l=0,c=1,f=1,h=0,d=null,p=1,g=1,m=Bk({point:function(t,e){var n=_([t,e]);this.stream.point(n[0],n[1])}}),y=Rw;function v(){return p=u*c,g=u*f,o=a=null,_}function _(n){var r=n[0]*p,i=n[1]*g;if(h){var o=i*t-r*e;r=r*t+i*e,i=o}return[r+s,i+l]}return _.invert=function(n){var r=n[0]-s,i=n[1]-l;if(h){var o=i*t+r*e;r=r*t-i*e,i=o}return[r/p,i/g]},_.stream=function(t){return o&&a===t?o:o=m(y(a=t))},_.postclip=function(t){return arguments.length?(y=t,d=n=r=i=null,v()):y},_.clipExtent=function(t){return arguments.length?(y=null==t?(d=n=r=i=null,Rw):Fw(d=+t[0][0],n=+t[0][1],r=+t[1][0],i=+t[1][1]),v()):null==d?null:[[d,n],[r,i]]},_.scale=function(t){return arguments.length?(u=+t,v()):u},_.translate=function(t){return arguments.length?(s=+t[0],l=+t[1],v()):[s,l]},_.angle=function(n){return arguments.length?(e=Rx(h=n%360*Ex),t=Sx(h),v()):h*Mx},_.reflectX=function(t){return arguments.length?(c=t?-1:1,v()):c<0},_.reflectY=function(t){return arguments.length?(f=t?-1:1,v()):f<0},_.fitExtent=function(t,e){return Nk(_,t,e)},_.fitSize=function(t,e){return Ok(_,t,e)},_.fitWidth=function(t,e){return Rk(_,t,e)},_.fitHeight=function(t,e){return $k(_,t,e)},_},mercator:function(){return Kk(Qk).scale(961/Ax)},mollweide:function(){return jk(kA).scale(169.529)},naturalEarth1:function(){return jk(fA).scale(175.295)},orthographic:function(){return jk(hA).scale(249.5).clipAngle(90.000001)},stereographic:function(){return jk(dA).scale(250).clipAngle(142)},transversemercator:function(){var t=Kk(pA),e=t.center,n=t.rotate;return t.center=function(t){return arguments.length?e([-t[1],t[0]]):[(t=e())[1],-t[0]]},t.rotate=function(t){return arguments.length?n([t[0],t[1],t.length>2?t[2]+90:90]):[(t=n())[0],t[1],t[2]-90]},n([0,0,90]).scale(159.155)}};for(const t in FA)DA(t,FA[t]);function SA(){}const BA=[[],[[[1,1.5],[.5,1]]],[[[1.5,1],[1,1.5]]],[[[1.5,1],[.5,1]]],[[[1,.5],[1.5,1]]],[[[1,1.5],[.5,1]],[[1,.5],[1.5,1]]],[[[1,.5],[1,1.5]]],[[[1,.5],[.5,1]]],[[[.5,1],[1,.5]]],[[[1,1.5],[1,.5]]],[[[.5,1],[1,.5]],[[1.5,1],[1,1.5]]],[[[1.5,1],[1,.5]]],[[[.5,1],[1.5,1]]],[[[1,1.5],[1.5,1]]],[[[.5,1],[1,1.5]]],[]];function TA(){var t=1,e=1,n=a;function r(t,e){return e.map((e=>i(t,e)))}function i(r,i){var a=[],u=[];return function(n,r,i){var a,u,s,l,c,f,h=new Array,d=new Array;a=u=-1,l=n[0]>=r,BA[l<<1].forEach(p);for(;++a<t-1;)s=l,l=n[a+1]>=r,BA[s|l<<1].forEach(p);BA[l<<0].forEach(p);for(;++u<e-1;){for(a=-1,l=n[u*t+t]>=r,c=n[u*t]>=r,BA[l<<1|c<<2].forEach(p);++a<t-1;)s=l,l=n[u*t+t+a+1]>=r,f=c,c=n[u*t+a+1]>=r,BA[s|l<<1|c<<2|f<<3].forEach(p);BA[l|c<<3].forEach(p)}a=-1,c=n[u*t]>=r,BA[c<<2].forEach(p);for(;++a<t-1;)f=c,c=n[u*t+a+1]>=r,BA[c<<2|f<<3].forEach(p);function p(t){var e,n,r=[t[0][0]+a,t[0][1]+u],s=[t[1][0]+a,t[1][1]+u],l=o(r),c=o(s);(e=d[l])?(n=h[c])?(delete d[e.end],delete h[n.start],e===n?(e.ring.push(s),i(e.ring)):h[e.start]=d[n.end]={start:e.start,end:n.end,ring:e.ring.concat(n.ring)}):(delete d[e.end],e.ring.push(s),d[e.end=c]=e):(e=h[c])?(n=d[l])?(delete h[e.start],delete d[n.end],e===n?(e.ring.push(s),i(e.ring)):h[n.start]=d[e.end]={start:n.start,end:e.end,ring:n.ring.concat(e.ring)}):(delete h[e.start],e.ring.unshift(r),h[e.start=l]=e):h[l]=d[c]={start:l,end:c,ring:[r,s]}}BA[c<<3].forEach(p)}(r,i,(t=>{n(t,r,i),function(t){var e=0,n=t.length,r=t[n-1][1]*t[0][0]-t[n-1][0]*t[0][1];for(;++e<n;)r+=t[e-1][1]*t[e][0]-t[e-1][0]*t[e][1];return r}(t)>0?a.push([t]):u.push(t)})),u.forEach((t=>{for(var e,n=0,r=a.length;n<r;++n)if(-1!==zA((e=a[n])[0],t))return void e.push(t)})),{type:"MultiPolygon",value:i,coordinates:a}}function o(e){return 2*e[0]+e[1]*(t+1)*4}function a(n,r,i){n.forEach((n=>{var o,a=n[0],u=n[1],s=0|a,l=0|u,c=r[l*t+s];a>0&&a<t&&s===a&&(o=r[l*t+s-1],n[0]=a+(i-o)/(c-o)-.5),u>0&&u<e&&l===u&&(o=r[(l-1)*t+s],n[1]=u+(i-o)/(c-o)-.5)}))}return r.contour=i,r.size=function(n){if(!arguments.length)return[t,e];var i=Math.floor(n[0]),o=Math.floor(n[1]);return i>=0&&o>=0||s("invalid size"),t=i,e=o,r},r.smooth=function(t){return arguments.length?(n=t?a:SA,r):n===a},r}function zA(t,e){for(var n,r=-1,i=e.length;++r<i;)if(n=NA(t,e[r]))return n;return 0}function NA(t,e){for(var n=e[0],r=e[1],i=-1,o=0,a=t.length,u=a-1;o<a;u=o++){var s=t[o],l=s[0],c=s[1],f=t[u],h=f[0],d=f[1];if(OA(s,f,e))return 0;c>r!=d>r&&n<(h-l)*(r-c)/(d-c)+l&&(i=-i)}return i}function OA(t,e,n){var r,i,o,a;return function(t,e,n){return(e[0]-t[0])*(n[1]-t[1])==(n[0]-t[0])*(e[1]-t[1])}(t,e,n)&&(i=t[r=+(t[0]===e[0])],o=n[r],a=e[r],i<=o&&o<=a||a<=o&&o<=i)}function RA(t,e,n){return function(r){var i=et(r),o=n?Math.min(i[0],0):i[0],a=i[1],u=a-o,s=e?ie(o,a,t):u/(t+1);return de(o+s,a,s)}}function $A(t){ga.call(this,null,t)}function qA(t,e,n,r,i){const o=t.x1||0,a=t.y1||0,u=e*n<0;function s(t){t.forEach(l)}function l(t){u&&t.reverse(),t.forEach(c)}function c(t){t[0]=(t[0]-o)*e+r,t[1]=(t[1]-a)*n+i}return function(t){return t.coordinates.forEach(s),t}}function LA(t,e,n){const r=t>=0?t:wa(e,n);return Math.round((Math.sqrt(4*r*r+1)-1)/2)}function UA(t){return Y(t)?t:Q(+t)}function PA(){var t=t=>t[0],e=t=>t[1],n=p,r=[-1,-1],i=960,o=500,a=2;function u(u,s){const l=LA(r[0],u,t)>>a,c=LA(r[1],u,e)>>a,f=l?l+2:0,h=c?c+2:0,d=2*f+(i>>a),p=2*h+(o>>a),g=new Float32Array(d*p),m=new Float32Array(d*p);let y=g;u.forEach((r=>{const i=f+(+t(r)>>a),o=h+(+e(r)>>a);i>=0&&i<d&&o>=0&&o<p&&(g[i+o*d]+=+n(r))})),l>0&&c>0?(jA(d,p,g,m,l),IA(d,p,m,g,c),jA(d,p,g,m,l),IA(d,p,m,g,c),jA(d,p,g,m,l),IA(d,p,m,g,c)):l>0?(jA(d,p,g,m,l),jA(d,p,m,g,l),jA(d,p,g,m,l),y=m):c>0&&(IA(d,p,g,m,c),IA(d,p,m,g,c),IA(d,p,g,m,c),y=m);const v=s?Math.pow(2,-2*a):1/pe(y);for(let t=0,e=d*p;t<e;++t)y[t]*=v;return{values:y,scale:1<<a,width:d,height:p,x1:f,y1:h,x2:f+(i>>a),y2:h+(o>>a)}}return u.x=function(e){return arguments.length?(t=UA(e),u):t},u.y=function(t){return arguments.length?(e=UA(t),u):e},u.weight=function(t){return arguments.length?(n=UA(t),u):n},u.size=function(t){if(!arguments.length)return[i,o];var e=+t[0],n=+t[1];return e>=0&&n>=0||s("invalid size"),i=e,o=n,u},u.cellSize=function(t){return arguments.length?((t=+t)>=1||s("invalid cell size"),a=Math.floor(Math.log(t)/Math.LN2),u):1<<a},u.bandwidth=function(t){return arguments.length?(1===(t=W(t)).length&&(t=[+t[0],+t[0]]),2!==t.length&&s("invalid bandwidth"),r=t,u):r},u}function jA(t,e,n,r,i){const o=1+(i<<1);for(let a=0;a<e;++a)for(let e=0,u=0;e<t+i;++e)e<t&&(u+=n[e+a*t]),e>=i&&(e>=o&&(u-=n[e-o+a*t]),r[e-i+a*t]=u/Math.min(e+1,t-1+o-e,o))}function IA(t,e,n,r,i){const o=1+(i<<1);for(let a=0;a<t;++a)for(let u=0,s=0;u<e+i;++u)u<e&&(s+=n[a+u*t]),u>=i&&(u>=o&&(s-=n[a+(u-o)*t]),r[a+(u-i)*t]=s/Math.min(u+1,e-1+o-u,o))}function WA(t){ga.call(this,null,t)}$A.Definition={type:"Isocontour",metadata:{generates:!0},params:[{name:"field",type:"field"},{name:"thresholds",type:"number",array:!0},{name:"levels",type:"number"},{name:"nice",type:"boolean",default:!1},{name:"resolve",type:"enum",values:["shared","independent"],default:"independent"},{name:"zero",type:"boolean",default:!0},{name:"smooth",type:"boolean",default:!0},{name:"scale",type:"number",expr:!0},{name:"translate",type:"number",array:!0,expr:!0},{name:"as",type:"string",null:!0,default:"contour"}]},st($A,ga,{transform(t,e){if(this.value&&!e.changed()&&!t.modified())return e.StopPropagation;var n=e.fork(e.NO_SOURCE|e.NO_FIELDS),r=e.materialize(e.SOURCE).source,i=t.field||h,o=TA().smooth(!1!==t.smooth),a=t.thresholds||function(t,e,n){const r=RA(n.levels||10,n.nice,!1!==n.zero);return"shared"!==n.resolve?r:r(t.map((t=>oe(e(t).values))))}(r,i,t),u=null===t.as?null:t.as||"contour",s=[];return r.forEach((e=>{const n=i(e),r=o.size([n.width,n.height])(n.values,_(a)?a:a(n.values));!function(t,e,n,r){let i=r.scale||e.scale,o=r.translate||e.translate;Y(i)&&(i=i(n,r));Y(o)&&(o=o(n,r));if((1===i||null==i)&&!o)return;const a=(dt(i)?i:i[0])||1,u=(dt(i)?i:i[1])||1,s=o&&o[0]||0,l=o&&o[1]||0;t.forEach(qA(e,a,u,s,l))}(r,n,e,t),r.forEach((t=>{s.push(Uo(e,qo(null!=u?{[u]:t}:t)))}))})),this.value&&(n.rem=this.value),this.value=n.source=n.add=s,n}}),WA.Definition={type:"KDE2D",metadata:{generates:!0},params:[{name:"size",type:"number",array:!0,length:2,required:!0},{name:"x",type:"field",required:!0},{name:"y",type:"field",required:!0},{name:"weight",type:"field"},{name:"groupby",type:"field",array:!0},{name:"cellSize",type:"number"},{name:"bandwidth",type:"number",array:!0,length:2},{name:"counts",type:"boolean",default:!1},{name:"as",type:"string",default:"grid"}]};const HA=["x","y","weight","size","cellSize","bandwidth"];function YA(t,e){return HA.forEach((n=>null!=e[n]?t[n](e[n]):0)),t}function VA(t){ga.call(this,null,t)}st(WA,ga,{transform(t,e){if(this.value&&!e.changed()&&!t.modified())return e.StopPropagation;var n,i=e.fork(e.NO_SOURCE|e.NO_FIELDS),o=function(t,e){var n,r,i,o,a,u,s=[],l=t=>t(o);if(null==e)s.push(t);else for(n={},r=0,i=t.length;r<i;++r)o=t[r],(u=n[a=e.map(l)])||(n[a]=u=[],u.dims=a,s.push(u)),u.push(o);return s}(e.materialize(e.SOURCE).source,t.groupby),a=(t.groupby||[]).map(r),u=YA(PA(),t),s=t.as||"grid";return n=o.map((e=>qo(function(t,e){for(let n=0;n<a.length;++n)t[a[n]]=e[n];return t}({[s]:u(e,t.counts)},e.dims)))),this.value&&(i.rem=this.value),this.value=i.source=i.add=n,i}}),VA.Definition={type:"Contour",metadata:{generates:!0},params:[{name:"size",type:"number",array:!0,length:2,required:!0},{name:"values",type:"number",array:!0},{name:"x",type:"field"},{name:"y",type:"field"},{name:"weight",type:"field"},{name:"cellSize",type:"number"},{name:"bandwidth",type:"number"},{name:"count",type:"number"},{name:"nice",type:"boolean",default:!1},{name:"thresholds",type:"number",array:!0},{name:"smooth",type:"boolean",default:!0}]},st(VA,ga,{transform(t,e){if(this.value&&!e.changed()&&!t.modified())return e.StopPropagation;var n,r,i=e.fork(e.NO_SOURCE|e.NO_FIELDS),o=TA().smooth(!1!==t.smooth),a=t.values,u=t.thresholds||RA(t.count||10,t.nice,!!a),s=t.size;return a||(a=e.materialize(e.SOURCE).source,r=qA(n=YA(PA(),t)(a,!0),n.scale||1,n.scale||1,0,0),s=[n.width,n.height],a=n.values),u=_(u)?u:u(a),a=o.size(s)(a,u),r&&a.forEach(r),this.value&&(i.rem=this.value),this.value=i.source=i.add=(a||[]).map(qo),i}});const GA="Feature",XA="FeatureCollection";function JA(t){ga.call(this,null,t)}function ZA(t){ga.call(this,null,t)}function QA(t){ga.call(this,null,t)}function KA(t){ga.call(this,null,t)}function tM(t){ga.call(this,[],t),this.generator=function(){var t,e,n,r,i,o,a,u,s,l,c,f,h=10,d=h,p=90,g=360,m=2.5;function y(){return{type:"MultiLineString",coordinates:v()}}function v(){return de(Bx(r/p)*p,n,p).map(c).concat(de(Bx(u/g)*g,a,g).map(f)).concat(de(Bx(e/h)*h,t,h).filter((function(t){return Dx(t%p)>_x})).map(s)).concat(de(Bx(o/d)*d,i,d).filter((function(t){return Dx(t%g)>_x})).map(l))}return y.lines=function(){return v().map((function(t){return{type:"LineString",coordinates:t}}))},y.outline=function(){return{type:"Polygon",coordinates:[c(r).concat(f(a).slice(1),c(n).reverse().slice(1),f(u).reverse().slice(1))]}},y.extent=function(t){return arguments.length?y.extentMajor(t).extentMinor(t):y.extentMinor()},y.extentMajor=function(t){return arguments.length?(r=+t[0][0],n=+t[1][0],u=+t[0][1],a=+t[1][1],r>n&&(t=r,r=n,n=t),u>a&&(t=u,u=a,a=t),y.precision(m)):[[r,u],[n,a]]},y.extentMinor=function(n){return arguments.length?(e=+n[0][0],t=+n[1][0],o=+n[0][1],i=+n[1][1],e>t&&(n=e,e=t,t=n),o>i&&(n=o,o=i,i=n),y.precision(m)):[[e,o],[t,i]]},y.step=function(t){return arguments.length?y.stepMajor(t).stepMinor(t):y.stepMinor()},y.stepMajor=function(t){return arguments.length?(p=+t[0],g=+t[1],y):[p,g]},y.stepMinor=function(t){return arguments.length?(h=+t[0],d=+t[1],y):[h,d]},y.precision=function(h){return arguments.length?(m=+h,s=Sw(o,i,90),l=Bw(e,t,m),c=Sw(u,a,90),f=Bw(r,n,m),y):m},y.extentMajor([[-180,-89.999999],[180,89.999999]]).extentMinor([[-180,-80.000001],[180,80.000001]])}()}function eM(t){ga.call(this,null,t)}function nM(t){if(!Y(t))return!1;const e=Ct(i(t));return e.$x||e.$y||e.$value||e.$max}function rM(t){ga.call(this,null,t),this.modified(!0)}function iM(t,e,n){Y(t[e])&&t[e](n)}JA.Definition={type:"GeoJSON",metadata:{},params:[{name:"fields",type:"field",array:!0,length:2},{name:"geojson",type:"field"}]},st(JA,ga,{transform(t,e){var n,r=this._features,o=this._points,a=t.fields,u=a&&a[0],s=a&&a[1],l=t.geojson||!a&&h,c=e.ADD;n=t.modified()||e.changed(e.REM)||e.modified(i(l))||u&&e.modified(i(u))||s&&e.modified(i(s)),this.value&&!n||(c=e.SOURCE,this._features=r=[],this._points=o=[]),l&&e.visit(c,(t=>r.push(l(t)))),u&&s&&(e.visit(c,(t=>{var e=u(t),n=s(t);null!=e&&null!=n&&(e=+e)===e&&(n=+n)===n&&o.push([e,n])})),r=r.concat({type:GA,geometry:{type:"MultiPoint",coordinates:o}})),this.value={type:XA,features:r}}}),ZA.Definition={type:"GeoPath",metadata:{modifies:!0},params:[{name:"projection",type:"projection"},{name:"field",type:"field"},{name:"pointRadius",type:"number",expr:!0},{name:"as",type:"string",default:"path"}]},st(ZA,ga,{transform(t,e){var n=e.fork(e.ALL),r=this.value,i=t.field||h,o=t.as||"path",a=n.SOURCE;!r||t.modified()?(this.value=r=CA(t.projection),n.materialize().reflow()):a=i===h||e.modified(i.fields)?n.ADD_MOD:n.ADD;const u=function(t,e){const n=t.pointRadius();t.context(null),null!=e&&t.pointRadius(e);return n}(r,t.pointRadius);return n.visit(a,(t=>t[o]=r(i(t)))),r.pointRadius(u),n.modifies(o)}}),QA.Definition={type:"GeoPoint",metadata:{modifies:!0},params:[{name:"projection",type:"projection",required:!0},{name:"fields",type:"field",array:!0,required:!0,length:2},{name:"as",type:"string",array:!0,length:2,default:["x","y"]}]},st(QA,ga,{transform(t,e){var n,r=t.projection,i=t.fields[0],o=t.fields[1],a=t.as||["x","y"],u=a[0],s=a[1];function l(t){const e=r([i(t),o(t)]);e?(t[u]=e[0],t[s]=e[1]):(t[u]=void 0,t[s]=void 0)}return t.modified()?e=e.materialize().reflow(!0).visit(e.SOURCE,l):(n=e.modified(i.fields)||e.modified(o.fields),e.visit(n?e.ADD_MOD:e.ADD,l)),e.modifies(a)}}),KA.Definition={type:"GeoShape",metadata:{modifies:!0,nomod:!0},params:[{name:"projection",type:"projection"},{name:"field",type:"field",default:"datum"},{name:"pointRadius",type:"number",expr:!0},{name:"as",type:"string",default:"shape"}]},st(KA,ga,{transform(t,e){var n=e.fork(e.ALL),r=this.value,i=t.as||"shape",o=n.ADD;return r&&!t.modified()||(this.value=r=function(t,e,n){const r=null==n?n=>t(e(n)):r=>{var i=t.pointRadius(),o=t.pointRadius(n)(e(r));return t.pointRadius(i),o};return r.context=e=>(t.context(e),r),r}(CA(t.projection),t.field||c("datum"),t.pointRadius),n.materialize().reflow(),o=n.SOURCE),n.visit(o,(t=>t[i]=r)),n.modifies(i)}}),tM.Definition={type:"Graticule",metadata:{changes:!0,generates:!0},params:[{name:"extent",type:"array",array:!0,length:2,content:{type:"number",array:!0,length:2}},{name:"extentMajor",type:"array",array:!0,length:2,content:{type:"number",array:!0,length:2}},{name:"extentMinor",type:"array",array:!0,length:2,content:{type:"number",array:!0,length:2}},{name:"step",type:"number",array:!0,length:2},{name:"stepMajor",type:"number",array:!0,length:2,default:[90,360]},{name:"stepMinor",type:"number",array:!0,length:2,default:[10,10]},{name:"precision",type:"number",default:2.5}]},st(tM,ga,{transform(t,e){var n,r=this.value,i=this.generator;if(!r.length||t.modified())for(const e in t)Y(i[e])&&i[e](t[e]);return n=i(),r.length?e.mod.push(Po(r[0],n)):e.add.push(qo(n)),r[0]=n,e}}),eM.Definition={type:"heatmap",metadata:{modifies:!0},params:[{name:"field",type:"field"},{name:"color",type:"string",expr:!0},{name:"opacity",type:"number",expr:!0},{name:"resolve",type:"enum",values:["shared","independent"],default:"independent"},{name:"as",type:"string",default:"image"}]},st(eM,ga,{transform(t,e){if(!e.changed()&&!t.modified())return e.StopPropagation;var n=e.materialize(e.SOURCE).source,r="shared"===t.resolve,i=t.field||h,o=function(t,e){let n;Y(t)?(n=n=>t(n,e),n.dep=nM(t)):t?n=Q(t):(n=t=>t.$value/t.$max||0,n.dep=!0);return n}(t.opacity,t),a=function(t,e){let n;Y(t)?(n=n=>kc(t(n,e)),n.dep=nM(t)):n=Q(kc(t||"#888"));return n}(t.color,t),u=t.as||"image",s={$x:0,$y:0,$value:0,$max:r?oe(n.map((t=>oe(i(t).values)))):0};return n.forEach((t=>{const e=i(t),n=tt({},t,s);r||(n.$max=oe(e.values||[])),t[u]=function(t,e,n,r){const i=t.width,o=t.height,a=t.x1||0,u=t.y1||0,s=t.x2||i,l=t.y2||o,c=t.values,f=c?t=>c[t]:d,h=Xl(s-a,l-u),p=h.getContext("2d"),g=p.getImageData(0,0,s-a,l-u),m=g.data;for(let t=u,o=0;t<l;++t){e.$y=t-u;for(let u=a,l=t*i;u<s;++u,o+=4){e.$x=u-a,e.$value=f(u+l);const t=n(e);m[o+0]=t.r,m[o+1]=t.g,m[o+2]=t.b,m[o+3]=~~(255*r(e))}}return p.putImageData(g,0,0),h}(e,n,a.dep?a:Q(a(n)),o.dep?o:Q(o(n)))})),e.reflow(!0).modifies(u)}}),st(rM,ga,{transform(t,e){let n=this.value;return!n||t.modified("type")?(this.value=n=function(t){const e=DA((t||"mercator").toLowerCase());e||s("Unrecognized projection type: "+t);return e()}(t.type),MA.forEach((e=>{null!=t[e]&&iM(n,e,t[e])}))):MA.forEach((e=>{t.modified(e)&&iM(n,e,t[e])})),null!=t.pointRadius&&n.path.pointRadius(t.pointRadius),t.fit&&function(t,e){const n=function(t){return 1===(t=W(t)).length?t[0]:{type:XA,features:t.reduce(((t,e)=>t.concat(function(t){return t.type===XA?t.features:W(t).filter((t=>null!=t)).map((t=>t.type===GA?t:{type:GA,geometry:t}))}(e))),[])}}(e.fit);e.extent?t.fitExtent(e.extent,n):e.size&&t.fitSize(e.size,n)}(n,t),e.fork(e.NO_SOURCE|e.NO_FIELDS)}});var oM=Object.freeze({__proto__:null,contour:VA,geojson:JA,geopath:ZA,geopoint:QA,geoshape:KA,graticule:tM,heatmap:eM,isocontour:$A,kde2d:WA,projection:rM});function aM(t,e,n,r){if(isNaN(e)||isNaN(n))return t;var i,o,a,u,s,l,c,f,h,d=t._root,p={data:r},g=t._x0,m=t._y0,y=t._x1,v=t._y1;if(!d)return t._root=p,t;for(;d.length;)if((l=e>=(o=(g+y)/2))?g=o:y=o,(c=n>=(a=(m+v)/2))?m=a:v=a,i=d,!(d=d[f=c<<1|l]))return i[f]=p,t;if(u=+t._x.call(null,d.data),s=+t._y.call(null,d.data),e===u&&n===s)return p.next=d,i?i[f]=p:t._root=p,t;do{i=i?i[f]=new Array(4):t._root=new Array(4),(l=e>=(o=(g+y)/2))?g=o:y=o,(c=n>=(a=(m+v)/2))?m=a:v=a}while((f=c<<1|l)==(h=(s>=a)<<1|u>=o));return i[h]=d,i[f]=p,t}function uM(t,e,n,r,i){this.node=t,this.x0=e,this.y0=n,this.x1=r,this.y1=i}function sM(t){return t[0]}function lM(t){return t[1]}function cM(t,e,n){var r=new fM(null==e?sM:e,null==n?lM:n,NaN,NaN,NaN,NaN);return null==t?r:r.addAll(t)}function fM(t,e,n,r,i,o){this._x=t,this._y=e,this._x0=n,this._y0=r,this._x1=i,this._y1=o,this._root=void 0}function hM(t){for(var e={data:t.data},n=e;t=t.next;)n=n.next={data:t.data};return e}var dM=cM.prototype=fM.prototype;function pM(t){return function(){return t}}function gM(t){return 1e-6*(t()-.5)}function mM(t){return t.x+t.vx}function yM(t){return t.y+t.vy}function vM(t){return t.index}function _M(t,e){var n=t.get(e);if(!n)throw new Error("node not found: "+e);return n}dM.copy=function(){var t,e,n=new fM(this._x,this._y,this._x0,this._y0,this._x1,this._y1),r=this._root;if(!r)return n;if(!r.length)return n._root=hM(r),n;for(t=[{source:r,target:n._root=new Array(4)}];r=t.pop();)for(var i=0;i<4;++i)(e=r.source[i])&&(e.length?t.push({source:e,target:r.target[i]=new Array(4)}):r.target[i]=hM(e));return n},dM.add=function(t){const e=+this._x.call(null,t),n=+this._y.call(null,t);return aM(this.cover(e,n),e,n,t)},dM.addAll=function(t){var e,n,r,i,o=t.length,a=new Array(o),u=new Array(o),s=1/0,l=1/0,c=-1/0,f=-1/0;for(n=0;n<o;++n)isNaN(r=+this._x.call(null,e=t[n]))||isNaN(i=+this._y.call(null,e))||(a[n]=r,u[n]=i,r<s&&(s=r),r>c&&(c=r),i<l&&(l=i),i>f&&(f=i));if(s>c||l>f)return this;for(this.cover(s,l).cover(c,f),n=0;n<o;++n)aM(this,a[n],u[n],t[n]);return this},dM.cover=function(t,e){if(isNaN(t=+t)||isNaN(e=+e))return this;var n=this._x0,r=this._y0,i=this._x1,o=this._y1;if(isNaN(n))i=(n=Math.floor(t))+1,o=(r=Math.floor(e))+1;else{for(var a,u,s=i-n||1,l=this._root;n>t||t>=i||r>e||e>=o;)switch(u=(e<r)<<1|t<n,(a=new Array(4))[u]=l,l=a,s*=2,u){case 0:i=n+s,o=r+s;break;case 1:n=i-s,o=r+s;break;case 2:i=n+s,r=o-s;break;case 3:n=i-s,r=o-s}this._root&&this._root.length&&(this._root=l)}return this._x0=n,this._y0=r,this._x1=i,this._y1=o,this},dM.data=function(){var t=[];return this.visit((function(e){if(!e.length)do{t.push(e.data)}while(e=e.next)})),t},dM.extent=function(t){return arguments.length?this.cover(+t[0][0],+t[0][1]).cover(+t[1][0],+t[1][1]):isNaN(this._x0)?void 0:[[this._x0,this._y0],[this._x1,this._y1]]},dM.find=function(t,e,n){var r,i,o,a,u,s,l,c=this._x0,f=this._y0,h=this._x1,d=this._y1,p=[],g=this._root;for(g&&p.push(new uM(g,c,f,h,d)),null==n?n=1/0:(c=t-n,f=e-n,h=t+n,d=e+n,n*=n);s=p.pop();)if(!(!(g=s.node)||(i=s.x0)>h||(o=s.y0)>d||(a=s.x1)<c||(u=s.y1)<f))if(g.length){var m=(i+a)/2,y=(o+u)/2;p.push(new uM(g[3],m,y,a,u),new uM(g[2],i,y,m,u),new uM(g[1],m,o,a,y),new uM(g[0],i,o,m,y)),(l=(e>=y)<<1|t>=m)&&(s=p[p.length-1],p[p.length-1]=p[p.length-1-l],p[p.length-1-l]=s)}else{var v=t-+this._x.call(null,g.data),_=e-+this._y.call(null,g.data),x=v*v+_*_;if(x<n){var b=Math.sqrt(n=x);c=t-b,f=e-b,h=t+b,d=e+b,r=g.data}}return r},dM.remove=function(t){if(isNaN(o=+this._x.call(null,t))||isNaN(a=+this._y.call(null,t)))return this;var e,n,r,i,o,a,u,s,l,c,f,h,d=this._root,p=this._x0,g=this._y0,m=this._x1,y=this._y1;if(!d)return this;if(d.length)for(;;){if((l=o>=(u=(p+m)/2))?p=u:m=u,(c=a>=(s=(g+y)/2))?g=s:y=s,e=d,!(d=d[f=c<<1|l]))return this;if(!d.length)break;(e[f+1&3]||e[f+2&3]||e[f+3&3])&&(n=e,h=f)}for(;d.data!==t;)if(r=d,!(d=d.next))return this;return(i=d.next)&&delete d.next,r?(i?r.next=i:delete r.next,this):e?(i?e[f]=i:delete e[f],(d=e[0]||e[1]||e[2]||e[3])&&d===(e[3]||e[2]||e[1]||e[0])&&!d.length&&(n?n[h]=d:this._root=d),this):(this._root=i,this)},dM.removeAll=function(t){for(var e=0,n=t.length;e<n;++e)this.remove(t[e]);return this},dM.root=function(){return this._root},dM.size=function(){var t=0;return this.visit((function(e){if(!e.length)do{++t}while(e=e.next)})),t},dM.visit=function(t){var e,n,r,i,o,a,u=[],s=this._root;for(s&&u.push(new uM(s,this._x0,this._y0,this._x1,this._y1));e=u.pop();)if(!t(s=e.node,r=e.x0,i=e.y0,o=e.x1,a=e.y1)&&s.length){var l=(r+o)/2,c=(i+a)/2;(n=s[3])&&u.push(new uM(n,l,c,o,a)),(n=s[2])&&u.push(new uM(n,r,c,l,a)),(n=s[1])&&u.push(new uM(n,l,i,o,c)),(n=s[0])&&u.push(new uM(n,r,i,l,c))}return this},dM.visitAfter=function(t){var e,n=[],r=[];for(this._root&&n.push(new uM(this._root,this._x0,this._y0,this._x1,this._y1));e=n.pop();){var i=e.node;if(i.length){var o,a=e.x0,u=e.y0,s=e.x1,l=e.y1,c=(a+s)/2,f=(u+l)/2;(o=i[0])&&n.push(new uM(o,a,u,c,f)),(o=i[1])&&n.push(new uM(o,c,u,s,f)),(o=i[2])&&n.push(new uM(o,a,f,c,l)),(o=i[3])&&n.push(new uM(o,c,f,s,l))}r.push(e)}for(;e=r.pop();)t(e.node,e.x0,e.y0,e.x1,e.y1);return this},dM.x=function(t){return arguments.length?(this._x=t,this):this._x},dM.y=function(t){return arguments.length?(this._y=t,this):this._y};var xM={value:()=>{}};function bM(){for(var t,e=0,n=arguments.length,r={};e<n;++e){if(!(t=arguments[e]+"")||t in r||/[\s.]/.test(t))throw new Error("illegal type: "+t);r[t]=[]}return new wM(r)}function wM(t){this._=t}function kM(t,e){return t.trim().split(/^|\s+/).map((function(t){var n="",r=t.indexOf(".");if(r>=0&&(n=t.slice(r+1),t=t.slice(0,r)),t&&!e.hasOwnProperty(t))throw new Error("unknown type: "+t);return{type:t,name:n}}))}function AM(t,e){for(var n,r=0,i=t.length;r<i;++r)if((n=t[r]).name===e)return n.value}function MM(t,e,n){for(var r=0,i=t.length;r<i;++r)if(t[r].name===e){t[r]=xM,t=t.slice(0,r).concat(t.slice(r+1));break}return null!=n&&t.push({name:e,value:n}),t}wM.prototype=bM.prototype={constructor:wM,on:function(t,e){var n,r=this._,i=kM(t+"",r),o=-1,a=i.length;if(!(arguments.length<2)){if(null!=e&&"function"!=typeof e)throw new Error("invalid callback: "+e);for(;++o<a;)if(n=(t=i[o]).type)r[n]=MM(r[n],t.name,e);else if(null==e)for(n in r)r[n]=MM(r[n],t.name,null);return this}for(;++o<a;)if((n=(t=i[o]).type)&&(n=AM(r[n],t.name)))return n},copy:function(){var t={},e=this._;for(var n in e)t[n]=e[n].slice();return new wM(t)},call:function(t,e){if((n=arguments.length-2)>0)for(var n,r,i=new Array(n),o=0;o<n;++o)i[o]=arguments[o+2];if(!this._.hasOwnProperty(t))throw new Error("unknown type: "+t);for(o=0,n=(r=this._[t]).length;o<n;++o)r[o].value.apply(e,i)},apply:function(t,e,n){if(!this._.hasOwnProperty(t))throw new Error("unknown type: "+t);for(var r=this._[t],i=0,o=r.length;i<o;++i)r[i].value.apply(e,n)}};var EM,DM,CM=0,FM=0,SM=0,BM=0,TM=0,zM=0,NM="object"==typeof performance&&performance.now?performance:Date,OM="object"==typeof window&&window.requestAnimationFrame?window.requestAnimationFrame.bind(window):function(t){setTimeout(t,17)};function RM(){return TM||(OM($M),TM=NM.now()+zM)}function $M(){TM=0}function qM(){this._call=this._time=this._next=null}function LM(t,e,n){var r=new qM;return r.restart(t,e,n),r}function UM(){TM=(BM=NM.now())+zM,CM=FM=0;try{!function(){RM(),++CM;for(var t,e=EM;e;)(t=TM-e._time)>=0&&e._call.call(null,t),e=e._next;--CM}()}finally{CM=0,function(){var t,e,n=EM,r=1/0;for(;n;)n._call?(r>n._time&&(r=n._time),t=n,n=n._next):(e=n._next,n._next=null,n=t?t._next=e:EM=e);DM=t,jM(r)}(),TM=0}}function PM(){var t=NM.now(),e=t-BM;e>1e3&&(zM-=e,BM=t)}function jM(t){CM||(FM&&(FM=clearTimeout(FM)),t-TM>24?(t<1/0&&(FM=setTimeout(UM,t-NM.now()-zM)),SM&&(SM=clearInterval(SM))):(SM||(BM=NM.now(),SM=setInterval(PM,1e3)),CM=1,OM(UM)))}qM.prototype=LM.prototype={constructor:qM,restart:function(t,e,n){if("function"!=typeof t)throw new TypeError("callback is not a function");n=(null==n?RM():+n)+(null==e?0:+e),this._next||DM===this||(DM?DM._next=this:EM=this,DM=this),this._call=t,this._time=n,jM()},stop:function(){this._call&&(this._call=null,this._time=1/0,jM())}};const IM=4294967296;function WM(t){return t.x}function HM(t){return t.y}var YM=Math.PI*(3-Math.sqrt(5));function VM(t){var e,n=1,r=.001,i=1-Math.pow(r,1/300),o=0,a=.6,u=new Map,s=LM(f),l=bM("tick","end"),c=function(){let t=1;return()=>(t=(1664525*t+1013904223)%IM)/IM}();function f(){h(),l.call("tick",e),n<r&&(s.stop(),l.call("end",e))}function h(r){var s,l,c=t.length;void 0===r&&(r=1);for(var f=0;f<r;++f)for(n+=(o-n)*i,u.forEach((function(t){t(n)})),s=0;s<c;++s)null==(l=t[s]).fx?l.x+=l.vx*=a:(l.x=l.fx,l.vx=0),null==l.fy?l.y+=l.vy*=a:(l.y=l.fy,l.vy=0);return e}function d(){for(var e,n=0,r=t.length;n<r;++n){if((e=t[n]).index=n,null!=e.fx&&(e.x=e.fx),null!=e.fy&&(e.y=e.fy),isNaN(e.x)||isNaN(e.y)){var i=10*Math.sqrt(.5+n),o=n*YM;e.x=i*Math.cos(o),e.y=i*Math.sin(o)}(isNaN(e.vx)||isNaN(e.vy))&&(e.vx=e.vy=0)}}function p(e){return e.initialize&&e.initialize(t,c),e}return null==t&&(t=[]),d(),e={tick:h,restart:function(){return s.restart(f),e},stop:function(){return s.stop(),e},nodes:function(n){return arguments.length?(t=n,d(),u.forEach(p),e):t},alpha:function(t){return arguments.length?(n=+t,e):n},alphaMin:function(t){return arguments.length?(r=+t,e):r},alphaDecay:function(t){return arguments.length?(i=+t,e):+i},alphaTarget:function(t){return arguments.length?(o=+t,e):o},velocityDecay:function(t){return arguments.length?(a=1-t,e):1-a},randomSource:function(t){return arguments.length?(c=t,u.forEach(p),e):c},force:function(t,n){return arguments.length>1?(null==n?u.delete(t):u.set(t,p(n)),e):u.get(t)},find:function(e,n,r){var i,o,a,u,s,l=0,c=t.length;for(null==r?r=1/0:r*=r,l=0;l<c;++l)(a=(i=e-(u=t[l]).x)*i+(o=n-u.y)*o)<r&&(s=u,r=a);return s},on:function(t,n){return arguments.length>1?(l.on(t,n),e):l.on(t)}}}const GM={center:function(t,e){var n,r=1;function i(){var i,o,a=n.length,u=0,s=0;for(i=0;i<a;++i)u+=(o=n[i]).x,s+=o.y;for(u=(u/a-t)*r,s=(s/a-e)*r,i=0;i<a;++i)(o=n[i]).x-=u,o.y-=s}return null==t&&(t=0),null==e&&(e=0),i.initialize=function(t){n=t},i.x=function(e){return arguments.length?(t=+e,i):t},i.y=function(t){return arguments.length?(e=+t,i):e},i.strength=function(t){return arguments.length?(r=+t,i):r},i},collide:function(t){var e,n,r,i=1,o=1;function a(){for(var t,a,s,l,c,f,h,d=e.length,p=0;p<o;++p)for(a=cM(e,mM,yM).visitAfter(u),t=0;t<d;++t)s=e[t],f=n[s.index],h=f*f,l=s.x+s.vx,c=s.y+s.vy,a.visit(g);function g(t,e,n,o,a){var u=t.data,d=t.r,p=f+d;if(!u)return e>l+p||o<l-p||n>c+p||a<c-p;if(u.index>s.index){var g=l-u.x-u.vx,m=c-u.y-u.vy,y=g*g+m*m;y<p*p&&(0===g&&(y+=(g=gM(r))*g),0===m&&(y+=(m=gM(r))*m),y=(p-(y=Math.sqrt(y)))/y*i,s.vx+=(g*=y)*(p=(d*=d)/(h+d)),s.vy+=(m*=y)*p,u.vx-=g*(p=1-p),u.vy-=m*p)}}}function u(t){if(t.data)return t.r=n[t.data.index];for(var e=t.r=0;e<4;++e)t[e]&&t[e].r>t.r&&(t.r=t[e].r)}function s(){if(e){var r,i,o=e.length;for(n=new Array(o),r=0;r<o;++r)i=e[r],n[i.index]=+t(i,r,e)}}return"function"!=typeof t&&(t=pM(null==t?1:+t)),a.initialize=function(t,n){e=t,r=n,s()},a.iterations=function(t){return arguments.length?(o=+t,a):o},a.strength=function(t){return arguments.length?(i=+t,a):i},a.radius=function(e){return arguments.length?(t="function"==typeof e?e:pM(+e),s(),a):t},a},nbody:function(){var t,e,n,r,i,o=pM(-30),a=1,u=1/0,s=.81;function l(n){var i,o=t.length,a=cM(t,WM,HM).visitAfter(f);for(r=n,i=0;i<o;++i)e=t[i],a.visit(h)}function c(){if(t){var e,n,r=t.length;for(i=new Array(r),e=0;e<r;++e)n=t[e],i[n.index]=+o(n,e,t)}}function f(t){var e,n,r,o,a,u=0,s=0;if(t.length){for(r=o=a=0;a<4;++a)(e=t[a])&&(n=Math.abs(e.value))&&(u+=e.value,s+=n,r+=n*e.x,o+=n*e.y);t.x=r/s,t.y=o/s}else{(e=t).x=e.data.x,e.y=e.data.y;do{u+=i[e.data.index]}while(e=e.next)}t.value=u}function h(t,o,l,c){if(!t.value)return!0;var f=t.x-e.x,h=t.y-e.y,d=c-o,p=f*f+h*h;if(d*d/s<p)return p<u&&(0===f&&(p+=(f=gM(n))*f),0===h&&(p+=(h=gM(n))*h),p<a&&(p=Math.sqrt(a*p)),e.vx+=f*t.value*r/p,e.vy+=h*t.value*r/p),!0;if(!(t.length||p>=u)){(t.data!==e||t.next)&&(0===f&&(p+=(f=gM(n))*f),0===h&&(p+=(h=gM(n))*h),p<a&&(p=Math.sqrt(a*p)));do{t.data!==e&&(d=i[t.data.index]*r/p,e.vx+=f*d,e.vy+=h*d)}while(t=t.next)}}return l.initialize=function(e,r){t=e,n=r,c()},l.strength=function(t){return arguments.length?(o="function"==typeof t?t:pM(+t),c(),l):o},l.distanceMin=function(t){return arguments.length?(a=t*t,l):Math.sqrt(a)},l.distanceMax=function(t){return arguments.length?(u=t*t,l):Math.sqrt(u)},l.theta=function(t){return arguments.length?(s=t*t,l):Math.sqrt(s)},l},link:function(t){var e,n,r,i,o,a,u=vM,s=function(t){return 1/Math.min(i[t.source.index],i[t.target.index])},l=pM(30),c=1;function f(r){for(var i=0,u=t.length;i<c;++i)for(var s,l,f,h,d,p,g,m=0;m<u;++m)l=(s=t[m]).source,h=(f=s.target).x+f.vx-l.x-l.vx||gM(a),d=f.y+f.vy-l.y-l.vy||gM(a),h*=p=((p=Math.sqrt(h*h+d*d))-n[m])/p*r*e[m],d*=p,f.vx-=h*(g=o[m]),f.vy-=d*g,l.vx+=h*(g=1-g),l.vy+=d*g}function h(){if(r){var a,s,l=r.length,c=t.length,f=new Map(r.map(((t,e)=>[u(t,e,r),t])));for(a=0,i=new Array(l);a<c;++a)(s=t[a]).index=a,"object"!=typeof s.source&&(s.source=_M(f,s.source)),"object"!=typeof s.target&&(s.target=_M(f,s.target)),i[s.source.index]=(i[s.source.index]||0)+1,i[s.target.index]=(i[s.target.index]||0)+1;for(a=0,o=new Array(c);a<c;++a)s=t[a],o[a]=i[s.source.index]/(i[s.source.index]+i[s.target.index]);e=new Array(c),d(),n=new Array(c),p()}}function d(){if(r)for(var n=0,i=t.length;n<i;++n)e[n]=+s(t[n],n,t)}function p(){if(r)for(var e=0,i=t.length;e<i;++e)n[e]=+l(t[e],e,t)}return null==t&&(t=[]),f.initialize=function(t,e){r=t,a=e,h()},f.links=function(e){return arguments.length?(t=e,h(),f):t},f.id=function(t){return arguments.length?(u=t,f):u},f.iterations=function(t){return arguments.length?(c=+t,f):c},f.strength=function(t){return arguments.length?(s="function"==typeof t?t:pM(+t),d(),f):s},f.distance=function(t){return arguments.length?(l="function"==typeof t?t:pM(+t),p(),f):l},f},x:function(t){var e,n,r,i=pM(.1);function o(t){for(var i,o=0,a=e.length;o<a;++o)(i=e[o]).vx+=(r[o]-i.x)*n[o]*t}function a(){if(e){var o,a=e.length;for(n=new Array(a),r=new Array(a),o=0;o<a;++o)n[o]=isNaN(r[o]=+t(e[o],o,e))?0:+i(e[o],o,e)}}return"function"!=typeof t&&(t=pM(null==t?0:+t)),o.initialize=function(t){e=t,a()},o.strength=function(t){return arguments.length?(i="function"==typeof t?t:pM(+t),a(),o):i},o.x=function(e){return arguments.length?(t="function"==typeof e?e:pM(+e),a(),o):t},o},y:function(t){var e,n,r,i=pM(.1);function o(t){for(var i,o=0,a=e.length;o<a;++o)(i=e[o]).vy+=(r[o]-i.y)*n[o]*t}function a(){if(e){var o,a=e.length;for(n=new Array(a),r=new Array(a),o=0;o<a;++o)n[o]=isNaN(r[o]=+t(e[o],o,e))?0:+i(e[o],o,e)}}return"function"!=typeof t&&(t=pM(null==t?0:+t)),o.initialize=function(t){e=t,a()},o.strength=function(t){return arguments.length?(i="function"==typeof t?t:pM(+t),a(),o):i},o.y=function(e){return arguments.length?(t="function"==typeof e?e:pM(+e),a(),o):t},o}},XM="forces",JM=["alpha","alphaMin","alphaTarget","velocityDecay","forces"],ZM=["static","iterations"],QM=["x","y","vx","vy"];function KM(t){ga.call(this,null,t)}function tE(t,e,n,r){var i,o,a,u,s=W(e.forces);for(i=0,o=JM.length;i<o;++i)(a=JM[i])!==XM&&e.modified(a)&&t[a](e[a]);for(i=0,o=s.length;i<o;++i)u=XM+i,(a=n||e.modified(XM,i)?nE(s[i]):r&&eE(s[i],r)?t.force(u):null)&&t.force(u,a);for(o=t.numForces||0;i<o;++i)t.force(XM+i,null);return t.numForces=s.length,t}function eE(t,e){var n,r;for(n in t)if(Y(r=t[n])&&e.modified(i(r)))return 1;return 0}function nE(t){var e,n;for(n in it(GM,t.force)||s("Unrecognized force: "+t.force),e=GM[t.force](),t)Y(e[n])&&rE(e[n],t[n],t);return e}function rE(t,e,n){t(Y(e)?t=>e(t,n):e)}KM.Definition={type:"Force",metadata:{modifies:!0},params:[{name:"static",type:"boolean",default:!1},{name:"restart",type:"boolean",default:!1},{name:"iterations",type:"number",default:300},{name:"alpha",type:"number",default:1},{name:"alphaMin",type:"number",default:.001},{name:"alphaTarget",type:"number",default:0},{name:"velocityDecay",type:"number",default:.4},{name:"forces",type:"param",array:!0,params:[{key:{force:"center"},params:[{name:"x",type:"number",default:0},{name:"y",type:"number",default:0}]},{key:{force:"collide"},params:[{name:"radius",type:"number",expr:!0},{name:"strength",type:"number",default:.7},{name:"iterations",type:"number",default:1}]},{key:{force:"nbody"},params:[{name:"strength",type:"number",default:-30},{name:"theta",type:"number",default:.9},{name:"distanceMin",type:"number",default:1},{name:"distanceMax",type:"number"}]},{key:{force:"link"},params:[{name:"links",type:"data"},{name:"id",type:"field"},{name:"distance",type:"number",default:30,expr:!0},{name:"strength",type:"number",expr:!0},{name:"iterations",type:"number",default:1}]},{key:{force:"x"},params:[{name:"strength",type:"number",default:.1},{name:"x",type:"field"}]},{key:{force:"y"},params:[{name:"strength",type:"number",default:.1},{name:"y",type:"field"}]}]},{name:"as",type:"string",array:!0,modify:!1,default:QM}]},st(KM,ga,{transform(t,e){var n,r,i=this.value,o=e.changed(e.ADD_REM),a=t.modified(JM),u=t.iterations||300;if(i?(o&&(e.modifies("index"),i.nodes(e.source)),(a||e.changed(e.MOD))&&tE(i,t,0,e)):(this.value=i=function(t,e){const n=VM(t),r=n.stop,i=n.restart;let o=!1;return n.stopped=()=>o,n.restart=()=>(o=!1,i()),n.stop=()=>(o=!0,r()),tE(n,e,!0).on("end",(()=>o=!0))}(e.source,t),i.on("tick",(n=e.dataflow,r=this,()=>n.touch(r).run())),t.static||(o=!0,i.tick()),e.modifies("index")),a||o||t.modified(ZM)||e.changed()&&t.restart)if(i.alpha(Math.max(i.alpha(),t.alpha||1)).alphaDecay(1-Math.pow(i.alphaMin(),1/u)),t.static)for(i.stop();--u>=0;)i.tick();else if(i.stopped()&&i.restart(),!o)return e.StopPropagation;return this.finish(t,e)},finish(t,e){const n=e.dataflow;for(let t,e=this._argops,u=0,s=e.length;u<s;++u)if(t=e[u],t.name===XM&&"link"===t.op._argval.force)for(var r,i=t.op._argops,o=0,a=i.length;o<a;++o)if("links"===i[o].name&&(r=i[o].op.source)){n.pulse(r,n.changeset().reflow());break}return e.reflow(t.modified()).modifies(QM)}});var iE=Object.freeze({__proto__:null,force:KM});function oE(t,e){return t.parent===e.parent?1:2}function aE(t,e){return t+e.x}function uE(t,e){return Math.max(t,e.y)}function sE(t){var e=0,n=t.children,r=n&&n.length;if(r)for(;--r>=0;)e+=n[r].value;else e=1;t.value=e}function lE(t,e){t instanceof Map?(t=[void 0,t],void 0===e&&(e=fE)):void 0===e&&(e=cE);for(var n,r,i,o,a,u=new pE(t),s=[u];n=s.pop();)if((i=e(n.data))&&(a=(i=Array.from(i)).length))for(n.children=i,o=a-1;o>=0;--o)s.push(r=i[o]=new pE(i[o])),r.parent=n,r.depth=n.depth+1;return u.eachBefore(dE)}function cE(t){return t.children}function fE(t){return Array.isArray(t)?t[1]:null}function hE(t){void 0!==t.data.value&&(t.value=t.data.value),t.data=t.data.data}function dE(t){var e=0;do{t.height=e}while((t=t.parent)&&t.height<++e)}function pE(t){this.data=t,this.depth=this.height=0,this.parent=null}function gE(t){for(var e,n,r=0,i=(t=function(t){for(var e,n,r=t.length;r;)n=Math.random()*r--|0,e=t[r],t[r]=t[n],t[n]=e;return t}(Array.from(t))).length,o=[];r<i;)e=t[r],n&&vE(n,e)?++r:(n=xE(o=mE(o,e)),r=0);return n}function mE(t,e){var n,r;if(_E(e,t))return[e];for(n=0;n<t.length;++n)if(yE(e,t[n])&&_E(bE(t[n],e),t))return[t[n],e];for(n=0;n<t.length-1;++n)for(r=n+1;r<t.length;++r)if(yE(bE(t[n],t[r]),e)&&yE(bE(t[n],e),t[r])&&yE(bE(t[r],e),t[n])&&_E(wE(t[n],t[r],e),t))return[t[n],t[r],e];throw new Error}function yE(t,e){var n=t.r-e.r,r=e.x-t.x,i=e.y-t.y;return n<0||n*n<r*r+i*i}function vE(t,e){var n=t.r-e.r+1e-9*Math.max(t.r,e.r,1),r=e.x-t.x,i=e.y-t.y;return n>0&&n*n>r*r+i*i}function _E(t,e){for(var n=0;n<e.length;++n)if(!vE(t,e[n]))return!1;return!0}function xE(t){switch(t.length){case 1:return function(t){return{x:t.x,y:t.y,r:t.r}}(t[0]);case 2:return bE(t[0],t[1]);case 3:return wE(t[0],t[1],t[2])}}function bE(t,e){var n=t.x,r=t.y,i=t.r,o=e.x,a=e.y,u=e.r,s=o-n,l=a-r,c=u-i,f=Math.sqrt(s*s+l*l);return{x:(n+o+s/f*c)/2,y:(r+a+l/f*c)/2,r:(f+i+u)/2}}function wE(t,e,n){var r=t.x,i=t.y,o=t.r,a=e.x,u=e.y,s=e.r,l=n.x,c=n.y,f=n.r,h=r-a,d=r-l,p=i-u,g=i-c,m=s-o,y=f-o,v=r*r+i*i-o*o,_=v-a*a-u*u+s*s,x=v-l*l-c*c+f*f,b=d*p-h*g,w=(p*x-g*_)/(2*b)-r,k=(g*m-p*y)/b,A=(d*_-h*x)/(2*b)-i,M=(h*y-d*m)/b,E=k*k+M*M-1,D=2*(o+w*k+A*M),C=w*w+A*A-o*o,F=-(E?(D+Math.sqrt(D*D-4*E*C))/(2*E):C/D);return{x:r+w+k*F,y:i+A+M*F,r:F}}function kE(t,e,n){var r,i,o,a,u=t.x-e.x,s=t.y-e.y,l=u*u+s*s;l?(i=e.r+n.r,i*=i,a=t.r+n.r,i>(a*=a)?(r=(l+a-i)/(2*l),o=Math.sqrt(Math.max(0,a/l-r*r)),n.x=t.x-r*u-o*s,n.y=t.y-r*s+o*u):(r=(l+i-a)/(2*l),o=Math.sqrt(Math.max(0,i/l-r*r)),n.x=e.x+r*u-o*s,n.y=e.y+r*s+o*u)):(n.x=e.x+n.r,n.y=e.y)}function AE(t,e){var n=t.r+e.r-1e-6,r=e.x-t.x,i=e.y-t.y;return n>0&&n*n>r*r+i*i}function ME(t){var e=t._,n=t.next._,r=e.r+n.r,i=(e.x*n.r+n.x*e.r)/r,o=(e.y*n.r+n.y*e.r)/r;return i*i+o*o}function EE(t){this._=t,this.next=null,this.previous=null}function DE(t){if(!(i=(t=function(t){return"object"==typeof t&&"length"in t?t:Array.from(t)}(t)).length))return 0;var e,n,r,i,o,a,u,s,l,c,f;if((e=t[0]).x=0,e.y=0,!(i>1))return e.r;if(n=t[1],e.x=-n.r,n.x=e.r,n.y=0,!(i>2))return e.r+n.r;kE(n,e,r=t[2]),e=new EE(e),n=new EE(n),r=new EE(r),e.next=r.previous=n,n.next=e.previous=r,r.next=n.previous=e;t:for(u=3;u<i;++u){kE(e._,n._,r=t[u]),r=new EE(r),s=n.next,l=e.previous,c=n._.r,f=e._.r;do{if(c<=f){if(AE(s._,r._)){n=s,e.next=n,n.previous=e,--u;continue t}c+=s._.r,s=s.next}else{if(AE(l._,r._)){(e=l).next=n,n.previous=e,--u;continue t}f+=l._.r,l=l.previous}}while(s!==l.next);for(r.previous=e,r.next=n,e.next=n.previous=n=r,o=ME(e);(r=r.next)!==n;)(a=ME(r))<o&&(e=r,o=a);n=e.next}for(e=[n._],r=n;(r=r.next)!==n;)e.push(r._);for(r=gE(e),u=0;u<i;++u)(e=t[u]).x-=r.x,e.y-=r.y;return r.r}function CE(t){return null==t?null:FE(t)}function FE(t){if("function"!=typeof t)throw new Error;return t}function SE(){return 0}function BE(t){return function(){return t}}function TE(t){return Math.sqrt(t.value)}function zE(t){return function(e){e.children||(e.r=Math.max(0,+t(e)||0))}}function NE(t,e){return function(n){if(r=n.children){var r,i,o,a=r.length,u=t(n)*e||0;if(u)for(i=0;i<a;++i)r[i].r+=u;if(o=DE(r),u)for(i=0;i<a;++i)r[i].r-=u;n.r=o+u}}}function OE(t){return function(e){var n=e.parent;e.r*=t,n&&(e.x=n.x+t*e.x,e.y=n.y+t*e.y)}}function RE(t){t.x0=Math.round(t.x0),t.y0=Math.round(t.y0),t.x1=Math.round(t.x1),t.y1=Math.round(t.y1)}function $E(t,e,n,r,i){for(var o,a=t.children,u=-1,s=a.length,l=t.value&&(r-e)/t.value;++u<s;)(o=a[u]).y0=n,o.y1=i,o.x0=e,o.x1=e+=o.value*l}pE.prototype=lE.prototype={constructor:pE,count:function(){return this.eachAfter(sE)},each:function(t,e){let n=-1;for(const r of this)t.call(e,r,++n,this);return this},eachAfter:function(t,e){for(var n,r,i,o=this,a=[o],u=[],s=-1;o=a.pop();)if(u.push(o),n=o.children)for(r=0,i=n.length;r<i;++r)a.push(n[r]);for(;o=u.pop();)t.call(e,o,++s,this);return this},eachBefore:function(t,e){for(var n,r,i=this,o=[i],a=-1;i=o.pop();)if(t.call(e,i,++a,this),n=i.children)for(r=n.length-1;r>=0;--r)o.push(n[r]);return this},find:function(t,e){let n=-1;for(const r of this)if(t.call(e,r,++n,this))return r},sum:function(t){return this.eachAfter((function(e){for(var n=+t(e.data)||0,r=e.children,i=r&&r.length;--i>=0;)n+=r[i].value;e.value=n}))},sort:function(t){return this.eachBefore((function(e){e.children&&e.children.sort(t)}))},path:function(t){for(var e=this,n=function(t,e){if(t===e)return t;var n=t.ancestors(),r=e.ancestors(),i=null;t=n.pop(),e=r.pop();for(;t===e;)i=t,t=n.pop(),e=r.pop();return i}(e,t),r=[e];e!==n;)e=e.parent,r.push(e);for(var i=r.length;t!==n;)r.splice(i,0,t),t=t.parent;return r},ancestors:function(){for(var t=this,e=[t];t=t.parent;)e.push(t);return e},descendants:function(){return Array.from(this)},leaves:function(){var t=[];return this.eachBefore((function(e){e.children||t.push(e)})),t},links:function(){var t=this,e=[];return t.each((function(n){n!==t&&e.push({source:n.parent,target:n})})),e},copy:function(){return lE(this).eachBefore(hE)},[Symbol.iterator]:function*(){var t,e,n,r,i=this,o=[i];do{for(t=o.reverse(),o=[];i=t.pop();)if(yield i,e=i.children)for(n=0,r=e.length;n<r;++n)o.push(e[n])}while(o.length)}};var qE={depth:-1},LE={};function UE(t){return t.id}function PE(t){return t.parentId}function jE(){var t=UE,e=PE;function n(n){var r,i,o,a,u,s,l,c=Array.from(n),f=c.length,h=new Map;for(i=0;i<f;++i)r=c[i],u=c[i]=new pE(r),null!=(s=t(r,i,n))&&(s+="")&&(l=u.id=s,h.set(l,h.has(l)?LE:u)),null!=(s=e(r,i,n))&&(s+="")&&(u.parent=s);for(i=0;i<f;++i)if(s=(u=c[i]).parent){if(!(a=h.get(s)))throw new Error("missing: "+s);if(a===LE)throw new Error("ambiguous: "+s);a.children?a.children.push(u):a.children=[u],u.parent=a}else{if(o)throw new Error("multiple roots");o=u}if(!o)throw new Error("no root");if(o.parent=qE,o.eachBefore((function(t){t.depth=t.parent.depth+1,--f})).eachBefore(dE),o.parent=null,f>0)throw new Error("cycle");return o}return n.id=function(e){return arguments.length?(t=FE(e),n):t},n.parentId=function(t){return arguments.length?(e=FE(t),n):e},n}function IE(t,e){return t.parent===e.parent?1:2}function WE(t){var e=t.children;return e?e[0]:t.t}function HE(t){var e=t.children;return e?e[e.length-1]:t.t}function YE(t,e,n){var r=n/(e.i-t.i);e.c-=r,e.s+=n,t.c+=r,e.z+=n,e.m+=n}function VE(t,e,n){return t.a.parent===e.parent?t.a:n}function GE(t,e){this._=t,this.parent=null,this.children=null,this.A=null,this.a=this,this.z=0,this.m=0,this.c=0,this.s=0,this.t=null,this.i=e}function XE(t,e,n,r,i){for(var o,a=t.children,u=-1,s=a.length,l=t.value&&(i-n)/t.value;++u<s;)(o=a[u]).x0=e,o.x1=r,o.y0=n,o.y1=n+=o.value*l}GE.prototype=Object.create(pE.prototype);var JE=(1+Math.sqrt(5))/2;function ZE(t,e,n,r,i,o){for(var a,u,s,l,c,f,h,d,p,g,m,y=[],v=e.children,_=0,x=0,b=v.length,w=e.value;_<b;){s=i-n,l=o-r;do{c=v[x++].value}while(!c&&x<b);for(f=h=c,m=c*c*(g=Math.max(l/s,s/l)/(w*t)),p=Math.max(h/m,m/f);x<b;++x){if(c+=u=v[x].value,u<f&&(f=u),u>h&&(h=u),m=c*c*g,(d=Math.max(h/m,m/f))>p){c-=u;break}p=d}y.push(a={value:c,dice:s<l,children:v.slice(_,x)}),a.dice?$E(a,n,r,i,w?r+=l*c/w:o):XE(a,n,r,w?n+=s*c/w:i,o),w-=c,_=x}return y}var QE=function t(e){function n(t,n,r,i,o){ZE(e,t,n,r,i,o)}return n.ratio=function(e){return t((e=+e)>1?e:1)},n}(JE);var KE=function t(e){function n(t,n,r,i,o){if((a=t._squarify)&&a.ratio===e)for(var a,u,s,l,c,f=-1,h=a.length,d=t.value;++f<h;){for(s=(u=a[f]).children,l=u.value=0,c=s.length;l<c;++l)u.value+=s[l].value;u.dice?$E(u,n,r,i,d?r+=(o-r)*u.value/d:o):XE(u,n,r,d?n+=(i-n)*u.value/d:i,o),d-=u.value}else t._squarify=a=ZE(e,t,n,r,i,o),a.ratio=e}return n.ratio=function(e){return t((e=+e)>1?e:1)},n}(JE);function tD(t,e,n){const r={};return t.each((t=>{const i=t.data;n(i)&&(r[e(i)]=t)})),t.lookup=r,t}function eD(t){ga.call(this,null,t)}eD.Definition={type:"Nest",metadata:{treesource:!0,changes:!0},params:[{name:"keys",type:"field",array:!0},{name:"generate",type:"boolean"}]};const nD=t=>t.values;function rD(){const t=[],e={entries:t=>r(n(t,0),0),key:n=>(t.push(n),e)};function n(e,r){if(r>=t.length)return e;const i=e.length,o=t[r++],a={},u={};let s,l,c,f=-1;for(;++f<i;)s=o(l=e[f])+"",(c=a[s])?c.push(l):a[s]=[l];for(s in a)u[s]=n(a[s],r);return u}function r(e,n){if(++n>t.length)return e;const i=[];for(const t in e)i.push({key:t,values:r(e[t],n)});return i}return e}function iD(t){ga.call(this,null,t)}st(eD,ga,{transform(t,e){e.source||s("Nest transform requires an upstream data source.");var n=t.generate,r=t.modified(),i=e.clone(),o=this.value;return(!o||r||e.changed())&&(o&&o.each((t=>{t.children&&Oo(t.data)&&i.rem.push(t.data)})),this.value=o=lE({values:W(t.keys).reduce(((t,e)=>(t.key(e),t)),rD()).entries(i.source)},nD),n&&o.each((t=>{t.children&&(t=qo(t.data),i.add.push(t),i.source.push(t))})),tD(o,Ro,Ro)),i.source.root=o,i}});const oD=(t,e)=>t.parent===e.parent?1:2;st(iD,ga,{transform(t,e){e.source&&e.source.root||s(this.constructor.name+" transform requires a backing tree data source.");const n=this.layout(t.method),r=this.fields,i=e.source.root,o=t.as||r;t.field?i.sum(t.field):i.count(),t.sort&&i.sort(jo(t.sort,(t=>t.data))),function(t,e,n){for(let r,i=0,o=e.length;i<o;++i)r=e[i],r in n&&t[r](n[r])}(n,this.params,t),n.separation&&n.separation(!1!==t.separation?oD:p);try{this.value=n(i)}catch(t){s(t)}return i.each((t=>function(t,e,n){const r=t.data,i=e.length-1;for(let o=0;o<i;++o)r[n[o]]=t[e[o]];r[n[i]]=t.children?t.children.length:0}(t,r,o))),e.reflow(t.modified()).modifies(o).modifies("leaf")}});const aD=["x","y","r","depth","children"];function uD(t){iD.call(this,t)}uD.Definition={type:"Pack",metadata:{tree:!0,modifies:!0},params:[{name:"field",type:"field"},{name:"sort",type:"compare"},{name:"padding",type:"number",default:0},{name:"radius",type:"field",default:null},{name:"size",type:"number",array:!0,length:2},{name:"as",type:"string",array:!0,length:aD.length,default:aD}]},st(uD,iD,{layout:function(){var t=null,e=1,n=1,r=SE;function i(i){return i.x=e/2,i.y=n/2,t?i.eachBefore(zE(t)).eachAfter(NE(r,.5)).eachBefore(OE(1)):i.eachBefore(zE(TE)).eachAfter(NE(SE,1)).eachAfter(NE(r,i.r/Math.min(e,n))).eachBefore(OE(Math.min(e,n)/(2*i.r))),i}return i.radius=function(e){return arguments.length?(t=CE(e),i):t},i.size=function(t){return arguments.length?(e=+t[0],n=+t[1],i):[e,n]},i.padding=function(t){return arguments.length?(r="function"==typeof t?t:BE(+t),i):r},i},params:["radius","size","padding"],fields:aD});const sD=["x0","y0","x1","y1","depth","children"];function lD(t){iD.call(this,t)}function cD(t){ga.call(this,null,t)}lD.Definition={type:"Partition",metadata:{tree:!0,modifies:!0},params:[{name:"field",type:"field"},{name:"sort",type:"compare"},{name:"padding",type:"number",default:0},{name:"round",type:"boolean",default:!1},{name:"size",type:"number",array:!0,length:2},{name:"as",type:"string",array:!0,length:sD.length,default:sD}]},st(lD,iD,{layout:function(){var t=1,e=1,n=0,r=!1;function i(i){var o=i.height+1;return i.x0=i.y0=n,i.x1=t,i.y1=e/o,i.eachBefore(function(t,e){return function(r){r.children&&$E(r,r.x0,t*(r.depth+1)/e,r.x1,t*(r.depth+2)/e);var i=r.x0,o=r.y0,a=r.x1-n,u=r.y1-n;a<i&&(i=a=(i+a)/2),u<o&&(o=u=(o+u)/2),r.x0=i,r.y0=o,r.x1=a,r.y1=u}}(e,o)),r&&i.eachBefore(RE),i}return i.round=function(t){return arguments.length?(r=!!t,i):r},i.size=function(n){return arguments.length?(t=+n[0],e=+n[1],i):[t,e]},i.padding=function(t){return arguments.length?(n=+t,i):n},i},params:["size","round","padding"],fields:sD}),cD.Definition={type:"Stratify",metadata:{treesource:!0},params:[{name:"key",type:"field",required:!0},{name:"parentKey",type:"field",required:!0}]},st(cD,ga,{transform(t,e){e.source||s("Stratify transform requires an upstream data source.");let n=this.value;const r=t.modified(),i=e.fork(e.ALL).materialize(e.SOURCE),o=!n||r||e.changed(e.ADD_REM)||e.modified(t.key.fields)||e.modified(t.parentKey.fields);return i.source=i.source.slice(),o&&(n=i.source.length?tD(jE().id(t.key).parentId(t.parentKey)(i.source),t.key,g):tD(jE()([{}]),t.key,t.key)),i.source.root=this.value=n,i}});const fD={tidy:function(){var t=IE,e=1,n=1,r=null;function i(i){var s=function(t){for(var e,n,r,i,o,a=new GE(t,0),u=[a];e=u.pop();)if(r=e._.children)for(e.children=new Array(o=r.length),i=o-1;i>=0;--i)u.push(n=e.children[i]=new GE(r[i],i)),n.parent=e;return(a.parent=new GE(null,0)).children=[a],a}(i);if(s.eachAfter(o),s.parent.m=-s.z,s.eachBefore(a),r)i.eachBefore(u);else{var l=i,c=i,f=i;i.eachBefore((function(t){t.x<l.x&&(l=t),t.x>c.x&&(c=t),t.depth>f.depth&&(f=t)}));var h=l===c?1:t(l,c)/2,d=h-l.x,p=e/(c.x+h+d),g=n/(f.depth||1);i.eachBefore((function(t){t.x=(t.x+d)*p,t.y=t.depth*g}))}return i}function o(e){var n=e.children,r=e.parent.children,i=e.i?r[e.i-1]:null;if(n){!function(t){for(var e,n=0,r=0,i=t.children,o=i.length;--o>=0;)(e=i[o]).z+=n,e.m+=n,n+=e.s+(r+=e.c)}(e);var o=(n[0].z+n[n.length-1].z)/2;i?(e.z=i.z+t(e._,i._),e.m=e.z-o):e.z=o}else i&&(e.z=i.z+t(e._,i._));e.parent.A=function(e,n,r){if(n){for(var i,o=e,a=e,u=n,s=o.parent.children[0],l=o.m,c=a.m,f=u.m,h=s.m;u=HE(u),o=WE(o),u&&o;)s=WE(s),(a=HE(a)).a=e,(i=u.z+f-o.z-l+t(u._,o._))>0&&(YE(VE(u,e,r),e,i),l+=i,c+=i),f+=u.m,l+=o.m,h+=s.m,c+=a.m;u&&!HE(a)&&(a.t=u,a.m+=f-c),o&&!WE(s)&&(s.t=o,s.m+=l-h,r=e)}return r}(e,i,e.parent.A||r[0])}function a(t){t._.x=t.z+t.parent.m,t.m+=t.parent.m}function u(t){t.x*=e,t.y=t.depth*n}return i.separation=function(e){return arguments.length?(t=e,i):t},i.size=function(t){return arguments.length?(r=!1,e=+t[0],n=+t[1],i):r?null:[e,n]},i.nodeSize=function(t){return arguments.length?(r=!0,e=+t[0],n=+t[1],i):r?[e,n]:null},i},cluster:function(){var t=oE,e=1,n=1,r=!1;function i(i){var o,a=0;i.eachAfter((function(e){var n=e.children;n?(e.x=function(t){return t.reduce(aE,0)/t.length}(n),e.y=function(t){return 1+t.reduce(uE,0)}(n)):(e.x=o?a+=t(e,o):0,e.y=0,o=e)}));var u=function(t){for(var e;e=t.children;)t=e[0];return t}(i),s=function(t){for(var e;e=t.children;)t=e[e.length-1];return t}(i),l=u.x-t(u,s)/2,c=s.x+t(s,u)/2;return i.eachAfter(r?function(t){t.x=(t.x-i.x)*e,t.y=(i.y-t.y)*n}:function(t){t.x=(t.x-l)/(c-l)*e,t.y=(1-(i.y?t.y/i.y:1))*n})}return i.separation=function(e){return arguments.length?(t=e,i):t},i.size=function(t){return arguments.length?(r=!1,e=+t[0],n=+t[1],i):r?null:[e,n]},i.nodeSize=function(t){return arguments.length?(r=!0,e=+t[0],n=+t[1],i):r?[e,n]:null},i}},hD=["x","y","depth","children"];function dD(t){iD.call(this,t)}function pD(t){ga.call(this,[],t)}dD.Definition={type:"Tree",metadata:{tree:!0,modifies:!0},params:[{name:"field",type:"field"},{name:"sort",type:"compare"},{name:"method",type:"enum",default:"tidy",values:["tidy","cluster"]},{name:"size",type:"number",array:!0,length:2},{name:"nodeSize",type:"number",array:!0,length:2},{name:"separation",type:"boolean",default:!0},{name:"as",type:"string",array:!0,length:hD.length,default:hD}]},st(dD,iD,{layout(t){const e=t||"tidy";if(it(fD,e))return fD[e]();s("Unrecognized Tree layout method: "+e)},params:["size","nodeSize"],fields:hD}),pD.Definition={type:"TreeLinks",metadata:{tree:!0,generates:!0,changes:!0},params:[]},st(pD,ga,{transform(t,e){const n=this.value,r=e.source&&e.source.root,i=e.fork(e.NO_SOURCE),o={};return r||s("TreeLinks transform requires a tree data source."),e.changed(e.ADD_REM)?(i.rem=n,e.visit(e.SOURCE,(t=>o[Ro(t)]=1)),r.each((t=>{const e=t.data,n=t.parent&&t.parent.data;n&&o[Ro(e)]&&o[Ro(n)]&&i.add.push(qo({source:n,target:e}))})),this.value=i.add):e.changed(e.MOD)&&(e.visit(e.MOD,(t=>o[Ro(t)]=1)),n.forEach((t=>{(o[Ro(t.source)]||o[Ro(t.target)])&&i.mod.push(t)}))),i}});const gD={binary:function(t,e,n,r,i){var o,a,u=t.children,s=u.length,l=new Array(s+1);for(l[0]=a=o=0;o<s;++o)l[o+1]=a+=u[o].value;!function t(e,n,r,i,o,a,s){if(e>=n-1){var c=u[e];return c.x0=i,c.y0=o,c.x1=a,void(c.y1=s)}var f=l[e],h=r/2+f,d=e+1,p=n-1;for(;d<p;){var g=d+p>>>1;l[g]<h?d=g+1:p=g}h-l[d-1]<l[d]-h&&e+1<d&&--d;var m=l[d]-f,y=r-m;if(a-i>s-o){var v=r?(i*y+a*m)/r:a;t(e,d,m,i,o,v,s),t(d,n,y,v,o,a,s)}else{var _=r?(o*y+s*m)/r:s;t(e,d,m,i,o,a,_),t(d,n,y,i,_,a,s)}}(0,s,t.value,e,n,r,i)},dice:$E,slice:XE,slicedice:function(t,e,n,r,i){(1&t.depth?XE:$E)(t,e,n,r,i)},squarify:QE,resquarify:KE},mD=["x0","y0","x1","y1","depth","children"];function yD(t){iD.call(this,t)}yD.Definition={type:"Treemap",metadata:{tree:!0,modifies:!0},params:[{name:"field",type:"field"},{name:"sort",type:"compare"},{name:"method",type:"enum",default:"squarify",values:["squarify","resquarify","binary","dice","slice","slicedice"]},{name:"padding",type:"number",default:0},{name:"paddingInner",type:"number",default:0},{name:"paddingOuter",type:"number",default:0},{name:"paddingTop",type:"number",default:0},{name:"paddingRight",type:"number",default:0},{name:"paddingBottom",type:"number",default:0},{name:"paddingLeft",type:"number",default:0},{name:"ratio",type:"number",default:1.618033988749895},{name:"round",type:"boolean",default:!1},{name:"size",type:"number",array:!0,length:2},{name:"as",type:"string",array:!0,length:mD.length,default:mD}]},st(yD,iD,{layout(){const t=function(){var t=QE,e=!1,n=1,r=1,i=[0],o=SE,a=SE,u=SE,s=SE,l=SE;function c(t){return t.x0=t.y0=0,t.x1=n,t.y1=r,t.eachBefore(f),i=[0],e&&t.eachBefore(RE),t}function f(e){var n=i[e.depth],r=e.x0+n,c=e.y0+n,f=e.x1-n,h=e.y1-n;f<r&&(r=f=(r+f)/2),h<c&&(c=h=(c+h)/2),e.x0=r,e.y0=c,e.x1=f,e.y1=h,e.children&&(n=i[e.depth+1]=o(e)/2,r+=l(e)-n,c+=a(e)-n,(f-=u(e)-n)<r&&(r=f=(r+f)/2),(h-=s(e)-n)<c&&(c=h=(c+h)/2),t(e,r,c,f,h))}return c.round=function(t){return arguments.length?(e=!!t,c):e},c.size=function(t){return arguments.length?(n=+t[0],r=+t[1],c):[n,r]},c.tile=function(e){return arguments.length?(t=FE(e),c):t},c.padding=function(t){return arguments.length?c.paddingInner(t).paddingOuter(t):c.paddingInner()},c.paddingInner=function(t){return arguments.length?(o="function"==typeof t?t:BE(+t),c):o},c.paddingOuter=function(t){return arguments.length?c.paddingTop(t).paddingRight(t).paddingBottom(t).paddingLeft(t):c.paddingTop()},c.paddingTop=function(t){return arguments.length?(a="function"==typeof t?t:BE(+t),c):a},c.paddingRight=function(t){return arguments.length?(u="function"==typeof t?t:BE(+t),c):u},c.paddingBottom=function(t){return arguments.length?(s="function"==typeof t?t:BE(+t),c):s},c.paddingLeft=function(t){return arguments.length?(l="function"==typeof t?t:BE(+t),c):l},c}();return t.ratio=e=>{const n=t.tile();n.ratio&&t.tile(n.ratio(e))},t.method=e=>{it(gD,e)?t.tile(gD[e]):s("Unrecognized Treemap layout method: "+e)},t},params:["method","ratio","size","round","padding","paddingInner","paddingOuter","paddingTop","paddingRight","paddingBottom","paddingLeft"],fields:mD});var vD=Object.freeze({__proto__:null,nest:eD,pack:uD,partition:lD,stratify:cD,tree:dD,treelinks:pD,treemap:yD});function _D(t,e,n,r){const i=t.width,o=t.height,a=n||r,u=Xl(i,o).getContext("2d");e.forEach((t=>xD(u,t,a)));const s=new Uint32Array(u.getImageData(0,0,i,o).data.buffer),l=t.bitmap(),c=a&&t.bitmap();let f,h,d,p,g;for(h=0;h<o;++h)for(f=0;f<i;++f)g=4278190080&s[h*i+f],g&&(d=t(f),p=t(h),r||l.set(d,p),a&&268435456^g&&c.set(d,p));return[l,c]}function xD(t,e,n){if(!e.length)return;const r=e[0].mark.marktype;"group"===r?e.forEach((e=>{e.items.forEach((e=>xD(t,e.items,n)))})):Ym[r].draw(t,{items:n?e.map(bD):e})}function bD(t){const e=Uo(t,{});return e.stroke&&(e.strokeOpacity=1),e.fill&&(e.fillOpacity=.0625,e.stroke="#000",e.strokeOpacity=1,e.strokeWidth=2),e}const wD=31,kD=new Uint32Array(33),AD=new Uint32Array(33);AD[0]=0,kD[0]=~AD[0];for(let t=1;t<=32;++t)AD[t]=AD[t-1]<<1|1,kD[t]=~AD[t];function MD(t,e,n){const r=Math.max(1,Math.sqrt(t*e/1e6)),i=~~((t+2*n+r)/r),o=~~((e+2*n+r)/r),a=t=>~~((t+n)/r);return a.invert=t=>t*r-n,a.bitmap=()=>function(t,e){const n=new Uint32Array(~~((t*e+32)/32));function r(t,e){n[t]|=e}function i(t,e){n[t]&=e}return{array:n,get:(e,r)=>{const i=r*t+e;return n[i>>>5]&1<<(i&wD)},set:(e,n)=>{const i=n*t+e;r(i>>>5,1<<(i&wD))},clear:(e,n)=>{const r=n*t+e;i(r>>>5,~(1<<(r&wD)))},getRange:(e,r,i,o)=>{let a,u,s,l,c=o;for(;c>=r;--c)if(a=c*t+e,u=c*t+i,s=a>>>5,l=u>>>5,s===l){if(n[s]&kD[a&wD]&AD[1+(u&wD)])return!0}else{if(n[s]&kD[a&wD])return!0;if(n[l]&AD[1+(u&wD)])return!0;for(let t=s+1;t<l;++t)if(n[t])return!0}return!1},setRange:(e,n,i,o)=>{let a,u,s,l,c;for(;n<=o;++n)if(a=n*t+e,u=n*t+i,s=a>>>5,l=u>>>5,s===l)r(s,kD[a&wD]&AD[1+(u&wD)]);else for(r(s,kD[a&wD]),r(l,AD[1+(u&wD)]),c=s+1;c<l;++c)r(c,4294967295)},clearRange:(e,n,r,o)=>{let a,u,s,l,c;for(;n<=o;++n)if(a=n*t+e,u=n*t+r,s=a>>>5,l=u>>>5,s===l)i(s,AD[a&wD]|kD[1+(u&wD)]);else for(i(s,AD[a&wD]),i(l,kD[1+(u&wD)]),c=s+1;c<l;++c)i(c,0)},outOfBounds:(n,r,i,o)=>n<0||r<0||o>=e||i>=t}}(i,o),a.ratio=r,a.padding=n,a.width=t,a.height=e,a}function ED(t,e,n,r,i,o){let a=n/2;return t-a<0||t+a>i||e-(a=r/2)<0||e+a>o}function DD(t,e,n,r,i,o,a,u){const s=i*o/(2*r),l=t(e-s),c=t(e+s),f=t(n-(o/=2)),h=t(n+o);return a.outOfBounds(l,f,c,h)||a.getRange(l,f,c,h)||u&&u.getRange(l,f,c,h)}const CD=[-1,-1,1,1],FD=[-1,1,-1,1];const SD=["right","center","left"],BD=["bottom","middle","top"];function TD(t,e,n,r,i,o,a,u,s,l,c,f){return!(i.outOfBounds(t,n,e,r)||(f&&o?o.getRange(t,n,e,r)||!function(t,e,n,r,i){return i[0]<=t&&n<=i[2]&&i[3]<=e&&r<=i[5]}(a,s,u,l,c):i.getRange(t,n,e,r)))}const zD={"top-left":0,top:1,"top-right":2,left:4,middle:5,right:6,"bottom-left":8,bottom:9,"bottom-right":10},ND={naive:function(t,e,n,r){const i=t.width,o=t.height;return function(t){const e=t.datum.datum.items[r].items,n=e.length,a=t.datum.fontSize,u=Cm.width(t.datum,t.datum.text);let s,l,c,f,h,d,p,g=0;for(let r=0;r<n;++r)s=e[r].x,c=e[r].y,l=void 0===e[r].x2?s:e[r].x2,f=void 0===e[r].y2?c:e[r].y2,h=(s+l)/2,d=(c+f)/2,p=Math.abs(l-s+f-c),p>=g&&(g=p,t.x=h,t.y=d);return h=u/2,d=a/2,s=t.x-h,l=t.x+h,c=t.y-d,f=t.y+d,t.align="center",s<0&&l<=i?t.align="left":0<=s&&i<l&&(t.align="right"),t.baseline="middle",c<0&&f<=o?t.baseline="top":0<=c&&o<f&&(t.baseline="bottom"),!0}},"reduced-search":function(t,e,n,r){const i=t.width,o=t.height,a=e[0],u=e[1];function s(e,n,r,s,l){const c=t.invert(e),f=t.invert(n);let h,d=r,p=o;if(!ED(c,f,s,l,i,o)&&!DD(t,c,f,l,s,d,a,u)&&!DD(t,c,f,l,s,l,a,null)){for(;p-d>=1;)h=(d+p)/2,DD(t,c,f,l,s,h,a,u)?p=h:d=h;if(d>r)return[c,f,d,!0]}}return function(e){const u=e.datum.datum.items[r].items,l=u.length,c=e.datum.fontSize,f=Cm.width(e.datum,e.datum.text);let h,d,p,g,m,y,v,_,x,b,w,k,A,M,E,D,C,F=n?c:0,S=!1,B=!1,T=0;for(let r=0;r<l;++r){for(h=u[r].x,p=u[r].y,d=void 0===u[r].x2?h:u[r].x2,g=void 0===u[r].y2?p:u[r].y2,h>d&&(C=h,h=d,d=C),p>g&&(C=p,p=g,g=C),x=t(h),w=t(d),b=~~((x+w)/2),k=t(p),M=t(g),A=~~((k+M)/2),v=b;v>=x;--v)for(_=A;_>=k;--_)D=s(v,_,F,f,c),D&&([e.x,e.y,F,S]=D);for(v=b;v<=w;++v)for(_=A;_<=M;++_)D=s(v,_,F,f,c),D&&([e.x,e.y,F,S]=D);S||n||(E=Math.abs(d-h+g-p),m=(h+d)/2,y=(p+g)/2,E>=T&&!ED(m,y,f,c,i,o)&&!DD(t,m,y,c,f,c,a,null)&&(T=E,e.x=m,e.y=y,B=!0))}return!(!S&&!B)&&(m=f/2,y=c/2,a.setRange(t(e.x-m),t(e.y-y),t(e.x+m),t(e.y+y)),e.align="center",e.baseline="middle",!0)}},floodfill:function(t,e,n,r){const i=t.width,o=t.height,a=e[0],u=e[1],s=t.bitmap();return function(e){const l=e.datum.datum.items[r].items,c=l.length,f=e.datum.fontSize,h=Cm.width(e.datum,e.datum.text),d=[];let p,g,m,y,v,_,x,b,w,k,A,M,E=n?f:0,D=!1,C=!1,F=0;for(let r=0;r<c;++r){for(p=l[r].x,m=l[r].y,g=void 0===l[r].x2?p:l[r].x2,y=void 0===l[r].y2?m:l[r].y2,d.push([t((p+g)/2),t((m+y)/2)]);d.length;)if([x,b]=d.pop(),!(a.get(x,b)||u.get(x,b)||s.get(x,b))){s.set(x,b);for(let t=0;t<4;++t)v=x+CD[t],_=b+FD[t],s.outOfBounds(v,_,v,_)||d.push([v,_]);if(v=t.invert(x),_=t.invert(b),w=E,k=o,!ED(v,_,h,f,i,o)&&!DD(t,v,_,f,h,w,a,u)&&!DD(t,v,_,f,h,f,a,null)){for(;k-w>=1;)A=(w+k)/2,DD(t,v,_,f,h,A,a,u)?k=A:w=A;w>E&&(e.x=v,e.y=_,E=w,D=!0)}}D||n||(M=Math.abs(g-p+y-m),v=(p+g)/2,_=(m+y)/2,M>=F&&!ED(v,_,h,f,i,o)&&!DD(t,v,_,f,h,f,a,null)&&(F=M,e.x=v,e.y=_,C=!0))}return!(!D&&!C)&&(v=h/2,_=f/2,a.setRange(t(e.x-v),t(e.y-_),t(e.x+v),t(e.y+_)),e.align="center",e.baseline="middle",!0)}}};function OD(t,e,n,r,i,o,a,u,s,l,c){if(!t.length)return t;const f=Math.max(r.length,i.length),h=function(t,e){const n=new Float64Array(e),r=t.length;for(let e=0;e<r;++e)n[e]=t[e]||0;for(let t=r;t<e;++t)n[t]=n[r-1];return n}(r,f),d=function(t,e){const n=new Int8Array(e),r=t.length;for(let e=0;e<r;++e)n[e]|=zD[t[e]];for(let t=r;t<e;++t)n[t]=n[r-1];return n}(i,f),p=(x=t[0].datum)&&x.mark&&x.mark.marktype,g="group"===p&&t[0].datum.items[s].marktype,m="area"===g,y=function(t,e,n,r){const i=t=>[t.x,t.x,t.x,t.y,t.y,t.y];return t?"line"===t||"area"===t?t=>i(t.datum):"line"===e?t=>{const e=t.datum.items[r].items;return i(e.length?e["start"===n?0:e.length-1]:{x:NaN,y:NaN})}:t=>{const e=t.datum.bounds;return[e.x1,(e.x1+e.x2)/2,e.x2,e.y1,(e.y1+e.y2)/2,e.y2]}:i}(p,g,u,s),v=MD(e[0],e[1],l),_=m&&"naive"===c;var x;const b=t.map((t=>({datum:t,opacity:0,x:void 0,y:void 0,align:void 0,baseline:void 0,boundary:y(t)})));let w;if(!_){n&&b.sort(((t,e)=>n(t.datum,e.datum)));let e=!1;for(let t=0;t<d.length&&!e;++t)e=5===d[t]||h[t]<0;p&&(a||m)&&(o=[t.map((t=>t.datum))].concat(o)),w=o.length?_D(v,o,e,m):function(t,e){const n=t.bitmap();return(e||[]).forEach((e=>n.set(t(e.boundary[0]),t(e.boundary[3])))),[n,void 0]}(v,a&&b)}const k=m?ND[c](v,w,a,s):function(t,e,n,r){const i=t.width,o=t.height,a=e[0],u=e[1],s=r.length;return function(e){const l=e.boundary,c=e.datum.fontSize;if(l[2]<0||l[5]<0||l[0]>i||l[3]>o)return!1;let f,h,d,p,g,m,y,v,_,x,b,w,k,A,M,E=0;for(let i=0;i<s;++i){if(f=(3&n[i])-1,h=(n[i]>>>2&3)-1,d=0===f&&0===h||r[i]<0,p=f&&h?Math.SQRT1_2:1,g=r[i]<0?-1:1,m=l[1+f]+r[i]*f*p,b=l[4+h]+g*c*h/2+r[i]*h*p,v=b-c/2,_=b+c/2,w=t(m),A=t(v),M=t(_),!E){if(!TD(w,w,A,M,a,u,m,m,v,_,l,d))continue;E=Cm.width(e.datum,e.datum.text)}if(x=m+g*E*f/2,m=x-E/2,y=x+E/2,w=t(m),k=t(y),TD(w,k,A,M,a,u,m,y,v,_,l,d))return e.x=f?f*g<0?y:m:x,e.y=h?h*g<0?_:v:b,e.align=SD[f*g+1],e.baseline=BD[h*g+1],a.setRange(w,A,k,M),!0}return!1}}(v,w,d,h);return b.forEach((t=>t.opacity=+k(t))),b}const RD=["x","y","opacity","align","baseline"],$D=["top-left","left","bottom-left","top","bottom","top-right","right","bottom-right"];function qD(t){ga.call(this,null,t)}qD.Definition={type:"Label",metadata:{modifies:!0},params:[{name:"size",type:"number",array:!0,length:2,required:!0},{name:"sort",type:"compare"},{name:"anchor",type:"string",array:!0,default:$D},{name:"offset",type:"number",array:!0,default:[1]},{name:"padding",type:"number",default:0},{name:"lineAnchor",type:"string",values:["start","end"],default:"end"},{name:"markIndex",type:"number",default:0},{name:"avoidBaseMark",type:"boolean",default:!0},{name:"avoidMarks",type:"data",array:!0},{name:"method",type:"string",default:"naive"},{name:"as",type:"string",array:!0,length:RD.length,default:RD}]},st(qD,ga,{transform(t,e){const n=t.modified();if(!(n||e.changed(e.ADD_REM)||function(n){const r=t[n];return Y(r)&&e.modified(r.fields)}("sort")))return;t.size&&2===t.size.length||s("Size parameter should be specified as a [width, height] array.");const r=t.as||RD;return OD(e.materialize(e.SOURCE).source||[],t.size,t.sort,W(null==t.offset?1:t.offset),W(t.anchor||$D),t.avoidMarks||[],!1!==t.avoidBaseMark,t.lineAnchor||"end",t.markIndex||0,t.padding||0,t.method||"naive").forEach((t=>{const e=t.datum;e[r[0]]=t.x,e[r[1]]=t.y,e[r[2]]=t.opacity,e[r[3]]=t.align,e[r[4]]=t.baseline})),e.reflow(n).modifies(r)}});var LD=Object.freeze({__proto__:null,label:qD});function UD(t,e){var n,r,i,o,a,u,s=[],l=function(t){return t(o)};if(null==e)s.push(t);else for(n={},r=0,i=t.length;r<i;++r)o=t[r],(u=n[a=e.map(l)])||(n[a]=u=[],u.dims=a,s.push(u)),u.push(o);return s}function PD(t){ga.call(this,null,t)}PD.Definition={type:"Loess",metadata:{generates:!0},params:[{name:"x",type:"field",required:!0},{name:"y",type:"field",required:!0},{name:"groupby",type:"field",array:!0},{name:"bandwidth",type:"number",default:.3},{name:"as",type:"string",array:!0}]},st(PD,ga,{transform(t,e){const n=e.fork(e.NO_SOURCE|e.NO_FIELDS);if(!this.value||e.changed()||t.modified()){const i=UD(e.materialize(e.SOURCE).source,t.groupby),o=(t.groupby||[]).map(r),a=o.length,u=t.as||[r(t.x),r(t.y)],s=[];i.forEach((e=>{ru(e,t.x,t.y,t.bandwidth||.3).forEach((t=>{const n={};for(let t=0;t<a;++t)n[o[t]]=e.dims[t];n[u[0]]=t[0],n[u[1]]=t[1],s.push(qo(n))}))})),this.value&&(n.rem=this.value),this.value=n.add=n.source=s}return n}});const jD={linear:Ja,log:Za,exp:Qa,pow:Ka,quad:tu,poly:eu};function ID(t){ga.call(this,null,t)}ID.Definition={type:"Regression",metadata:{generates:!0},params:[{name:"x",type:"field",required:!0},{name:"y",type:"field",required:!0},{name:"groupby",type:"field",array:!0},{name:"method",type:"string",default:"linear",values:Object.keys(jD)},{name:"order",type:"number",default:3},{name:"extent",type:"number",array:!0,length:2},{name:"params",type:"boolean",default:!1},{name:"as",type:"string",array:!0}]},st(ID,ga,{transform(t,e){const n=e.fork(e.NO_SOURCE|e.NO_FIELDS);if(!this.value||e.changed()||t.modified()){const i=UD(e.materialize(e.SOURCE).source,t.groupby),o=(t.groupby||[]).map(r),a=t.method||"linear",u=t.order||3,l=((t,e)=>"poly"===t?e:"quad"===t?2:1)(a,u),c=t.as||[r(t.x),r(t.y)],f=jD[a],h=[];let d=t.extent;it(jD,a)||s("Invalid regression method: "+a),null!=d&&"log"===a&&d[0]<=0&&(e.dataflow.warn("Ignoring extent with values <= 0 for log regression."),d=null),i.forEach((n=>{if(n.length<=l)return void e.dataflow.warn("Skipping regression with more parameters than data points.");const r=f(n,t.x,t.y,u);if(t.params)return void h.push(qo({keys:n.dims,coef:r.coef,rSquared:r.rSquared}));const i=d||et(n,t.x),s=t=>{const e={};for(let t=0;t<o.length;++t)e[o[t]]=n.dims[t];e[c[0]]=t[0],e[c[1]]=t[1],h.push(qo(e))};"linear"===a?i.forEach((t=>s([t,r.predict(t)]))):uu(r.predict,i,25,200).forEach(s)})),this.value&&(n.rem=this.value),this.value=n.add=n.source=h}return n}});var WD=Object.freeze({__proto__:null,loess:PD,regression:ID});const HD=Math.pow(2,-52),YD=new Uint32Array(512);class VD{static from(t,e=eC,n=nC){const r=t.length,i=new Float64Array(2*r);for(let o=0;o<r;o++){const r=t[o];i[2*o]=e(r),i[2*o+1]=n(r)}return new VD(i)}constructor(t){const e=t.length>>1;if(e>0&&"number"!=typeof t[0])throw new Error("Expected coords to contain numbers.");this.coords=t;const n=Math.max(2*e-5,0);this._triangles=new Uint32Array(3*n),this._halfedges=new Int32Array(3*n),this._hashSize=Math.ceil(Math.sqrt(e)),this._hullPrev=new Uint32Array(e),this._hullNext=new Uint32Array(e),this._hullTri=new Uint32Array(e),this._hullHash=new Int32Array(this._hashSize).fill(-1),this._ids=new Uint32Array(e),this._dists=new Float64Array(e),this.update()}update(){const{coords:t,_hullPrev:e,_hullNext:n,_hullTri:r,_hullHash:i}=this,o=t.length>>1;let a=1/0,u=1/0,s=-1/0,l=-1/0;for(let e=0;e<o;e++){const n=t[2*e],r=t[2*e+1];n<a&&(a=n),r<u&&(u=r),n>s&&(s=n),r>l&&(l=r),this._ids[e]=e}const c=(a+s)/2,f=(u+l)/2;let h,d,p,g=1/0;for(let e=0;e<o;e++){const n=GD(c,f,t[2*e],t[2*e+1]);n<g&&(h=e,g=n)}const m=t[2*h],y=t[2*h+1];g=1/0;for(let e=0;e<o;e++){if(e===h)continue;const n=GD(m,y,t[2*e],t[2*e+1]);n<g&&n>0&&(d=e,g=n)}let v=t[2*d],_=t[2*d+1],x=1/0;for(let e=0;e<o;e++){if(e===h||e===d)continue;const n=QD(m,y,v,_,t[2*e],t[2*e+1]);n<x&&(p=e,x=n)}let b=t[2*p],w=t[2*p+1];if(x===1/0){for(let e=0;e<o;e++)this._dists[e]=t[2*e]-t[0]||t[2*e+1]-t[1];KD(this._ids,this._dists,0,o-1);const e=new Uint32Array(o);let n=0;for(let t=0,r=-1/0;t<o;t++){const i=this._ids[t];this._dists[i]>r&&(e[n++]=i,r=this._dists[i])}return this.hull=e.subarray(0,n),this.triangles=new Uint32Array(0),void(this.halfedges=new Uint32Array(0))}if(JD(m,y,v,_,b,w)){const t=d,e=v,n=_;d=p,v=b,_=w,p=t,b=e,w=n}const k=function(t,e,n,r,i,o){const a=n-t,u=r-e,s=i-t,l=o-e,c=a*a+u*u,f=s*s+l*l,h=.5/(a*l-u*s);return{x:t+(l*c-u*f)*h,y:e+(a*f-s*c)*h}}(m,y,v,_,b,w);this._cx=k.x,this._cy=k.y;for(let e=0;e<o;e++)this._dists[e]=GD(t[2*e],t[2*e+1],k.x,k.y);KD(this._ids,this._dists,0,o-1),this._hullStart=h;let A=3;n[h]=e[p]=d,n[d]=e[h]=p,n[p]=e[d]=h,r[h]=0,r[d]=1,r[p]=2,i.fill(-1),i[this._hashKey(m,y)]=h,i[this._hashKey(v,_)]=d,i[this._hashKey(b,w)]=p,this.trianglesLen=0,this._addTriangle(h,d,p,-1,-1,-1);for(let o,a,u=0;u<this._ids.length;u++){const s=this._ids[u],l=t[2*s],c=t[2*s+1];if(u>0&&Math.abs(l-o)<=HD&&Math.abs(c-a)<=HD)continue;if(o=l,a=c,s===h||s===d||s===p)continue;let f=0;for(let t=0,e=this._hashKey(l,c);t<this._hashSize&&(f=i[(e+t)%this._hashSize],-1===f||f===n[f]);t++);f=e[f];let g,m=f;for(;g=n[m],!JD(l,c,t[2*m],t[2*m+1],t[2*g],t[2*g+1]);)if(m=g,m===f){m=-1;break}if(-1===m)continue;let y=this._addTriangle(m,s,n[m],-1,-1,r[m]);r[s]=this._legalize(y+2),r[m]=y,A++;let v=n[m];for(;g=n[v],JD(l,c,t[2*v],t[2*v+1],t[2*g],t[2*g+1]);)y=this._addTriangle(v,s,g,r[s],-1,r[v]),r[s]=this._legalize(y+2),n[v]=v,A--,v=g;if(m===f)for(;g=e[m],JD(l,c,t[2*g],t[2*g+1],t[2*m],t[2*m+1]);)y=this._addTriangle(g,s,m,-1,r[m],r[g]),this._legalize(y+2),r[g]=y,n[m]=m,A--,m=g;this._hullStart=e[s]=m,n[m]=e[v]=s,n[s]=v,i[this._hashKey(l,c)]=s,i[this._hashKey(t[2*m],t[2*m+1])]=m}this.hull=new Uint32Array(A);for(let t=0,e=this._hullStart;t<A;t++)this.hull[t]=e,e=n[e];this.triangles=this._triangles.subarray(0,this.trianglesLen),this.halfedges=this._halfedges.subarray(0,this.trianglesLen)}_hashKey(t,e){return Math.floor(function(t,e){const n=t/(Math.abs(t)+Math.abs(e));return(e>0?3-n:1+n)/4}(t-this._cx,e-this._cy)*this._hashSize)%this._hashSize}_legalize(t){const{_triangles:e,_halfedges:n,coords:r}=this;let i=0,o=0;for(;;){const a=n[t],u=t-t%3;if(o=u+(t+2)%3,-1===a){if(0===i)break;t=YD[--i];continue}const s=a-a%3,l=u+(t+1)%3,c=s+(a+2)%3,f=e[o],h=e[t],d=e[l],p=e[c];if(ZD(r[2*f],r[2*f+1],r[2*h],r[2*h+1],r[2*d],r[2*d+1],r[2*p],r[2*p+1])){e[t]=p,e[a]=f;const r=n[c];if(-1===r){let e=this._hullStart;do{if(this._hullTri[e]===c){this._hullTri[e]=t;break}e=this._hullPrev[e]}while(e!==this._hullStart)}this._link(t,r),this._link(a,n[o]),this._link(o,c);const u=s+(a+1)%3;i<YD.length&&(YD[i++]=u)}else{if(0===i)break;t=YD[--i]}}return o}_link(t,e){this._halfedges[t]=e,-1!==e&&(this._halfedges[e]=t)}_addTriangle(t,e,n,r,i,o){const a=this.trianglesLen;return this._triangles[a]=t,this._triangles[a+1]=e,this._triangles[a+2]=n,this._link(a,r),this._link(a+1,i),this._link(a+2,o),this.trianglesLen+=3,a}}function GD(t,e,n,r){const i=t-n,o=e-r;return i*i+o*o}function XD(t,e,n,r,i,o){const a=(r-e)*(i-t),u=(n-t)*(o-e);return Math.abs(a-u)>=33306690738754716e-32*Math.abs(a+u)?a-u:0}function JD(t,e,n,r,i,o){return(XD(i,o,t,e,n,r)||XD(t,e,n,r,i,o)||XD(n,r,i,o,t,e))<0}function ZD(t,e,n,r,i,o,a,u){const s=t-a,l=e-u,c=n-a,f=r-u,h=i-a,d=o-u,p=c*c+f*f,g=h*h+d*d;return s*(f*g-p*d)-l*(c*g-p*h)+(s*s+l*l)*(c*d-f*h)<0}function QD(t,e,n,r,i,o){const a=n-t,u=r-e,s=i-t,l=o-e,c=a*a+u*u,f=s*s+l*l,h=.5/(a*l-u*s),d=(l*c-u*f)*h,p=(a*f-s*c)*h;return d*d+p*p}function KD(t,e,n,r){if(r-n<=20)for(let i=n+1;i<=r;i++){const r=t[i],o=e[r];let a=i-1;for(;a>=n&&e[t[a]]>o;)t[a+1]=t[a--];t[a+1]=r}else{let i=n+1,o=r;tC(t,n+r>>1,i),e[t[n]]>e[t[r]]&&tC(t,n,r),e[t[i]]>e[t[r]]&&tC(t,i,r),e[t[n]]>e[t[i]]&&tC(t,n,i);const a=t[i],u=e[a];for(;;){do{i++}while(e[t[i]]<u);do{o--}while(e[t[o]]>u);if(o<i)break;tC(t,i,o)}t[n+1]=t[o],t[o]=a,r-i+1>=o-n?(KD(t,e,i,r),KD(t,e,n,o-1)):(KD(t,e,n,o-1),KD(t,e,i,r))}}function tC(t,e,n){const r=t[e];t[e]=t[n],t[n]=r}function eC(t){return t[0]}function nC(t){return t[1]}const rC=1e-6;class iC{constructor(){this._x0=this._y0=this._x1=this._y1=null,this._=""}moveTo(t,e){this._+=`M${this._x0=this._x1=+t},${this._y0=this._y1=+e}`}closePath(){null!==this._x1&&(this._x1=this._x0,this._y1=this._y0,this._+="Z")}lineTo(t,e){this._+=`L${this._x1=+t},${this._y1=+e}`}arc(t,e,n){const r=(t=+t)+(n=+n),i=e=+e;if(n<0)throw new Error("negative radius");null===this._x1?this._+=`M${r},${i}`:(Math.abs(this._x1-r)>rC||Math.abs(this._y1-i)>rC)&&(this._+="L"+r+","+i),n&&(this._+=`A${n},${n},0,1,1,${t-n},${e}A${n},${n},0,1,1,${this._x1=r},${this._y1=i}`)}rect(t,e,n,r){this._+=`M${this._x0=this._x1=+t},${this._y0=this._y1=+e}h${+n}v${+r}h${-n}Z`}value(){return this._||null}}class oC{constructor(){this._=[]}moveTo(t,e){this._.push([t,e])}closePath(){this._.push(this._[0].slice())}lineTo(t,e){this._.push([t,e])}value(){return this._.length?this._:null}}class aC{constructor(t,[e,n,r,i]=[0,0,960,500]){if(!((r=+r)>=(e=+e)&&(i=+i)>=(n=+n)))throw new Error("invalid bounds");this.delaunay=t,this._circumcenters=new Float64Array(2*t.points.length),this.vectors=new Float64Array(2*t.points.length),this.xmax=r,this.xmin=e,this.ymax=i,this.ymin=n,this._init()}update(){return this.delaunay.update(),this._init(),this}_init(){const{delaunay:{points:t,hull:e,triangles:n},vectors:r}=this,i=this.circumcenters=this._circumcenters.subarray(0,n.length/3*2);for(let e,r,o=0,a=0,u=n.length;o<u;o+=3,a+=2){const u=2*n[o],s=2*n[o+1],l=2*n[o+2],c=t[u],f=t[u+1],h=t[s],d=t[s+1],p=t[l],g=t[l+1],m=h-c,y=d-f,v=p-c,_=g-f,x=m*m+y*y,b=v*v+_*_,w=2*(m*_-y*v);if(w)if(Math.abs(w)<1e-8)e=(c+p)/2,r=(f+g)/2;else{const t=1/w;e=c+(_*x-y*b)*t,r=f+(m*b-v*x)*t}else e=(c+p)/2-1e8*_,r=(f+g)/2+1e8*v;i[a]=e,i[a+1]=r}let o,a,u,s=e[e.length-1],l=4*s,c=t[2*s],f=t[2*s+1];r.fill(0);for(let n=0;n<e.length;++n)s=e[n],o=l,a=c,u=f,l=4*s,c=t[2*s],f=t[2*s+1],r[o+2]=r[l]=u-f,r[o+3]=r[l+1]=c-a}render(t){const e=null==t?t=new iC:void 0,{delaunay:{halfedges:n,inedges:r,hull:i},circumcenters:o,vectors:a}=this;if(i.length<=1)return null;for(let e=0,r=n.length;e<r;++e){const r=n[e];if(r<e)continue;const i=2*Math.floor(e/3),a=2*Math.floor(r/3),u=o[i],s=o[i+1],l=o[a],c=o[a+1];this._renderSegment(u,s,l,c,t)}let u,s=i[i.length-1];for(let e=0;e<i.length;++e){u=s,s=i[e];const n=2*Math.floor(r[s]/3),l=o[n],c=o[n+1],f=4*u,h=this._project(l,c,a[f+2],a[f+3]);h&&this._renderSegment(l,c,h[0],h[1],t)}return e&&e.value()}renderBounds(t){const e=null==t?t=new iC:void 0;return t.rect(this.xmin,this.ymin,this.xmax-this.xmin,this.ymax-this.ymin),e&&e.value()}renderCell(t,e){const n=null==e?e=new iC:void 0,r=this._clip(t);if(null===r||!r.length)return;e.moveTo(r[0],r[1]);let i=r.length;for(;r[0]===r[i-2]&&r[1]===r[i-1]&&i>1;)i-=2;for(let t=2;t<i;t+=2)r[t]===r[t-2]&&r[t+1]===r[t-1]||e.lineTo(r[t],r[t+1]);return e.closePath(),n&&n.value()}*cellPolygons(){const{delaunay:{points:t}}=this;for(let e=0,n=t.length/2;e<n;++e){const t=this.cellPolygon(e);t&&(t.index=e,yield t)}}cellPolygon(t){const e=new oC;return this.renderCell(t,e),e.value()}_renderSegment(t,e,n,r,i){let o;const a=this._regioncode(t,e),u=this._regioncode(n,r);0===a&&0===u?(i.moveTo(t,e),i.lineTo(n,r)):(o=this._clipSegment(t,e,n,r,a,u))&&(i.moveTo(o[0],o[1]),i.lineTo(o[2],o[3]))}contains(t,e,n){return(e=+e)==e&&(n=+n)==n&&this.delaunay._step(t,e,n)===t}*neighbors(t){const e=this._clip(t);if(e)for(const n of this.delaunay.neighbors(t)){const t=this._clip(n);if(t)t:for(let r=0,i=e.length;r<i;r+=2)for(let o=0,a=t.length;o<a;o+=2)if(e[r]==t[o]&&e[r+1]==t[o+1]&&e[(r+2)%i]==t[(o+a-2)%a]&&e[(r+3)%i]==t[(o+a-1)%a]){yield n;break t}}}_cell(t){const{circumcenters:e,delaunay:{inedges:n,halfedges:r,triangles:i}}=this,o=n[t];if(-1===o)return null;const a=[];let u=o;do{const n=Math.floor(u/3);if(a.push(e[2*n],e[2*n+1]),u=u%3==2?u-2:u+1,i[u]!==t)break;u=r[u]}while(u!==o&&-1!==u);return a}_clip(t){if(0===t&&1===this.delaunay.hull.length)return[this.xmax,this.ymin,this.xmax,this.ymax,this.xmin,this.ymax,this.xmin,this.ymin];const e=this._cell(t);if(null===e)return null;const{vectors:n}=this,r=4*t;return n[r]||n[r+1]?this._clipInfinite(t,e,n[r],n[r+1],n[r+2],n[r+3]):this._clipFinite(t,e)}_clipFinite(t,e){const n=e.length;let r,i,o,a,u,s=null,l=e[n-2],c=e[n-1],f=this._regioncode(l,c);for(let h=0;h<n;h+=2)if(r=l,i=c,l=e[h],c=e[h+1],o=f,f=this._regioncode(l,c),0===o&&0===f)a=u,u=0,s?s.push(l,c):s=[l,c];else{let e,n,h,d,p;if(0===o){if(null===(e=this._clipSegment(r,i,l,c,o,f)))continue;[n,h,d,p]=e}else{if(null===(e=this._clipSegment(l,c,r,i,f,o)))continue;[d,p,n,h]=e,a=u,u=this._edgecode(n,h),a&&u&&this._edge(t,a,u,s,s.length),s?s.push(n,h):s=[n,h]}a=u,u=this._edgecode(d,p),a&&u&&this._edge(t,a,u,s,s.length),s?s.push(d,p):s=[d,p]}if(s)a=u,u=this._edgecode(s[0],s[1]),a&&u&&this._edge(t,a,u,s,s.length);else if(this.contains(t,(this.xmin+this.xmax)/2,(this.ymin+this.ymax)/2))return[this.xmax,this.ymin,this.xmax,this.ymax,this.xmin,this.ymax,this.xmin,this.ymin];return s}_clipSegment(t,e,n,r,i,o){for(;;){if(0===i&&0===o)return[t,e,n,r];if(i&o)return null;let a,u,s=i||o;8&s?(a=t+(n-t)*(this.ymax-e)/(r-e),u=this.ymax):4&s?(a=t+(n-t)*(this.ymin-e)/(r-e),u=this.ymin):2&s?(u=e+(r-e)*(this.xmax-t)/(n-t),a=this.xmax):(u=e+(r-e)*(this.xmin-t)/(n-t),a=this.xmin),i?(t=a,e=u,i=this._regioncode(t,e)):(n=a,r=u,o=this._regioncode(n,r))}}_clipInfinite(t,e,n,r,i,o){let a,u=Array.from(e);if((a=this._project(u[0],u[1],n,r))&&u.unshift(a[0],a[1]),(a=this._project(u[u.length-2],u[u.length-1],i,o))&&u.push(a[0],a[1]),u=this._clipFinite(t,u))for(let e,n=0,r=u.length,i=this._edgecode(u[r-2],u[r-1]);n<r;n+=2)e=i,i=this._edgecode(u[n],u[n+1]),e&&i&&(n=this._edge(t,e,i,u,n),r=u.length);else this.contains(t,(this.xmin+this.xmax)/2,(this.ymin+this.ymax)/2)&&(u=[this.xmin,this.ymin,this.xmax,this.ymin,this.xmax,this.ymax,this.xmin,this.ymax]);return u}_edge(t,e,n,r,i){for(;e!==n;){let n,o;switch(e){case 5:e=4;continue;case 4:e=6,n=this.xmax,o=this.ymin;break;case 6:e=2;continue;case 2:e=10,n=this.xmax,o=this.ymax;break;case 10:e=8;continue;case 8:e=9,n=this.xmin,o=this.ymax;break;case 9:e=1;continue;case 1:e=5,n=this.xmin,o=this.ymin}r[i]===n&&r[i+1]===o||!this.contains(t,n,o)||(r.splice(i,0,n,o),i+=2)}if(r.length>4)for(let t=0;t<r.length;t+=2){const e=(t+2)%r.length,n=(t+4)%r.length;(r[t]===r[e]&&r[e]===r[n]||r[t+1]===r[e+1]&&r[e+1]===r[n+1])&&(r.splice(e,2),t-=2)}return i}_project(t,e,n,r){let i,o,a,u=1/0;if(r<0){if(e<=this.ymin)return null;(i=(this.ymin-e)/r)<u&&(a=this.ymin,o=t+(u=i)*n)}else if(r>0){if(e>=this.ymax)return null;(i=(this.ymax-e)/r)<u&&(a=this.ymax,o=t+(u=i)*n)}if(n>0){if(t>=this.xmax)return null;(i=(this.xmax-t)/n)<u&&(o=this.xmax,a=e+(u=i)*r)}else if(n<0){if(t<=this.xmin)return null;(i=(this.xmin-t)/n)<u&&(o=this.xmin,a=e+(u=i)*r)}return[o,a]}_edgecode(t,e){return(t===this.xmin?1:t===this.xmax?2:0)|(e===this.ymin?4:e===this.ymax?8:0)}_regioncode(t,e){return(t<this.xmin?1:t>this.xmax?2:0)|(e<this.ymin?4:e>this.ymax?8:0)}}const uC=2*Math.PI,sC=Math.pow;function lC(t){return t[0]}function cC(t){return t[1]}function fC(t,e,n){return[t+Math.sin(t+e)*n,e+Math.cos(t-e)*n]}class hC{static from(t,e=lC,n=cC,r){return new hC("length"in t?function(t,e,n,r){const i=t.length,o=new Float64Array(2*i);for(let a=0;a<i;++a){const i=t[a];o[2*a]=e.call(r,i,a,t),o[2*a+1]=n.call(r,i,a,t)}return o}(t,e,n,r):Float64Array.from(function*(t,e,n,r){let i=0;for(const o of t)yield e.call(r,o,i,t),yield n.call(r,o,i,t),++i}(t,e,n,r)))}constructor(t){this._delaunator=new VD(t),this.inedges=new Int32Array(t.length/2),this._hullIndex=new Int32Array(t.length/2),this.points=this._delaunator.coords,this._init()}update(){return this._delaunator.update(),this._init(),this}_init(){const t=this._delaunator,e=this.points;if(t.hull&&t.hull.length>2&&function(t){const{triangles:e,coords:n}=t;for(let t=0;t<e.length;t+=3){const r=2*e[t],i=2*e[t+1],o=2*e[t+2];if((n[o]-n[r])*(n[i+1]-n[r+1])-(n[i]-n[r])*(n[o+1]-n[r+1])>1e-10)return!1}return!0}(t)){this.collinear=Int32Array.from({length:e.length/2},((t,e)=>e)).sort(((t,n)=>e[2*t]-e[2*n]||e[2*t+1]-e[2*n+1]));const t=this.collinear[0],n=this.collinear[this.collinear.length-1],r=[e[2*t],e[2*t+1],e[2*n],e[2*n+1]],i=1e-8*Math.hypot(r[3]-r[1],r[2]-r[0]);for(let t=0,n=e.length/2;t<n;++t){const n=fC(e[2*t],e[2*t+1],i);e[2*t]=n[0],e[2*t+1]=n[1]}this._delaunator=new VD(e)}else delete this.collinear;const n=this.halfedges=this._delaunator.halfedges,r=this.hull=this._delaunator.hull,i=this.triangles=this._delaunator.triangles,o=this.inedges.fill(-1),a=this._hullIndex.fill(-1);for(let t=0,e=n.length;t<e;++t){const e=i[t%3==2?t-2:t+1];-1!==n[t]&&-1!==o[e]||(o[e]=t)}for(let t=0,e=r.length;t<e;++t)a[r[t]]=t;r.length<=2&&r.length>0&&(this.triangles=new Int32Array(3).fill(-1),this.halfedges=new Int32Array(3).fill(-1),this.triangles[0]=r[0],this.triangles[1]=r[1],this.triangles[2]=r[1],o[r[0]]=1,2===r.length&&(o[r[1]]=0))}voronoi(t){return new aC(this,t)}*neighbors(t){const{inedges:e,hull:n,_hullIndex:r,halfedges:i,triangles:o,collinear:a}=this;if(a){const e=a.indexOf(t);return e>0&&(yield a[e-1]),void(e<a.length-1&&(yield a[e+1]))}const u=e[t];if(-1===u)return;let s=u,l=-1;do{if(yield l=o[s],s=s%3==2?s-2:s+1,o[s]!==t)return;if(s=i[s],-1===s){const e=n[(r[t]+1)%n.length];return void(e!==l&&(yield e))}}while(s!==u)}find(t,e,n=0){if((t=+t)!=t||(e=+e)!=e)return-1;const r=n;let i;for(;(i=this._step(n,t,e))>=0&&i!==n&&i!==r;)n=i;return i}_step(t,e,n){const{inedges:r,hull:i,_hullIndex:o,halfedges:a,triangles:u,points:s}=this;if(-1===r[t]||!s.length)return(t+1)%(s.length>>1);let l=t,c=sC(e-s[2*t],2)+sC(n-s[2*t+1],2);const f=r[t];let h=f;do{let r=u[h];const f=sC(e-s[2*r],2)+sC(n-s[2*r+1],2);if(f<c&&(c=f,l=r),h=h%3==2?h-2:h+1,u[h]!==t)break;if(h=a[h],-1===h){if(h=i[(o[t]+1)%i.length],h!==r&&sC(e-s[2*h],2)+sC(n-s[2*h+1],2)<c)return h;break}}while(h!==f);return l}render(t){const e=null==t?t=new iC:void 0,{points:n,halfedges:r,triangles:i}=this;for(let e=0,o=r.length;e<o;++e){const o=r[e];if(o<e)continue;const a=2*i[e],u=2*i[o];t.moveTo(n[a],n[a+1]),t.lineTo(n[u],n[u+1])}return this.renderHull(t),e&&e.value()}renderPoints(t,e=2){const n=null==t?t=new iC:void 0,{points:r}=this;for(let n=0,i=r.length;n<i;n+=2){const i=r[n],o=r[n+1];t.moveTo(i+e,o),t.arc(i,o,e,0,uC)}return n&&n.value()}renderHull(t){const e=null==t?t=new iC:void 0,{hull:n,points:r}=this,i=2*n[0],o=n.length;t.moveTo(r[i],r[i+1]);for(let e=1;e<o;++e){const i=2*n[e];t.lineTo(r[i],r[i+1])}return t.closePath(),e&&e.value()}hullPolygon(){const t=new oC;return this.renderHull(t),t.value()}renderTriangle(t,e){const n=null==e?e=new iC:void 0,{points:r,triangles:i}=this,o=2*i[t*=3],a=2*i[t+1],u=2*i[t+2];return e.moveTo(r[o],r[o+1]),e.lineTo(r[a],r[a+1]),e.lineTo(r[u],r[u+1]),e.closePath(),n&&n.value()}*trianglePolygons(){const{triangles:t}=this;for(let e=0,n=t.length/3;e<n;++e)yield this.trianglePolygon(e)}trianglePolygon(t){const e=new oC;return this.renderTriangle(t,e),e.value()}}function dC(t){ga.call(this,null,t)}dC.Definition={type:"Voronoi",metadata:{modifies:!0},params:[{name:"x",type:"field",required:!0},{name:"y",type:"field",required:!0},{name:"size",type:"number",array:!0,length:2},{name:"extent",type:"array",array:!0,length:2,default:[[-1e5,-1e5],[1e5,1e5]],content:{type:"number",array:!0,length:2}},{name:"as",type:"string",default:"path"}]};const pC=[-1e5,-1e5,1e5,1e5];function gC(t){const e=t[0][0],n=t[0][1];let r=t.length-1;for(;t[r][0]===e&&t[r][1]===n;--r);return"M"+t.slice(0,r+1).join("L")+"Z"}st(dC,ga,{transform(t,e){const n=t.as||"path",r=e.source;if(!r||!r.length)return e;let i=t.size;i=i?[0,0,i[0],i[1]]:(i=t.extent)?[i[0][0],i[0][1],i[1][0],i[1][1]]:pC;const o=this.value=hC.from(r,t.x,t.y).voronoi(i);for(let t=0,e=r.length;t<e;++t){const e=o.cellPolygon(t);r[t][n]=e?gC(e):null}return e.reflow(t.modified()).modifies(n)}});var mC=Object.freeze({__proto__:null,voronoi:dC}),yC=Math.PI/180,vC=2048;function _C(){var t,e,n,r,i,o,a,u=[256,256],s=AC,l=[],c=Math.random,f={};function h(t,e,n){for(var r,i,o,a=e.x,l=e.y,f=Math.sqrt(u[0]*u[0]+u[1]*u[1]),h=s(u),d=c()<.5?1:-1,p=-d;(r=h(p+=d))&&(i=~~r[0],o=~~r[1],!(Math.min(Math.abs(i),Math.abs(o))>=f));)if(e.x=a+i,e.y=l+o,!(e.x+e.x0<0||e.y+e.y0<0||e.x+e.x1>u[0]||e.y+e.y1>u[1])&&(!n||!bC(e,t,u[0]))&&(!n||kC(e,n))){for(var g,m=e.sprite,y=e.width>>5,v=u[0]>>5,_=e.x-(y<<4),x=127&_,b=32-x,w=e.y1-e.y0,k=(e.y+e.y0)*v+(_>>5),A=0;A<w;A++){g=0;for(var M=0;M<=y;M++)t[k+M]|=g<<b|(M<y?(g=m[A*y+M])>>>x:0);k+=v}return e.sprite=null,!0}return!1}return f.layout=function(){for(var s=function(t){t.width=t.height=1;var e=Math.sqrt(t.getContext("2d").getImageData(0,0,1,1).data.length>>2);t.width=2048/e,t.height=vC/e;var n=t.getContext("2d");return n.fillStyle=n.strokeStyle="red",n.textAlign="center",{context:n,ratio:e}}(Xl()),f=function(t){var e=[],n=-1;for(;++n<t;)e[n]=0;return e}((u[0]>>5)*u[1]),d=null,p=l.length,g=-1,m=[],y=l.map((u=>({text:t(u),font:e(u),style:r(u),weight:i(u),rotate:o(u),size:~~(n(u)+1e-14),padding:a(u),xoff:0,yoff:0,x1:0,y1:0,x0:0,y0:0,hasText:!1,sprite:null,datum:u}))).sort(((t,e)=>e.size-t.size));++g<p;){var v=y[g];v.x=u[0]*(c()+.5)>>1,v.y=u[1]*(c()+.5)>>1,xC(s,v,y,g),v.hasText&&h(f,v,d)&&(m.push(v),d?wC(d,v):d=[{x:v.x+v.x0,y:v.y+v.y0},{x:v.x+v.x1,y:v.y+v.y1}],v.x-=u[0]>>1,v.y-=u[1]>>1)}return m},f.words=function(t){return arguments.length?(l=t,f):l},f.size=function(t){return arguments.length?(u=[+t[0],+t[1]],f):u},f.font=function(t){return arguments.length?(e=MC(t),f):e},f.fontStyle=function(t){return arguments.length?(r=MC(t),f):r},f.fontWeight=function(t){return arguments.length?(i=MC(t),f):i},f.rotate=function(t){return arguments.length?(o=MC(t),f):o},f.text=function(e){return arguments.length?(t=MC(e),f):t},f.spiral=function(t){return arguments.length?(s=EC[t]||t,f):s},f.fontSize=function(t){return arguments.length?(n=MC(t),f):n},f.padding=function(t){return arguments.length?(a=MC(t),f):a},f.random=function(t){return arguments.length?(c=t,f):c},f}function xC(t,e,n,r){if(!e.sprite){var i=t.context,o=t.ratio;i.clearRect(0,0,2048/o,vC/o);var a,u,s,l,c,f=0,h=0,d=0,p=n.length;for(--r;++r<p;){if(e=n[r],i.save(),i.font=e.style+" "+e.weight+" "+~~((e.size+1)/o)+"px "+e.font,a=i.measureText(e.text+"m").width*o,s=e.size<<1,e.rotate){var g=Math.sin(e.rotate*yC),m=Math.cos(e.rotate*yC),y=a*m,v=a*g,_=s*m,x=s*g;a=Math.max(Math.abs(y+x),Math.abs(y-x))+31>>5<<5,s=~~Math.max(Math.abs(v+_),Math.abs(v-_))}else a=a+31>>5<<5;if(s>d&&(d=s),f+a>=2048&&(f=0,h+=d,d=0),h+s>=vC)break;i.translate((f+(a>>1))/o,(h+(s>>1))/o),e.rotate&&i.rotate(e.rotate*yC),i.fillText(e.text,0,0),e.padding&&(i.lineWidth=2*e.padding,i.strokeText(e.text,0,0)),i.restore(),e.width=a,e.height=s,e.xoff=f,e.yoff=h,e.x1=a>>1,e.y1=s>>1,e.x0=-e.x1,e.y0=-e.y1,e.hasText=!0,f+=a}for(var b=i.getImageData(0,0,2048/o,vC/o).data,w=[];--r>=0;)if((e=n[r]).hasText){for(u=(a=e.width)>>5,s=e.y1-e.y0,l=0;l<s*u;l++)w[l]=0;if(null==(f=e.xoff))return;h=e.yoff;var k=0,A=-1;for(c=0;c<s;c++){for(l=0;l<a;l++){var M=u*c+(l>>5),E=b[2048*(h+c)+(f+l)<<2]?1<<31-l%32:0;w[M]|=E,k|=E}k?A=c:(e.y0++,s--,c--,h++)}e.y1=e.y0+A,e.sprite=w.slice(0,(e.y1-e.y0)*u)}}}function bC(t,e,n){n>>=5;for(var r,i=t.sprite,o=t.width>>5,a=t.x-(o<<4),u=127&a,s=32-u,l=t.y1-t.y0,c=(t.y+t.y0)*n+(a>>5),f=0;f<l;f++){r=0;for(var h=0;h<=o;h++)if((r<<s|(h<o?(r=i[f*o+h])>>>u:0))&e[c+h])return!0;c+=n}return!1}function wC(t,e){var n=t[0],r=t[1];e.x+e.x0<n.x&&(n.x=e.x+e.x0),e.y+e.y0<n.y&&(n.y=e.y+e.y0),e.x+e.x1>r.x&&(r.x=e.x+e.x1),e.y+e.y1>r.y&&(r.y=e.y+e.y1)}function kC(t,e){return t.x+t.x1>e[0].x&&t.x+t.x0<e[1].x&&t.y+t.y1>e[0].y&&t.y+t.y0<e[1].y}function AC(t){var e=t[0]/t[1];return function(t){return[e*(t*=.1)*Math.cos(t),t*Math.sin(t)]}}function MC(t){return"function"==typeof t?t:function(){return t}}var EC={archimedean:AC,rectangular:function(t){var e=4*t[0]/t[1],n=0,r=0;return function(t){var i=t<0?-1:1;switch(Math.sqrt(1+4*i*t)-i&3){case 0:n+=e;break;case 1:r+=4;break;case 2:n-=e;break;default:r-=4}return[n,r]}}};const DC=["x","y","font","fontSize","fontStyle","fontWeight","angle"],CC=["text","font","rotate","fontSize","fontStyle","fontWeight"];function FC(t){ga.call(this,_C(),t)}FC.Definition={type:"Wordcloud",metadata:{modifies:!0},params:[{name:"size",type:"number",array:!0,length:2},{name:"font",type:"string",expr:!0,default:"sans-serif"},{name:"fontStyle",type:"string",expr:!0,default:"normal"},{name:"fontWeight",type:"string",expr:!0,default:"normal"},{name:"fontSize",type:"number",expr:!0,default:14},{name:"fontSizeRange",type:"number",array:"nullable",default:[10,50]},{name:"rotate",type:"number",expr:!0,default:0},{name:"text",type:"field"},{name:"spiral",type:"string",values:["archimedean","rectangular"]},{name:"padding",type:"number",expr:!0},{name:"as",type:"string",array:!0,length:7,default:DC}]},st(FC,ga,{transform(e,n){!e.size||e.size[0]&&e.size[1]||s("Wordcloud size dimensions must be non-zero.");const r=e.modified();if(!(r||n.changed(n.ADD_REM)||CC.some((function(t){const r=e[t];return Y(r)&&n.modified(r.fields)}))))return;const i=n.materialize(n.SOURCE).source,o=this.value,a=e.as||DC;let u,l=e.fontSize||14;if(Y(l)?u=e.fontSizeRange:l=Q(l),u){const t=l,e=pd("sqrt")().domain(et(i,t)).range(u);l=n=>e(t(n))}i.forEach((t=>{t[a[0]]=NaN,t[a[1]]=NaN,t[a[3]]=0}));const c=o.words(i).text(e.text).size(e.size||[500,500]).padding(e.padding||1).spiral(e.spiral||"archimedean").rotate(e.rotate||0).font(e.font||"sans-serif").fontStyle(e.fontStyle||"normal").fontWeight(e.fontWeight||"normal").fontSize(l).random(t.random).layout(),f=o.size(),h=f[0]>>1,d=f[1]>>1,p=c.length;for(let t,e,n=0;n<p;++n)t=c[n],e=t.datum,e[a[0]]=t.x+h,e[a[1]]=t.y+d,e[a[2]]=t.font,e[a[3]]=t.size,e[a[4]]=t.style,e[a[5]]=t.weight,e[a[6]]=t.rotate;return n.reflow(r).modifies(a)}});var SC=Object.freeze({__proto__:null,wordcloud:FC});const BC=t=>new Uint8Array(t),TC=t=>new Uint16Array(t),zC=t=>new Uint32Array(t);function NC(t,e,n){const r=(e<257?BC:e<65537?TC:zC)(t);return n&&r.set(n),r}function OC(t,e,n){const r=1<<e;return{one:r,zero:~r,range:n.slice(),bisect:t.bisect,index:t.index,size:t.size,onAdd(t,e){const n=this,i=n.bisect(n.range,t.value),o=t.index,a=i[0],u=i[1],s=o.length;let l;for(l=0;l<a;++l)e[o[l]]|=r;for(l=u;l<s;++l)e[o[l]]|=r;return n}}}function RC(){let t=zC(0),e=[],n=0;return{insert:function(r,i,o){if(!i.length)return[];const a=n,u=i.length,s=zC(u);let l,c,f,h=Array(u);for(f=0;f<u;++f)h[f]=r(i[f]),s[f]=f;if(h=function(t,e){return t.sort.call(e,((e,n)=>{const r=t[e],i=t[n];return r<i?-1:r>i?1:0})),function(t,e){return Array.from(e,(e=>t[e]))}(t,e)}(h,s),a)l=e,c=t,e=Array(a+u),t=zC(a+u),function(t,e,n,r,i,o,a,u,s){let l,c=0,f=0;for(l=0;c<r&&f<a;++l)e[c]<i[f]?(u[l]=e[c],s[l]=n[c++]):(u[l]=i[f],s[l]=o[f++]+t);for(;c<r;++c,++l)u[l]=e[c],s[l]=n[c];for(;f<a;++f,++l)u[l]=i[f],s[l]=o[f]+t}(o,l,c,a,h,s,u,e,t);else{if(o>0)for(f=0;f<u;++f)s[f]+=o;e=h,t=s}return n=a+u,{index:s,value:h}},remove:function(r,i){const o=n;let a,u,s;for(u=0;!i[t[u]]&&u<o;++u);for(s=u;u<o;++u)i[a=t[u]]||(t[s]=a,e[s]=e[u],++s);n=o-r},bisect:function(t,r){let i;return r?i=r.length:(r=e,i=n),[Zt(r,t[0],0,i),Jt(r,t[1],0,i)]},reindex:function(e){for(let r=0,i=n;r<i;++r)t[r]=e[t[r]]},index:()=>t,size:()=>n}}function $C(t){ga.call(this,function(){let t=8,e=[],n=zC(0),r=NC(0,t),i=NC(0,t);return{data:()=>e,seen:()=>n=function(t,e,n){return t.length>=e?t:((n=n||new t.constructor(e)).set(t),n)}(n,e.length),add(t){for(let n,r=0,i=e.length,o=t.length;r<o;++r)n=t[r],n._index=i++,e.push(n)},remove(t,n){const o=e.length,a=Array(o-t),u=e;let s,l,c;for(l=0;!n[l]&&l<o;++l)a[l]=e[l],u[l]=l;for(c=l;l<o;++l)s=e[l],n[l]?u[l]=-1:(u[l]=c,r[c]=r[l],i[c]=i[l],a[c]=s,s._index=c++),r[l]=0;return e=a,u},size:()=>e.length,curr:()=>r,prev:()=>i,reset:t=>i[t]=r[t],all:()=>t<257?255:t<65537?65535:4294967295,set(t,e){r[t]|=e},clear(t,e){r[t]&=~e},resize(e,n){(e>r.length||n>t)&&(t=Math.max(n,t),r=NC(e,t,r),i=NC(e,t))}}}(),t),this._indices=null,this._dims=null}function qC(t){ga.call(this,null,t)}$C.Definition={type:"CrossFilter",metadata:{},params:[{name:"fields",type:"field",array:!0,required:!0},{name:"query",type:"array",array:!0,required:!0,content:{type:"number",array:!0,length:2}}]},st($C,ga,{transform(t,e){return this._dims?t.modified("fields")||t.fields.some((t=>e.modified(t.fields)))?this.reinit(t,e):this.eval(t,e):this.init(t,e)},init(t,e){const n=t.fields,r=t.query,i=this._indices={},o=this._dims=[],a=r.length;let u,s,l=0;for(;l<a;++l)u=n[l].fname,s=i[u]||(i[u]=RC()),o.push(OC(s,l,r[l]));return this.eval(t,e)},reinit(t,e){const n=e.materialize().fork(),r=t.fields,i=t.query,o=this._indices,a=this._dims,u=this.value,s=u.curr(),l=u.prev(),c=u.all(),f=n.rem=n.add,h=n.mod,d=i.length,p={};let g,m,y,v,_,x,b,w,k;if(l.set(s),e.rem.length&&(_=this.remove(t,e,n)),e.add.length&&u.add(e.add),e.mod.length)for(x={},v=e.mod,b=0,w=v.length;b<w;++b)x[v[b]._index]=1;for(b=0;b<d;++b)k=r[b],(!a[b]||t.modified("fields",b)||e.modified(k.fields))&&(y=k.fname,(g=p[y])||(o[y]=m=RC(),p[y]=g=m.insert(k,e.source,0)),a[b]=OC(m,b,i[b]).onAdd(g,s));for(b=0,w=u.data().length;b<w;++b)_[b]||(l[b]!==s[b]?f.push(b):x[b]&&s[b]!==c&&h.push(b));return u.mask=(1<<d)-1,n},eval(t,e){const n=e.materialize().fork(),r=this._dims.length;let i=0;return e.rem.length&&(this.remove(t,e,n),i|=(1<<r)-1),t.modified("query")&&!t.modified("fields")&&(i|=this.update(t,e,n)),e.add.length&&(this.insert(t,e,n),i|=(1<<r)-1),e.mod.length&&(this.modify(e,n),i|=(1<<r)-1),this.value.mask=i,n},insert(t,e,n){const r=e.add,i=this.value,o=this._dims,a=this._indices,u=t.fields,s={},l=n.add,c=i.size()+r.length,f=o.length;let h,d,p,g=i.size();i.resize(c,f),i.add(r);const m=i.curr(),y=i.prev(),v=i.all();for(h=0;h<f;++h)d=u[h].fname,p=s[d]||(s[d]=a[d].insert(u[h],r,g)),o[h].onAdd(p,m);for(;g<c;++g)y[g]=v,m[g]!==v&&l.push(g)},modify(t,e){const n=e.mod,r=this.value,i=r.curr(),o=r.all(),a=t.mod;let u,s,l;for(u=0,s=a.length;u<s;++u)l=a[u]._index,i[l]!==o&&n.push(l)},remove(t,e,n){const r=this._indices,i=this.value,o=i.curr(),a=i.prev(),u=i.all(),s={},l=n.rem,c=e.rem;let f,h,d,p;for(f=0,h=c.length;f<h;++f)d=c[f]._index,s[d]=1,a[d]=p=o[d],o[d]=u,p!==u&&l.push(d);for(d in r)r[d].remove(h,s);return this.reindex(e,h,s),s},reindex(t,e,n){const r=this._indices,i=this.value;t.runAfter((()=>{const t=i.remove(e,n);for(const e in r)r[e].reindex(t)}))},update(t,e,n){const r=this._dims,i=t.query,o=e.stamp,a=r.length;let u,s,l=0;for(n.filters=0,s=0;s<a;++s)t.modified("query",s)&&(u=s,++l);if(1===l)l=r[u].one,this.incrementOne(r[u],i[u],n.add,n.rem);else for(s=0,l=0;s<a;++s)t.modified("query",s)&&(l|=r[s].one,this.incrementAll(r[s],i[s],o,n.add),n.rem=n.add);return l},incrementAll(t,e,n,r){const i=this.value,o=i.seen(),a=i.curr(),u=i.prev(),s=t.index(),l=t.bisect(t.range),c=t.bisect(e),f=c[0],h=c[1],d=l[0],p=l[1],g=t.one;let m,y,v;if(f<d)for(m=f,y=Math.min(d,h);m<y;++m)v=s[m],o[v]!==n&&(u[v]=a[v],o[v]=n,r.push(v)),a[v]^=g;else if(f>d)for(m=d,y=Math.min(f,p);m<y;++m)v=s[m],o[v]!==n&&(u[v]=a[v],o[v]=n,r.push(v)),a[v]^=g;if(h>p)for(m=Math.max(f,p),y=h;m<y;++m)v=s[m],o[v]!==n&&(u[v]=a[v],o[v]=n,r.push(v)),a[v]^=g;else if(h<p)for(m=Math.max(d,h),y=p;m<y;++m)v=s[m],o[v]!==n&&(u[v]=a[v],o[v]=n,r.push(v)),a[v]^=g;t.range=e.slice()},incrementOne(t,e,n,r){const i=this.value.curr(),o=t.index(),a=t.bisect(t.range),u=t.bisect(e),s=u[0],l=u[1],c=a[0],f=a[1],h=t.one;let d,p,g;if(s<c)for(d=s,p=Math.min(c,l);d<p;++d)g=o[d],i[g]^=h,n.push(g);else if(s>c)for(d=c,p=Math.min(s,f);d<p;++d)g=o[d],i[g]^=h,r.push(g);if(l>f)for(d=Math.max(s,f),p=l;d<p;++d)g=o[d],i[g]^=h,n.push(g);else if(l<f)for(d=Math.max(c,l),p=f;d<p;++d)g=o[d],i[g]^=h,r.push(g);t.range=e.slice()}}),qC.Definition={type:"ResolveFilter",metadata:{},params:[{name:"ignore",type:"number",required:!0,description:"A bit mask indicating which filters to ignore."},{name:"filter",type:"object",required:!0,description:"Per-tuple filter bitmaps from a CrossFilter transform."}]},st(qC,ga,{transform(t,e){const n=~(t.ignore||0),r=t.filter,i=r.mask;if(0==(i&n))return e.StopPropagation;const o=e.fork(e.ALL),a=r.data(),u=r.curr(),s=r.prev(),l=t=>u[t]&n?null:a[t];return o.filter(o.MOD,l),i&i-1?(o.filter(o.ADD,(t=>{const e=u[t]&n;return!e&&e^s[t]&n?a[t]:null})),o.filter(o.REM,(t=>{const e=u[t]&n;return e&&!(e^e^s[t]&n)?a[t]:null}))):(o.filter(o.ADD,l),o.filter(o.REM,(t=>(u[t]&n)===i?a[t]:null))),o.filter(o.SOURCE,(t=>l(t._index)))}});var LC=Object.freeze({__proto__:null,crossfilter:$C,resolvefilter:qC});const UC="RawCode",PC="Literal",jC="Property",IC="Identifier",WC="ArrayExpression",HC="BinaryExpression",YC="CallExpression",VC="ConditionalExpression",GC="LogicalExpression",XC="MemberExpression",JC="ObjectExpression",ZC="UnaryExpression";function QC(t){this.type=t}var KC,tF,eF,nF,rF;QC.prototype.visit=function(t){let e,n,r;if(t(this))return 1;for(e=function(t){switch(t.type){case WC:return t.elements;case HC:case GC:return[t.left,t.right];case YC:return[t.callee].concat(t.arguments);case VC:return[t.test,t.consequent,t.alternate];case XC:return[t.object,t.property];case JC:return t.properties;case jC:return[t.key,t.value];case ZC:return[t.argument];case IC:case PC:case UC:default:return[]}}(this),n=0,r=e.length;n<r;++n)if(e[n].visit(t))return 1};(KC={})[1]="Boolean",KC[2]="<end>",KC[3]="Identifier",KC[4]="Keyword",KC[5]="Null",KC[6]="Numeric",KC[7]="Punctuator",KC[8]="String",KC[9]="RegularExpression";var iF="Identifier",oF="Unexpected token %0",aF="Invalid regular expression",uF="Invalid regular expression: missing /",sF="Octal literals are not allowed in strict mode.",lF="ILLEGAL",cF="Disabled.",fF=new RegExp("[\\xAA\\xB5\\xBA\\xC0-\\xD6\\xD8-\\xF6\\xF8-\\u02C1\\u02C6-\\u02D1\\u02E0-\\u02E4\\u02EC\\u02EE\\u0370-\\u0374\\u0376\\u0377\\u037A-\\u037D\\u037F\\u0386\\u0388-\\u038A\\u038C\\u038E-\\u03A1\\u03A3-\\u03F5\\u03F7-\\u0481\\u048A-\\u052F\\u0531-\\u0556\\u0559\\u0561-\\u0587\\u05D0-\\u05EA\\u05F0-\\u05F2\\u0620-\\u064A\\u066E\\u066F\\u0671-\\u06D3\\u06D5\\u06E5\\u06E6\\u06EE\\u06EF\\u06FA-\\u06FC\\u06FF\\u0710\\u0712-\\u072F\\u074D-\\u07A5\\u07B1\\u07CA-\\u07EA\\u07F4\\u07F5\\u07FA\\u0800-\\u0815\\u081A\\u0824\\u0828\\u0840-\\u0858\\u08A0-\\u08B2\\u0904-\\u0939\\u093D\\u0950\\u0958-\\u0961\\u0971-\\u0980\\u0985-\\u098C\\u098F\\u0990\\u0993-\\u09A8\\u09AA-\\u09B0\\u09B2\\u09B6-\\u09B9\\u09BD\\u09CE\\u09DC\\u09DD\\u09DF-\\u09E1\\u09F0\\u09F1\\u0A05-\\u0A0A\\u0A0F\\u0A10\\u0A13-\\u0A28\\u0A2A-\\u0A30\\u0A32\\u0A33\\u0A35\\u0A36\\u0A38\\u0A39\\u0A59-\\u0A5C\\u0A5E\\u0A72-\\u0A74\\u0A85-\\u0A8D\\u0A8F-\\u0A91\\u0A93-\\u0AA8\\u0AAA-\\u0AB0\\u0AB2\\u0AB3\\u0AB5-\\u0AB9\\u0ABD\\u0AD0\\u0AE0\\u0AE1\\u0B05-\\u0B0C\\u0B0F\\u0B10\\u0B13-\\u0B28\\u0B2A-\\u0B30\\u0B32\\u0B33\\u0B35-\\u0B39\\u0B3D\\u0B5C\\u0B5D\\u0B5F-\\u0B61\\u0B71\\u0B83\\u0B85-\\u0B8A\\u0B8E-\\u0B90\\u0B92-\\u0B95\\u0B99\\u0B9A\\u0B9C\\u0B9E\\u0B9F\\u0BA3\\u0BA4\\u0BA8-\\u0BAA\\u0BAE-\\u0BB9\\u0BD0\\u0C05-\\u0C0C\\u0C0E-\\u0C10\\u0C12-\\u0C28\\u0C2A-\\u0C39\\u0C3D\\u0C58\\u0C59\\u0C60\\u0C61\\u0C85-\\u0C8C\\u0C8E-\\u0C90\\u0C92-\\u0CA8\\u0CAA-\\u0CB3\\u0CB5-\\u0CB9\\u0CBD\\u0CDE\\u0CE0\\u0CE1\\u0CF1\\u0CF2\\u0D05-\\u0D0C\\u0D0E-\\u0D10\\u0D12-\\u0D3A\\u0D3D\\u0D4E\\u0D60\\u0D61\\u0D7A-\\u0D7F\\u0D85-\\u0D96\\u0D9A-\\u0DB1\\u0DB3-\\u0DBB\\u0DBD\\u0DC0-\\u0DC6\\u0E01-\\u0E30\\u0E32\\u0E33\\u0E40-\\u0E46\\u0E81\\u0E82\\u0E84\\u0E87\\u0E88\\u0E8A\\u0E8D\\u0E94-\\u0E97\\u0E99-\\u0E9F\\u0EA1-\\u0EA3\\u0EA5\\u0EA7\\u0EAA\\u0EAB\\u0EAD-\\u0EB0\\u0EB2\\u0EB3\\u0EBD\\u0EC0-\\u0EC4\\u0EC6\\u0EDC-\\u0EDF\\u0F00\\u0F40-\\u0F47\\u0F49-\\u0F6C\\u0F88-\\u0F8C\\u1000-\\u102A\\u103F\\u1050-\\u1055\\u105A-\\u105D\\u1061\\u1065\\u1066\\u106E-\\u1070\\u1075-\\u1081\\u108E\\u10A0-\\u10C5\\u10C7\\u10CD\\u10D0-\\u10FA\\u10FC-\\u1248\\u124A-\\u124D\\u1250-\\u1256\\u1258\\u125A-\\u125D\\u1260-\\u1288\\u128A-\\u128D\\u1290-\\u12B0\\u12B2-\\u12B5\\u12B8-\\u12BE\\u12C0\\u12C2-\\u12C5\\u12C8-\\u12D6\\u12D8-\\u1310\\u1312-\\u1315\\u1318-\\u135A\\u1380-\\u138F\\u13A0-\\u13F4\\u1401-\\u166C\\u166F-\\u167F\\u1681-\\u169A\\u16A0-\\u16EA\\u16EE-\\u16F8\\u1700-\\u170C\\u170E-\\u1711\\u1720-\\u1731\\u1740-\\u1751\\u1760-\\u176C\\u176E-\\u1770\\u1780-\\u17B3\\u17D7\\u17DC\\u1820-\\u1877\\u1880-\\u18A8\\u18AA\\u18B0-\\u18F5\\u1900-\\u191E\\u1950-\\u196D\\u1970-\\u1974\\u1980-\\u19AB\\u19C1-\\u19C7\\u1A00-\\u1A16\\u1A20-\\u1A54\\u1AA7\\u1B05-\\u1B33\\u1B45-\\u1B4B\\u1B83-\\u1BA0\\u1BAE\\u1BAF\\u1BBA-\\u1BE5\\u1C00-\\u1C23\\u1C4D-\\u1C4F\\u1C5A-\\u1C7D\\u1CE9-\\u1CEC\\u1CEE-\\u1CF1\\u1CF5\\u1CF6\\u1D00-\\u1DBF\\u1E00-\\u1F15\\u1F18-\\u1F1D\\u1F20-\\u1F45\\u1F48-\\u1F4D\\u1F50-\\u1F57\\u1F59\\u1F5B\\u1F5D\\u1F5F-\\u1F7D\\u1F80-\\u1FB4\\u1FB6-\\u1FBC\\u1FBE\\u1FC2-\\u1FC4\\u1FC6-\\u1FCC\\u1FD0-\\u1FD3\\u1FD6-\\u1FDB\\u1FE0-\\u1FEC\\u1FF2-\\u1FF4\\u1FF6-\\u1FFC\\u2071\\u207F\\u2090-\\u209C\\u2102\\u2107\\u210A-\\u2113\\u2115\\u2119-\\u211D\\u2124\\u2126\\u2128\\u212A-\\u212D\\u212F-\\u2139\\u213C-\\u213F\\u2145-\\u2149\\u214E\\u2160-\\u2188\\u2C00-\\u2C2E\\u2C30-\\u2C5E\\u2C60-\\u2CE4\\u2CEB-\\u2CEE\\u2CF2\\u2CF3\\u2D00-\\u2D25\\u2D27\\u2D2D\\u2D30-\\u2D67\\u2D6F\\u2D80-\\u2D96\\u2DA0-\\u2DA6\\u2DA8-\\u2DAE\\u2DB0-\\u2DB6\\u2DB8-\\u2DBE\\u2DC0-\\u2DC6\\u2DC8-\\u2DCE\\u2DD0-\\u2DD6\\u2DD8-\\u2DDE\\u2E2F\\u3005-\\u3007\\u3021-\\u3029\\u3031-\\u3035\\u3038-\\u303C\\u3041-\\u3096\\u309D-\\u309F\\u30A1-\\u30FA\\u30FC-\\u30FF\\u3105-\\u312D\\u3131-\\u318E\\u31A0-\\u31BA\\u31F0-\\u31FF\\u3400-\\u4DB5\\u4E00-\\u9FCC\\uA000-\\uA48C\\uA4D0-\\uA4FD\\uA500-\\uA60C\\uA610-\\uA61F\\uA62A\\uA62B\\uA640-\\uA66E\\uA67F-\\uA69D\\uA6A0-\\uA6EF\\uA717-\\uA71F\\uA722-\\uA788\\uA78B-\\uA78E\\uA790-\\uA7AD\\uA7B0\\uA7B1\\uA7F7-\\uA801\\uA803-\\uA805\\uA807-\\uA80A\\uA80C-\\uA822\\uA840-\\uA873\\uA882-\\uA8B3\\uA8F2-\\uA8F7\\uA8FB\\uA90A-\\uA925\\uA930-\\uA946\\uA960-\\uA97C\\uA984-\\uA9B2\\uA9CF\\uA9E0-\\uA9E4\\uA9E6-\\uA9EF\\uA9FA-\\uA9FE\\uAA00-\\uAA28\\uAA40-\\uAA42\\uAA44-\\uAA4B\\uAA60-\\uAA76\\uAA7A\\uAA7E-\\uAAAF\\uAAB1\\uAAB5\\uAAB6\\uAAB9-\\uAABD\\uAAC0\\uAAC2\\uAADB-\\uAADD\\uAAE0-\\uAAEA\\uAAF2-\\uAAF4\\uAB01-\\uAB06\\uAB09-\\uAB0E\\uAB11-\\uAB16\\uAB20-\\uAB26\\uAB28-\\uAB2E\\uAB30-\\uAB5A\\uAB5C-\\uAB5F\\uAB64\\uAB65\\uABC0-\\uABE2\\uAC00-\\uD7A3\\uD7B0-\\uD7C6\\uD7CB-\\uD7FB\\uF900-\\uFA6D\\uFA70-\\uFAD9\\uFB00-\\uFB06\\uFB13-\\uFB17\\uFB1D\\uFB1F-\\uFB28\\uFB2A-\\uFB36\\uFB38-\\uFB3C\\uFB3E\\uFB40\\uFB41\\uFB43\\uFB44\\uFB46-\\uFBB1\\uFBD3-\\uFD3D\\uFD50-\\uFD8F\\uFD92-\\uFDC7\\uFDF0-\\uFDFB\\uFE70-\\uFE74\\uFE76-\\uFEFC\\uFF21-\\uFF3A\\uFF41-\\uFF5A\\uFF66-\\uFFBE\\uFFC2-\\uFFC7\\uFFCA-\\uFFCF\\uFFD2-\\uFFD7\\uFFDA-\\uFFDC]"),hF=new RegExp("[\\xAA\\xB5\\xBA\\xC0-\\xD6\\xD8-\\xF6\\xF8-\\u02C1\\u02C6-\\u02D1\\u02E0-\\u02E4\\u02EC\\u02EE\\u0300-\\u0374\\u0376\\u0377\\u037A-\\u037D\\u037F\\u0386\\u0388-\\u038A\\u038C\\u038E-\\u03A1\\u03A3-\\u03F5\\u03F7-\\u0481\\u0483-\\u0487\\u048A-\\u052F\\u0531-\\u0556\\u0559\\u0561-\\u0587\\u0591-\\u05BD\\u05BF\\u05C1\\u05C2\\u05C4\\u05C5\\u05C7\\u05D0-\\u05EA\\u05F0-\\u05F2\\u0610-\\u061A\\u0620-\\u0669\\u066E-\\u06D3\\u06D5-\\u06DC\\u06DF-\\u06E8\\u06EA-\\u06FC\\u06FF\\u0710-\\u074A\\u074D-\\u07B1\\u07C0-\\u07F5\\u07FA\\u0800-\\u082D\\u0840-\\u085B\\u08A0-\\u08B2\\u08E4-\\u0963\\u0966-\\u096F\\u0971-\\u0983\\u0985-\\u098C\\u098F\\u0990\\u0993-\\u09A8\\u09AA-\\u09B0\\u09B2\\u09B6-\\u09B9\\u09BC-\\u09C4\\u09C7\\u09C8\\u09CB-\\u09CE\\u09D7\\u09DC\\u09DD\\u09DF-\\u09E3\\u09E6-\\u09F1\\u0A01-\\u0A03\\u0A05-\\u0A0A\\u0A0F\\u0A10\\u0A13-\\u0A28\\u0A2A-\\u0A30\\u0A32\\u0A33\\u0A35\\u0A36\\u0A38\\u0A39\\u0A3C\\u0A3E-\\u0A42\\u0A47\\u0A48\\u0A4B-\\u0A4D\\u0A51\\u0A59-\\u0A5C\\u0A5E\\u0A66-\\u0A75\\u0A81-\\u0A83\\u0A85-\\u0A8D\\u0A8F-\\u0A91\\u0A93-\\u0AA8\\u0AAA-\\u0AB0\\u0AB2\\u0AB3\\u0AB5-\\u0AB9\\u0ABC-\\u0AC5\\u0AC7-\\u0AC9\\u0ACB-\\u0ACD\\u0AD0\\u0AE0-\\u0AE3\\u0AE6-\\u0AEF\\u0B01-\\u0B03\\u0B05-\\u0B0C\\u0B0F\\u0B10\\u0B13-\\u0B28\\u0B2A-\\u0B30\\u0B32\\u0B33\\u0B35-\\u0B39\\u0B3C-\\u0B44\\u0B47\\u0B48\\u0B4B-\\u0B4D\\u0B56\\u0B57\\u0B5C\\u0B5D\\u0B5F-\\u0B63\\u0B66-\\u0B6F\\u0B71\\u0B82\\u0B83\\u0B85-\\u0B8A\\u0B8E-\\u0B90\\u0B92-\\u0B95\\u0B99\\u0B9A\\u0B9C\\u0B9E\\u0B9F\\u0BA3\\u0BA4\\u0BA8-\\u0BAA\\u0BAE-\\u0BB9\\u0BBE-\\u0BC2\\u0BC6-\\u0BC8\\u0BCA-\\u0BCD\\u0BD0\\u0BD7\\u0BE6-\\u0BEF\\u0C00-\\u0C03\\u0C05-\\u0C0C\\u0C0E-\\u0C10\\u0C12-\\u0C28\\u0C2A-\\u0C39\\u0C3D-\\u0C44\\u0C46-\\u0C48\\u0C4A-\\u0C4D\\u0C55\\u0C56\\u0C58\\u0C59\\u0C60-\\u0C63\\u0C66-\\u0C6F\\u0C81-\\u0C83\\u0C85-\\u0C8C\\u0C8E-\\u0C90\\u0C92-\\u0CA8\\u0CAA-\\u0CB3\\u0CB5-\\u0CB9\\u0CBC-\\u0CC4\\u0CC6-\\u0CC8\\u0CCA-\\u0CCD\\u0CD5\\u0CD6\\u0CDE\\u0CE0-\\u0CE3\\u0CE6-\\u0CEF\\u0CF1\\u0CF2\\u0D01-\\u0D03\\u0D05-\\u0D0C\\u0D0E-\\u0D10\\u0D12-\\u0D3A\\u0D3D-\\u0D44\\u0D46-\\u0D48\\u0D4A-\\u0D4E\\u0D57\\u0D60-\\u0D63\\u0D66-\\u0D6F\\u0D7A-\\u0D7F\\u0D82\\u0D83\\u0D85-\\u0D96\\u0D9A-\\u0DB1\\u0DB3-\\u0DBB\\u0DBD\\u0DC0-\\u0DC6\\u0DCA\\u0DCF-\\u0DD4\\u0DD6\\u0DD8-\\u0DDF\\u0DE6-\\u0DEF\\u0DF2\\u0DF3\\u0E01-\\u0E3A\\u0E40-\\u0E4E\\u0E50-\\u0E59\\u0E81\\u0E82\\u0E84\\u0E87\\u0E88\\u0E8A\\u0E8D\\u0E94-\\u0E97\\u0E99-\\u0E9F\\u0EA1-\\u0EA3\\u0EA5\\u0EA7\\u0EAA\\u0EAB\\u0EAD-\\u0EB9\\u0EBB-\\u0EBD\\u0EC0-\\u0EC4\\u0EC6\\u0EC8-\\u0ECD\\u0ED0-\\u0ED9\\u0EDC-\\u0EDF\\u0F00\\u0F18\\u0F19\\u0F20-\\u0F29\\u0F35\\u0F37\\u0F39\\u0F3E-\\u0F47\\u0F49-\\u0F6C\\u0F71-\\u0F84\\u0F86-\\u0F97\\u0F99-\\u0FBC\\u0FC6\\u1000-\\u1049\\u1050-\\u109D\\u10A0-\\u10C5\\u10C7\\u10CD\\u10D0-\\u10FA\\u10FC-\\u1248\\u124A-\\u124D\\u1250-\\u1256\\u1258\\u125A-\\u125D\\u1260-\\u1288\\u128A-\\u128D\\u1290-\\u12B0\\u12B2-\\u12B5\\u12B8-\\u12BE\\u12C0\\u12C2-\\u12C5\\u12C8-\\u12D6\\u12D8-\\u1310\\u1312-\\u1315\\u1318-\\u135A\\u135D-\\u135F\\u1380-\\u138F\\u13A0-\\u13F4\\u1401-\\u166C\\u166F-\\u167F\\u1681-\\u169A\\u16A0-\\u16EA\\u16EE-\\u16F8\\u1700-\\u170C\\u170E-\\u1714\\u1720-\\u1734\\u1740-\\u1753\\u1760-\\u176C\\u176E-\\u1770\\u1772\\u1773\\u1780-\\u17D3\\u17D7\\u17DC\\u17DD\\u17E0-\\u17E9\\u180B-\\u180D\\u1810-\\u1819\\u1820-\\u1877\\u1880-\\u18AA\\u18B0-\\u18F5\\u1900-\\u191E\\u1920-\\u192B\\u1930-\\u193B\\u1946-\\u196D\\u1970-\\u1974\\u1980-\\u19AB\\u19B0-\\u19C9\\u19D0-\\u19D9\\u1A00-\\u1A1B\\u1A20-\\u1A5E\\u1A60-\\u1A7C\\u1A7F-\\u1A89\\u1A90-\\u1A99\\u1AA7\\u1AB0-\\u1ABD\\u1B00-\\u1B4B\\u1B50-\\u1B59\\u1B6B-\\u1B73\\u1B80-\\u1BF3\\u1C00-\\u1C37\\u1C40-\\u1C49\\u1C4D-\\u1C7D\\u1CD0-\\u1CD2\\u1CD4-\\u1CF6\\u1CF8\\u1CF9\\u1D00-\\u1DF5\\u1DFC-\\u1F15\\u1F18-\\u1F1D\\u1F20-\\u1F45\\u1F48-\\u1F4D\\u1F50-\\u1F57\\u1F59\\u1F5B\\u1F5D\\u1F5F-\\u1F7D\\u1F80-\\u1FB4\\u1FB6-\\u1FBC\\u1FBE\\u1FC2-\\u1FC4\\u1FC6-\\u1FCC\\u1FD0-\\u1FD3\\u1FD6-\\u1FDB\\u1FE0-\\u1FEC\\u1FF2-\\u1FF4\\u1FF6-\\u1FFC\\u200C\\u200D\\u203F\\u2040\\u2054\\u2071\\u207F\\u2090-\\u209C\\u20D0-\\u20DC\\u20E1\\u20E5-\\u20F0\\u2102\\u2107\\u210A-\\u2113\\u2115\\u2119-\\u211D\\u2124\\u2126\\u2128\\u212A-\\u212D\\u212F-\\u2139\\u213C-\\u213F\\u2145-\\u2149\\u214E\\u2160-\\u2188\\u2C00-\\u2C2E\\u2C30-\\u2C5E\\u2C60-\\u2CE4\\u2CEB-\\u2CF3\\u2D00-\\u2D25\\u2D27\\u2D2D\\u2D30-\\u2D67\\u2D6F\\u2D7F-\\u2D96\\u2DA0-\\u2DA6\\u2DA8-\\u2DAE\\u2DB0-\\u2DB6\\u2DB8-\\u2DBE\\u2DC0-\\u2DC6\\u2DC8-\\u2DCE\\u2DD0-\\u2DD6\\u2DD8-\\u2DDE\\u2DE0-\\u2DFF\\u2E2F\\u3005-\\u3007\\u3021-\\u302F\\u3031-\\u3035\\u3038-\\u303C\\u3041-\\u3096\\u3099\\u309A\\u309D-\\u309F\\u30A1-\\u30FA\\u30FC-\\u30FF\\u3105-\\u312D\\u3131-\\u318E\\u31A0-\\u31BA\\u31F0-\\u31FF\\u3400-\\u4DB5\\u4E00-\\u9FCC\\uA000-\\uA48C\\uA4D0-\\uA4FD\\uA500-\\uA60C\\uA610-\\uA62B\\uA640-\\uA66F\\uA674-\\uA67D\\uA67F-\\uA69D\\uA69F-\\uA6F1\\uA717-\\uA71F\\uA722-\\uA788\\uA78B-\\uA78E\\uA790-\\uA7AD\\uA7B0\\uA7B1\\uA7F7-\\uA827\\uA840-\\uA873\\uA880-\\uA8C4\\uA8D0-\\uA8D9\\uA8E0-\\uA8F7\\uA8FB\\uA900-\\uA92D\\uA930-\\uA953\\uA960-\\uA97C\\uA980-\\uA9C0\\uA9CF-\\uA9D9\\uA9E0-\\uA9FE\\uAA00-\\uAA36\\uAA40-\\uAA4D\\uAA50-\\uAA59\\uAA60-\\uAA76\\uAA7A-\\uAAC2\\uAADB-\\uAADD\\uAAE0-\\uAAEF\\uAAF2-\\uAAF6\\uAB01-\\uAB06\\uAB09-\\uAB0E\\uAB11-\\uAB16\\uAB20-\\uAB26\\uAB28-\\uAB2E\\uAB30-\\uAB5A\\uAB5C-\\uAB5F\\uAB64\\uAB65\\uABC0-\\uABEA\\uABEC\\uABED\\uABF0-\\uABF9\\uAC00-\\uD7A3\\uD7B0-\\uD7C6\\uD7CB-\\uD7FB\\uF900-\\uFA6D\\uFA70-\\uFAD9\\uFB00-\\uFB06\\uFB13-\\uFB17\\uFB1D-\\uFB28\\uFB2A-\\uFB36\\uFB38-\\uFB3C\\uFB3E\\uFB40\\uFB41\\uFB43\\uFB44\\uFB46-\\uFBB1\\uFBD3-\\uFD3D\\uFD50-\\uFD8F\\uFD92-\\uFDC7\\uFDF0-\\uFDFB\\uFE00-\\uFE0F\\uFE20-\\uFE2D\\uFE33\\uFE34\\uFE4D-\\uFE4F\\uFE70-\\uFE74\\uFE76-\\uFEFC\\uFF10-\\uFF19\\uFF21-\\uFF3A\\uFF3F\\uFF41-\\uFF5A\\uFF66-\\uFFBE\\uFFC2-\\uFFC7\\uFFCA-\\uFFCF\\uFFD2-\\uFFD7\\uFFDA-\\uFFDC]");function dF(t,e){if(!t)throw new Error("ASSERT: "+e)}function pF(t){return t>=48&&t<=57}function gF(t){return"0123456789abcdefABCDEF".indexOf(t)>=0}function mF(t){return"01234567".indexOf(t)>=0}function yF(t){return 32===t||9===t||11===t||12===t||160===t||t>=5760&&[5760,6158,8192,8193,8194,8195,8196,8197,8198,8199,8200,8201,8202,8239,8287,12288,65279].indexOf(t)>=0}function vF(t){return 10===t||13===t||8232===t||8233===t}function _F(t){return 36===t||95===t||t>=65&&t<=90||t>=97&&t<=122||92===t||t>=128&&fF.test(String.fromCharCode(t))}function xF(t){return 36===t||95===t||t>=65&&t<=90||t>=97&&t<=122||t>=48&&t<=57||92===t||t>=128&&hF.test(String.fromCharCode(t))}const bF={if:1,in:1,do:1,var:1,for:1,new:1,try:1,let:1,this:1,else:1,case:1,void:1,with:1,enum:1,while:1,break:1,catch:1,throw:1,const:1,yield:1,class:1,super:1,return:1,typeof:1,delete:1,switch:1,export:1,import:1,public:1,static:1,default:1,finally:1,extends:1,package:1,private:1,function:1,continue:1,debugger:1,interface:1,protected:1,instanceof:1,implements:1};function wF(){for(;eF<nF;){const t=tF.charCodeAt(eF);if(!yF(t)&&!vF(t))break;++eF}}function kF(t){var e,n,r,i=0;for(n="u"===t?4:2,e=0;e<n;++e)eF<nF&&gF(tF[eF])?(r=tF[eF++],i=16*i+"0123456789abcdef".indexOf(r.toLowerCase())):LF({},oF,lF);return String.fromCharCode(i)}function AF(){var t,e,n,r;for(e=0,"}"===(t=tF[eF])&&LF({},oF,lF);eF<nF&&gF(t=tF[eF++]);)e=16*e+"0123456789abcdef".indexOf(t.toLowerCase());return(e>1114111||"}"!==t)&&LF({},oF,lF),e<=65535?String.fromCharCode(e):(n=55296+(e-65536>>10),r=56320+(e-65536&1023),String.fromCharCode(n,r))}function MF(){var t,e;for(t=tF.charCodeAt(eF++),e=String.fromCharCode(t),92===t&&(117!==tF.charCodeAt(eF)&&LF({},oF,lF),++eF,(t=kF("u"))&&"\\"!==t&&_F(t.charCodeAt(0))||LF({},oF,lF),e=t);eF<nF&&xF(t=tF.charCodeAt(eF));)++eF,e+=String.fromCharCode(t),92===t&&(e=e.substr(0,e.length-1),117!==tF.charCodeAt(eF)&&L
[truncated: 100,784 more chars]
