# Supplementary material for: Detection and Validation of Circular DNA Fragments Using Nanopore Sequencing
Source: Front Genet. 2022 May 30;13:867018. doi: 10.3389/fgene.2022.867018 (PMC9195511; doi:10.3389/fgene.2022.867018)
Supplement: Supplementary file 2 [file DataSheet1.ZIP › example_report/data/raw/85e24231b9778fcefd9b85abbb3f584123cba2703047e5c2f9fd4d35f7bebfad/js/bootstrap-table.min.js]

/**
 * bootstrap-table - An extended table to integration with some of the most widely used CSS frameworks. (Supports Bootstrap, Semantic UI, Bulma, Material Design, Foundation)
 *
 * @version v1.18.0
 * @homepage https://bootstrap-table.com
 * @author wenzhixin <wenzhixin2010@gmail.com> (http://wenzhixin.net.cn/)
 * @license MIT
 */

!function(t,e){"object"==typeof exports&&"undefined"!=typeof module?module.exports=e(require("jquery")):"function"==typeof define&&define.amd?define(["jquery"],e):(t=t||self).BootstrapTable=e(t.jQuery)}(this,(function(t){"use strict";t=t&&Object.prototype.hasOwnProperty.call(t,"default")?t.default:t;var e="undefined"!=typeof globalThis?globalThis:"undefined"!=typeof window?window:"undefined"!=typeof global?global:"undefined"!=typeof self?self:{};function i(t,e){return t(e={exports:{}},e.exports),e.exports}var n=function(t){return t&&t.Math==Math&&t},o=n("object"==typeof globalThis&&globalThis)||n("object"==typeof window&&window)||n("object"==typeof self&&self)||n("object"==typeof e&&e)||Function("return this")(),r=function(t){try{return!!t()}catch(t){return!0}},a=!r((function(){return 7!=Object.defineProperty({},"a",{get:function(){return 7}}).a})),s={}.propertyIsEnumerable,l=Object.getOwnPropertyDescriptor,c={f:l&&!s.call({1:2},1)?function(t){var e=l(this,t);return!!e&&e.enumerable}:s},h=function(t,e){return{enumerable:!(1&t),configurable:!(2&t),writable:!(4&t),value:e}},u={}.toString,d=function(t){return u.call(t).slice(8,-1)},p="".split,f=r((function(){return!Object("z").propertyIsEnumerable(0)}))?function(t){return"String"==d(t)?p.call(t,""):Object(t)}:Object,g=function(t){if(null==t)throw TypeError("Can't call method on "+t);return t},v=function(t){return f(g(t))},b=function(t){return"object"==typeof t?null!==t:"function"==typeof t},y=function(t,e){if(!b(t))return t;var i,n;if(e&&"function"==typeof(i=t.toString)&&!b(n=i.call(t)))return n;if("function"==typeof(i=t.valueOf)&&!b(n=i.call(t)))return n;if(!e&&"function"==typeof(i=t.toString)&&!b(n=i.call(t)))return n;throw TypeError("Can't convert object to primitive value")},m={}.hasOwnProperty,w=function(t,e){return m.call(t,e)},S=o.document,x=b(S)&&b(S.createElement),k=function(t){return x?S.createElement(t):{}},O=!a&&!r((function(){return 7!=Object.defineProperty(k("div"),"a",{get:function(){return 7}}).a})),C=Object.getOwnPropertyDescriptor,P={f:a?C:function(t,e){if(t=v(t),e=y(e,!0),O)try{return C(t,e)}catch(t){}if(w(t,e))return h(!c.f.call(t,e),t[e])}},T=function(t){if(!b(t))throw TypeError(String(t)+" is not an object");return t},I=Object.defineProperty,A={f:a?I:function(t,e,i){if(T(t),e=y(e,!0),T(i),O)try{return I(t,e,i)}catch(t){}if("get"in i||"set"in i)throw TypeError("Accessors not supported");return"value"in i&&(t[e]=i.value),t}},$=a?function(t,e,i){return A.f(t,e,h(1,i))}:function(t,e,i){return t[e]=i,t},E=function(t,e){try{$(o,t,e)}catch(i){o[t]=e}return e},R="__core-js_shared__",j=o[R]||E(R,{}),N=Function.toString;"function"!=typeof j.inspectSource&&(j.inspectSource=function(t){return N.call(t)});var _,F,V,D=j.inspectSource,B=o.WeakMap,L="function"==typeof B&&/native code/.test(D(B)),H=i((function(t){(t.exports=function(t,e){return j[t]||(j[t]=void 0!==e?e:{})})("versions",[]).push({version:"3.6.0",mode:"global",copyright:"© 2019 Denis Pushkarev (zloirock.ru)"})})),M=0,U=Math.random(),z=function(t){return"Symbol("+String(void 0===t?"":t)+")_"+(++M+U).toString(36)},q=H("keys"),W=function(t){return q[t]||(q[t]=z(t))},G={},K=o.WeakMap;if(L){var Y=new K,J=Y.get,X=Y.has,Q=Y.set;_=function(t,e){return Q.call(Y,t,e),e},F=function(t){return J.call(Y,t)||{}},V=function(t){return X.call(Y,t)}}else{var Z=W("state");G[Z]=!0,_=function(t,e){return $(t,Z,e),e},F=function(t){return w(t,Z)?t[Z]:{}},V=function(t){return w(t,Z)}}var tt,et={set:_,get:F,has:V,enforce:function(t){return V(t)?F(t):_(t,{})},getterFor:function(t){return function(e){var i;if(!b(e)||(i=F(e)).type!==t)throw TypeError("Incompatible receiver, "+t+" required");return i}}},it=i((function(t){var e=et.get,i=et.enforce,n=String(String).split("String");(t.exports=function(t,e,r,a){var s=!!a&&!!a.unsafe,l=!!a&&!!a.enumerable,c=!!a&&!!a.noTargetGet;"function"==typeof r&&("string"!=typeof e||w(r,"name")||$(r,"name",e),i(r).source=n.join("string"==typeof e?e:"")),t!==o?(s?!c&&t[e]&&(l=!0):delete t[e],l?t[e]=r:$(t,e,r)):l?t[e]=r:E(e,r)})(Function.prototype,"toString",(function(){return"function"==typeof this&&e(this).source||D(this)}))})),nt=o,ot=function(t){return"function"==typeof t?t:void 0},rt=function(t,e){return arguments.length<2?ot(nt[t])||ot(o[t]):nt[t]&&nt[t][e]||o[t]&&o[t][e]},at=Math.ceil,st=Math.floor,lt=function(t){return isNaN(t=+t)?0:(t>0?st:at)(t)},ct=Math.min,ht=function(t){return t>0?ct(lt(t),9007199254740991):0},ut=Math.max,dt=Math.min,pt=function(t,e){var i=lt(t);return i<0?ut(i+e,0):dt(i,e)},ft=function(t){return function(e,i,n){var o,r=v(e),a=ht(r.length),s=pt(n,a);if(t&&i!=i){for(;a>s;)if((o=r[s++])!=o)return!0}else for(;a>s;s++)if((t||s in r)&&r[s]===i)return t||s||0;return!t&&-1}},gt={includes:ft(!0),indexOf:ft(!1)},vt=gt.indexOf,bt=function(t,e){var i,n=v(t),o=0,r=[];for(i in n)!w(G,i)&&w(n,i)&&r.push(i);for(;e.length>o;)w(n,i=e[o++])&&(~vt(r,i)||r.push(i));return r},yt=["constructor","hasOwnProperty","isPrototypeOf","propertyIsEnumerable","toLocaleString","toString","valueOf"],mt=yt.concat("length","prototype"),wt={f:Object.getOwnPropertyNames||function(t){return bt(t,mt)}},St={f:Object.getOwnPropertySymbols},xt=rt("Reflect","ownKeys")||function(t){var e=wt.f(T(t)),i=St.f;return i?e.concat(i(t)):e},kt=function(t,e){for(var i=xt(e),n=A.f,o=P.f,r=0;r<i.length;r++){var a=i[r];w(t,a)||n(t,a,o(e,a))}},Ot=/#|\.prototype\./,Ct=function(t,e){var i=Tt[Pt(t)];return i==At||i!=It&&("function"==typeof e?r(e):!!e)},Pt=Ct.normalize=function(t){return String(t).replace(Ot,".").toLowerCase()},Tt=Ct.data={},It=Ct.NATIVE="N",At=Ct.POLYFILL="P",$t=Ct,Et=P.f,Rt=function(t,e){var i,n,r,a,s,l=t.target,c=t.global,h=t.stat;if(i=c?o:h?o[l]||E(l,{}):(o[l]||{}).prototype)for(n in e){if(a=e[n],r=t.noTargetGet?(s=Et(i,n))&&s.value:i[n],!$t(c?n:l+(h?".":"#")+n,t.forced)&&void 0!==r){if(typeof a==typeof r)continue;kt(a,r)}(t.sham||r&&r.sham)&&$(a,"sham",!0),it(i,n,a,t)}},jt=!!Object.getOwnPropertySymbols&&!r((function(){return!String(Symbol())})),Nt=jt&&!Symbol.sham&&"symbol"==typeof Symbol(),_t=Array.isArray||function(t){return"Array"==d(t)},Ft=function(t){return Object(g(t))},Vt=Object.keys||function(t){return bt(t,yt)},Dt=a?Object.defineProperties:function(t,e){T(t);for(var i,n=Vt(e),o=n.length,r=0;o>r;)A.f(t,i=n[r++],e[i]);return t},Bt=rt("document","documentElement"),Lt=W("IE_PROTO"),Ht=function(){},Mt=function(t){return"<script>"+t+"</"+"script>"},Ut=function(){try{tt=document.domain&&new ActiveXObject("htmlfile")}catch(t){}var t,e;Ut=tt?function(t){t.write(Mt("")),t.close();var e=t.parentWindow.Object;return t=null,e}(tt):((e=k("iframe")).style.display="none",Bt.appendChild(e),e.src=String("javascript:"),(t=e.contentWindow.document).open(),t.write(Mt("document.F=Object")),t.close(),t.F);for(var i=yt.length;i--;)delete Ut.prototype[yt[i]];return Ut()};G[Lt]=!0;var zt=Object.create||function(t,e){var i;return null!==t?(Ht.prototype=T(t),i=new Ht,Ht.prototype=null,i[Lt]=t):i=Ut(),void 0===e?i:Dt(i,e)},qt=wt.f,Wt={}.toString,Gt="object"==typeof window&&window&&Object.getOwnPropertyNames?Object.getOwnPropertyNames(window):[],Kt={f:function(t){return Gt&&"[object Window]"==Wt.call(t)?function(t){try{return qt(t)}catch(t){return Gt.slice()}}(t):qt(v(t))}},Yt=H("wks"),Jt=o.Symbol,Xt=Nt?Jt:z,Qt=function(t){return w(Yt,t)||(jt&&w(Jt,t)?Yt[t]=Jt[t]:Yt[t]=Xt("Symbol."+t)),Yt[t]},Zt={f:Qt},te=A.f,ee=function(t){var e=nt.Symbol||(nt.Symbol={});w(e,t)||te(e,t,{value:Zt.f(t)})},ie=A.f,ne=Qt("toStringTag"),oe=function(t,e,i){t&&!w(t=i?t:t.prototype,ne)&&ie(t,ne,{configurable:!0,value:e})},re=function(t){if("function"!=typeof t)throw TypeError(String(t)+" is not a function");return t},ae=Qt("species"),se=function(t,e){var i;return _t(t)&&("function"!=typeof(i=t.constructor)||i!==Array&&!_t(i.prototype)?b(i)&&null===(i=i[ae])&&(i=void 0):i=void 0),new(void 0===i?Array:i)(0===e?0:e)},le=[].push,ce=function(t){var e=1==t,i=2==t,n=3==t,o=4==t,r=6==t,a=5==t||r;return function(s,l,c,h){for(var u,d,p=Ft(s),g=f(p),v=function(t,e,i){if(re(t),void 0===e)return t;switch(i){case 0:return function(){return t.call(e)};case 1:return function(i){return t.call(e,i)};case 2:return function(i,n){return t.call(e,i,n)};case 3:return function(i,n,o){return t.call(e,i,n,o)}}return function(){return t.apply(e,arguments)}}(l,c,3),b=ht(g.length),y=0,m=h||se,w=e?m(s,b):i?m(s,0):void 0;b>y;y++)if((a||y in g)&&(d=v(u=g[y],y,p),t))if(e)w[y]=d;else if(d)switch(t){case 3:return!0;case 5:return u;case 6:return y;case 2:le.call(w,u)}else if(o)return!1;return r?-1:n||o?o:w}},he={forEach:ce(0),map:ce(1),filter:ce(2),some:ce(3),every:ce(4),find:ce(5),findIndex:ce(6)},ue=he.forEach,de=W("hidden"),pe="Symbol",fe=Qt("toPrimitive"),ge=et.set,ve=et.getterFor(pe),be=Object.prototype,ye=o.Symbol,me=rt("JSON","stringify"),we=P.f,Se=A.f,xe=Kt.f,ke=c.f,Oe=H("symbols"),Ce=H("op-symbols"),Pe=H("string-to-symbol-registry"),Te=H("symbol-to-string-registry"),Ie=H("wks"),Ae=o.QObject,$e=!Ae||!Ae.prototype||!Ae.prototype.findChild,Ee=a&&r((function(){return 7!=zt(Se({},"a",{get:function(){return Se(this,"a",{value:7}).a}})).a}))?function(t,e,i){var n=we(be,e);n&&delete be[e],Se(t,e,i),n&&t!==be&&Se(be,e,n)}:Se,Re=function(t,e){var i=Oe[t]=zt(ye.prototype);return ge(i,{type:pe,tag:t,description:e}),a||(i.description=e),i},je=jt&&"symbol"==typeof ye.iterator?function(t){return"symbol"==typeof t}:function(t){return Object(t)instanceof ye},Ne=function(t,e,i){t===be&&Ne(Ce,e,i),T(t);var n=y(e,!0);return T(i),w(Oe,n)?(i.enumerable?(w(t,de)&&t[de][n]&&(t[de][n]=!1),i=zt(i,{enumerable:h(0,!1)})):(w(t,de)||Se(t,de,h(1,{})),t[de][n]=!0),Ee(t,n,i)):Se(t,n,i)},_e=function(t,e){T(t);var i=v(e),n=Vt(i).concat(Be(i));return ue(n,(function(e){a&&!Fe.call(i,e)||Ne(t,e,i[e])})),t},Fe=function(t){var e=y(t,!0),i=ke.call(this,e);return!(this===be&&w(Oe,e)&&!w(Ce,e))&&(!(i||!w(this,e)||!w(Oe,e)||w(this,de)&&this[de][e])||i)},Ve=function(t,e){var i=v(t),n=y(e,!0);if(i!==be||!w(Oe,n)||w(Ce,n)){var o=we(i,n);return!o||!w(Oe,n)||w(i,de)&&i[de][n]||(o.enumerable=!0),o}},De=function(t){var e=xe(v(t)),i=[];return ue(e,(function(t){w(Oe,t)||w(G,t)||i.push(t)})),i},Be=function(t){var e=t===be,i=xe(e?Ce:v(t)),n=[];return ue(i,(function(t){!w(Oe,t)||e&&!w(be,t)||n.push(Oe[t])})),n};if(jt||(it((ye=function(){if(this instanceof ye)throw TypeError("Symbol is not a constructor");var t=arguments.length&&void 0!==arguments[0]?String(arguments[0]):void 0,e=z(t),i=function(t){this===be&&i.call(Ce,t),w(this,de)&&w(this[de],e)&&(this[de][e]=!1),Ee(this,e,h(1,t))};return a&&$e&&Ee(be,e,{configurable:!0,set:i}),Re(e,t)}).prototype,"toString",(function(){return ve(this).tag})),c.f=Fe,A.f=Ne,P.f=Ve,wt.f=Kt.f=De,St.f=Be,a&&(Se(ye.prototype,"description",{configurable:!0,get:function(){return ve(this).description}}),it(be,"propertyIsEnumerable",Fe,{unsafe:!0}))),Nt||(Zt.f=function(t){return Re(Qt(t),t)}),Rt({global:!0,wrap:!0,forced:!jt,sham:!jt},{Symbol:ye}),ue(Vt(Ie),(function(t){ee(t)})),Rt({target:pe,stat:!0,forced:!jt},{for:function(t){var e=String(t);if(w(Pe,e))return Pe[e];var i=ye(e);return Pe[e]=i,Te[i]=e,i},keyFor:function(t){if(!je(t))throw TypeError(t+" is not a symbol");if(w(Te,t))return Te[t]},useSetter:function(){$e=!0},useSimple:function(){$e=!1}}),Rt({target:"Object",stat:!0,forced:!jt,sham:!a},{create:function(t,e){return void 0===e?zt(t):_e(zt(t),e)},defineProperty:Ne,defineProperties:_e,getOwnPropertyDescriptor:Ve}),Rt({target:"Object",stat:!0,forced:!jt},{getOwnPropertyNames:De,getOwnPropertySymbols:Be}),Rt({target:"Object",stat:!0,forced:r((function(){St.f(1)}))},{getOwnPropertySymbols:function(t){return St.f(Ft(t))}}),me){var Le=!jt||r((function(){var t=ye();return"[null]"!=me([t])||"{}"!=me({a:t})||"{}"!=me(Object(t))}));Rt({target:"JSON",stat:!0,forced:Le},{stringify:function(t,e,i){for(var n,o=[t],r=1;arguments.length>r;)o.push(arguments[r++]);if(n=e,(b(e)||void 0!==t)&&!je(t))return _t(e)||(e=function(t,e){if("function"==typeof n&&(e=n.call(this,t,e)),!je(e))return e}),o[1]=e,me.apply(null,o)}})}ye.prototype[fe]||$(ye.prototype,fe,ye.prototype.valueOf),oe(ye,pe),G[de]=!0;var He=A.f,Me=o.Symbol;if(a&&"function"==typeof Me&&(!("description"in Me.prototype)||void 0!==Me().description)){var Ue={},ze=function(){var t=arguments.length<1||void 0===arguments[0]?void 0:String(arguments[0]),e=this instanceof ze?new Me(t):void 0===t?Me():Me(t);return""===t&&(Ue[e]=!0),e};kt(ze,Me);var qe=ze.prototype=Me.prototype;qe.constructor=ze;var We=qe.toString,Ge="Symbol(test)"==String(Me("test")),Ke=/^Symbol\((.*)\)[^)]+$/;He(qe,"description",{configurable:!0,get:function(){var t=b(this)?this.valueOf():this,e=We.call(t);if(w(Ue,t))return"";var i=Ge?e.slice(7,-1):e.replace(Ke,"$1");return""===i?void 0:i}}),Rt({global:!0,forced:!0},{Symbol:ze})}ee("iterator");var Ye,Je,Xe=function(t,e,i){var n=y(e);n in t?A.f(t,n,h(0,i)):t[n]=i},Qe=rt("navigator","userAgent")||"",Ze=o.process,ti=Ze&&Ze.versions,ei=ti&&ti.v8;ei?Je=(Ye=ei.split("."))[0]+Ye[1]:Qe&&(!(Ye=Qe.match(/Edge\/(\d+)/))||Ye[1]>=74)&&(Ye=Qe.match(/Chrome\/(\d+)/))&&(Je=Ye[1]);var ii=Je&&+Je,ni=Qt("species"),oi=function(t){return ii>=51||!r((function(){var e=[];return(e.constructor={})[ni]=function(){return{foo:1}},1!==e[t](Boolean).foo}))},ri=Qt("isConcatSpreadable"),ai=9007199254740991,si="Maximum allowed index exceeded",li=ii>=51||!r((function(){var t=[];return t[ri]=!1,t.concat()[0]!==t})),ci=oi("concat"),hi=function(t){if(!b(t))return!1;var e=t[ri];return void 0!==e?!!e:_t(t)};Rt({target:"Array",proto:!0,forced:!li||!ci},{concat:function(t){var e,i,n,o,r,a=Ft(this),s=se(a,0),l=0;for(e=-1,n=arguments.length;e<n;e++)if(hi(r=-1===e?a:arguments[e])){if(l+(o=ht(r.length))>ai)throw TypeError(si);for(i=0;i<o;i++,l++)i in r&&Xe(s,l,r[i])}else{if(l>=ai)throw TypeError(si);Xe(s,l++,r)}return s.length=l,s}});var ui=he.filter,di=oi("filter"),pi=di&&!r((function(){[].filter.call({length:-1,0:1},(function(t){throw t}))}));Rt({target:"Array",proto:!0,forced:!di||!pi},{filter:function(t){return ui(this,t,arguments.length>1?arguments[1]:void 0)}});var fi=Qt("unscopables"),gi=Array.prototype;null==gi[fi]&&A.f(gi,fi,{configurable:!0,value:zt(null)});var vi=function(t){gi[fi][t]=!0},bi=he.find,yi="find",mi=!0;yi in[]&&Array(1).find((function(){mi=!1})),Rt({target:"Array",proto:!0,forced:mi},{find:function(t){return bi(this,t,arguments.length>1?arguments[1]:void 0)}}),vi(yi);var wi=he.findIndex,Si="findIndex",xi=!0;Si in[]&&Array(1).findIndex((function(){xi=!1})),Rt({target:"Array",proto:!0,forced:xi},{findIndex:function(t){return wi(this,t,arguments.length>1?arguments[1]:void 0)}}),vi(Si);var ki=gt.includes;Rt({target:"Array",proto:!0},{includes:function(t){return ki(this,t,arguments.length>1?arguments[1]:void 0)}}),vi("includes");var Oi=function(t,e){var i=[][t];return!i||!r((function(){i.call(null,e||function(){throw 1},1)}))},Ci=gt.indexOf,Pi=[].indexOf,Ti=!!Pi&&1/[1].indexOf(1,-0)<0,Ii=Oi("indexOf");Rt({target:"Array",proto:!0,forced:Ti||Ii},{indexOf:function(t){return Ti?Pi.apply(this,arguments)||0:Ci(this,t,arguments.length>1?arguments[1]:void 0)}});var Ai,$i,Ei,Ri=!r((function(){function t(){}return t.prototype.constructor=null,Object.getPrototypeOf(new t)!==t.prototype})),ji=W("IE_PROTO"),Ni=Object.prototype,_i=Ri?Object.getPrototypeOf:function(t){return t=Ft(t),w(t,ji)?t[ji]:"function"==typeof t.constructor&&t instanceof t.constructor?t.constructor.prototype:t instanceof Object?Ni:null},Fi=Qt("iterator"),Vi=!1;[].keys&&("next"in(Ei=[].keys())?($i=_i(_i(Ei)))!==Object.prototype&&(Ai=$i):Vi=!0),null==Ai&&(Ai={}),w(Ai,Fi)||$(Ai,Fi,(function(){return this}));var Di={IteratorPrototype:Ai,BUGGY_SAFARI_ITERATORS:Vi},Bi=Di.IteratorPrototype,Li=Object.setPrototypeOf||("__proto__"in{}?function(){var t,e=!1,i={};try{(t=Object.getOwnPropertyDescriptor(Object.prototype,"__proto__").set).call(i,[]),e=i instanceof Array}catch(t){}return function(i,n){return T(i),function(t){if(!b(t)&&null!==t)throw TypeError("Can't set "+String(t)+" as a prototype")}(n),e?t.call(i,n):i.__proto__=n,i}}():void 0),Hi=Di.IteratorPrototype,Mi=Di.BUGGY_SAFARI_ITERATORS,Ui=Qt("iterator"),zi="keys",qi="values",Wi="entries",Gi=function(){return this},Ki=function(t,e,i,n,o,r,a){!function(t,e,i){var n=e+" Iterator";t.prototype=zt(Bi,{next:h(1,i)}),oe(t,n,!1)}(i,e,n);var s,l,c,u=function(t){if(t===o&&v)return v;if(!Mi&&t in f)return f[t];switch(t){case zi:case qi:case Wi:return function(){return new i(this,t)}}return function(){return new i(this)}},d=e+" Iterator",p=!1,f=t.prototype,g=f[Ui]||f["@@iterator"]||o&&f[o],v=!Mi&&g||u(o),b="Array"==e&&f.entries||g;if(b&&(s=_i(b.call(new t)),Hi!==Object.prototype&&s.next&&(_i(s)!==Hi&&(Li?Li(s,Hi):"function"!=typeof s[Ui]&&$(s,Ui,Gi)),oe(s,d,!0))),o==qi&&g&&g.name!==qi&&(p=!0,v=function(){return g.call(this)}),f[Ui]!==v&&$(f,Ui,v),o)if(l={values:u(qi),keys:r?v:u(zi),entries:u(Wi)},a)for(c in l)(Mi||p||!(c in f))&&it(f,c,l[c]);else Rt({target:e,proto:!0,forced:Mi||p},l);return l},Yi="Array Iterator",Ji=et.set,Xi=et.getterFor(Yi),Qi=Ki(Array,"Array",(function(t,e){Ji(this,{type:Yi,target:v(t),index:0,kind:e})}),(function(){var t=Xi(this),e=t.target,i=t.kind,n=t.index++;return!e||n>=e.length?(t.target=void 0,{value:void 0,done:!0}):"keys"==i?{value:n,done:!1}:"values"==i?{value:e[n],done:!1}:{value:[n,e[n]],done:!1}}),"values");vi("keys"),vi("values"),vi("entries");var Zi=[].join,tn=f!=Object,en=Oi("join",",");Rt({target:"Array",proto:!0,forced:tn||en},{join:function(t){return Zi.call(v(this),void 0===t?",":t)}});var nn=he.map,on=oi("map"),rn=on&&!r((function(){[].map.call({length:-1,0:1},(function(t){throw t}))}));Rt({target:"Array",proto:!0,forced:!on||!rn},{map:function(t){return nn(this,t,arguments.length>1?arguments[1]:void 0)}});var an=[].reverse,sn=[1,2];Rt({target:"Array",proto:!0,forced:String(sn)===String(sn.reverse())},{reverse:function(){return _t(this)&&(this.length=this.length),an.call(this)}});var ln=Qt("species"),cn=[].slice,hn=Math.max;Rt({target:"Array",proto:!0,forced:!oi("slice")},{slice:function(t,e){var i,n,o,r=v(this),a=ht(r.length),s=pt(t,a),l=pt(void 0===e?a:e,a);if(_t(r)&&("function"!=typeof(i=r.constructor)||i!==Array&&!_t(i.prototype)?b(i)&&null===(i=i[ln])&&(i=void 0):i=void 0,i===Array||void 0===i))return cn.call(r,s,l);for(n=new(void 0===i?Array:i)(hn(l-s,0)),o=0;s<l;s++,o++)s in r&&Xe(n,o,r[s]);return n.length=o,n}});var un=[],dn=un.sort,pn=r((function(){un.sort(void 0)})),fn=r((function(){un.sort(null)})),gn=Oi("sort");Rt({target:"Array",proto:!0,forced:pn||!fn||gn},{sort:function(t){return void 0===t?dn.call(Ft(this)):dn.call(Ft(this),re(t))}});var vn=Math.max,bn=Math.min,yn=9007199254740991,mn="Maximum allowed length exceeded";Rt({target:"Array",proto:!0,forced:!oi("splice")},{splice:function(t,e){var i,n,o,r,a,s,l=Ft(this),c=ht(l.length),h=pt(t,c),u=arguments.length;if(0===u?i=n=0:1===u?(i=0,n=c-h):(i=u-2,n=bn(vn(lt(e),0),c-h)),c+i-n>yn)throw TypeError(mn);for(o=se(l,n),r=0;r<n;r++)(a=h+r)in l&&Xe(o,r,l[a]);if(o.length=n,i<n){for(r=h;r<c-n;r++)s=r+i,(a=r+n)in l?l[s]=l[a]:delete l[s];for(r=c;r>c-n+i;r--)delete l[r-1]}else if(i>n)for(r=c-n;r>h;r--)s=r+i-1,(a=r+n-1)in l?l[s]=l[a]:delete l[s];for(r=0;r<i;r++)l[r+h]=arguments[r+2];return l.length=c-n+i,o}});var wn=function(t,e,i){var n,o;return Li&&"function"==typeof(n=e.constructor)&&n!==i&&b(o=n.prototype)&&o!==i.prototype&&Li(t,o),t},Sn="\t\n\v\f\r                　\u2028\u2029\ufeff",xn="["+Sn+"]",kn=RegExp("^"+xn+xn+"*"),On=RegExp(xn+xn+"*$"),Cn=function(t){return function(e){var i=String(g(e));return 1&t&&(i=i.replace(kn,"")),2&t&&(i=i.replace(On,"")),i}},Pn={start:Cn(1),end:Cn(2),trim:Cn(3)},Tn=wt.f,In=P.f,An=A.f,$n=Pn.trim,En="Number",Rn=o.Number,jn=Rn.prototype,Nn=d(zt(jn))==En,_n=function(t){var e,i,n,o,r,a,s,l,c=y(t,!1);if("string"==typeof c&&c.length>2)if(43===(e=(c=$n(c)).charCodeAt(0))||45===e){if(88===(i=c.charCodeAt(2))||120===i)return NaN}else if(48===e){switch(c.charCodeAt(1)){case 66:case 98:n=2,o=49;break;case 79:case 111:n=8,o=55;break;default:return+c}for(a=(r=c.slice(2)).length,s=0;s<a;s++)if((l=r.charCodeAt(s))<48||l>o)return NaN;return parseInt(r,n)}return+c};if($t(En,!Rn(" 0o1")||!Rn("0b1")||Rn("+0x1"))){for(var Fn,Vn=function(t){var e=arguments.length<1?0:t,i=this;return i instanceof Vn&&(Nn?r((function(){jn.valueOf.call(i)})):d(i)!=En)?wn(new Rn(_n(e)),i,Vn):_n(e)},Dn=a?Tn(Rn):"MAX_VALUE,MIN_VALUE,NaN,NEGATIVE_INFINITY,POSITIVE_INFINITY,EPSILON,isFinite,isInteger,isNaN,isSafeInteger,MAX_SAFE_INTEGER,MIN_SAFE_INTEGER,parseFloat,parseInt,isInteger".split(","),Bn=0;Dn.length>Bn;Bn++)w(Rn,Fn=Dn[Bn])&&!w(Vn,Fn)&&An(Vn,Fn,In(Rn,Fn));Vn.prototype=jn,jn.constructor=Vn,it(o,En,Vn)}var Ln=Object.assign,Hn=Object.defineProperty,Mn=!Ln||r((function(){if(a&&1!==Ln({b:1},Ln(Hn({},"a",{enumerable:!0,get:function(){Hn(this,"b",{value:3,enumerable:!1})}}),{b:2})).b)return!0;var t={},e={},i=Symbol(),n="abcdefghijklmnopqrst";return t[i]=7,n.split("").forEach((function(t){e[t]=t})),7!=Ln({},t)[i]||Vt(Ln({},e)).join("")!=n}))?function(t,e){for(var i=Ft(t),n=arguments.length,o=1,r=St.f,s=c.f;n>o;)for(var l,h=f(arguments[o++]),u=r?Vt(h).concat(r(h)):Vt(h),d=u.length,p=0;d>p;)l=u[p++],a&&!s.call(h,l)||(i[l]=h[l]);return i}:Ln;Rt({target:"Object",stat:!0,forced:Object.assign!==Mn},{assign:Mn});var Un=c.f,zn=function(t){return function(e){for(var i,n=v(e),o=Vt(n),r=o.length,s=0,l=[];r>s;)i=o[s++],a&&!Un.call(n,i)||l.push(t?[i,n[i]]:n[i]);return l}},qn={entries:zn(!0),values:zn(!1)}.entries;Rt({target:"Object",stat:!0},{entries:function(t){return qn(t)}});var Wn={};Wn[Qt("toStringTag")]="z";var Gn="[object z]"===String(Wn),Kn=Qt("toStringTag"),Yn="Arguments"==d(function(){return arguments}()),Jn=Gn?d:function(t){var e,i,n;return void 0===t?"Undefined":null===t?"Null":"string"==typeof(i=function(t,e){try{return t[e]}catch(t){}}(e=Object(t),Kn))?i:Yn?d(e):"Object"==(n=d(e))&&"function"==typeof e.callee?"Arguments":n},Xn=Gn?{}.toString:function(){return"[object "+Jn(this)+"]"};Gn||it(Object.prototype,"toString",Xn,{unsafe:!0});var Qn=Pn.trim,Zn=o.parseFloat,to=1/Zn(Sn+"-0")!=-1/0?function(t){var e=Qn(String(t)),i=Zn(e);return 0===i&&"-"==e.charAt(0)?-0:i}:Zn;Rt({global:!0,forced:parseFloat!=to},{parseFloat:to});var eo=Pn.trim,io=o.parseInt,no=/^[+-]?0[Xx]/,oo=8!==io(Sn+"08")||22!==io(Sn+"0x16")?function(t,e){var i=eo(String(t));return io(i,e>>>0||(no.test(i)?16:10))}:io;Rt({global:!0,forced:parseInt!=oo},{parseInt:oo});var ro=Qt("match"),ao=function(t){var e;return b(t)&&(void 0!==(e=t[ro])?!!e:"RegExp"==d(t))},so=function(){var t=T(this),e="";return t.global&&(e+="g"),t.ignoreCase&&(e+="i"),t.multiline&&(e+="m"),t.dotAll&&(e+="s"),t.unicode&&(e+="u"),t.sticky&&(e+="y"),e};function lo(t,e){return RegExp(t,e)}var co={UNSUPPORTED_Y:r((function(){var t=lo("a","y");return t.lastIndex=2,null!=t.exec("abcd")})),BROKEN_CARET:r((function(){var t=lo("^r","gy");return t.lastIndex=2,null!=t.exec("str")}))},ho=Qt("species"),uo=A.f,po=wt.f,fo=et.set,go=Qt("match"),vo=o.RegExp,bo=vo.prototype,yo=/a/g,mo=/a/g,wo=new vo(yo)!==yo,So=co.UNSUPPORTED_Y;if(a&&$t("RegExp",!wo||So||r((function(){return mo[go]=!1,vo(yo)!=yo||vo(mo)==mo||"/a/i"!=vo(yo,"i")})))){for(var xo=function(t,e){var i,n=this instanceof xo,o=ao(t),r=void 0===e;if(!n&&o&&t.constructor===xo&&r)return t;wo?o&&!r&&(t=t.source):t instanceof xo&&(r&&(e=so.call(t)),t=t.source),So&&(i=!!e&&e.indexOf("y")>-1)&&(e=e.replace(/y/g,""));var a=wn(wo?new vo(t,e):vo(t,e),n?this:bo,xo);return So&&i&&fo(a,{sticky:i}),a},ko=function(t){t in xo||uo(xo,t,{configurable:!0,get:function(){return vo[t]},set:function(e){vo[t]=e}})},Oo=po(vo),Co=0;Oo.length>Co;)ko(Oo[Co++]);bo.constructor=xo,xo.prototype=bo,it(o,"RegExp",xo)}!function(t){var e=rt(t),i=A.f;a&&e&&!e[ho]&&i(e,ho,{configurable:!0,get:function(){return this}})}("RegExp");var Po=RegExp.prototype.exec,To=String.prototype.replace,Io=Po,Ao=function(){var t=/a/,e=/b*/g;return Po.call(t,"a"),Po.call(e,"a"),0!==t.lastIndex||0!==e.lastIndex}(),$o=co.UNSUPPORTED_Y||co.BROKEN_CARET,Eo=void 0!==/()??/.exec("")[1];(Ao||Eo||$o)&&(Io=function(t){var e,i,n,o,r=this,a=$o&&r.sticky,s=so.call(r),l=r.source,c=0,h=t;return a&&(-1===(s=s.replace("y","")).indexOf("g")&&(s+="g"),h=String(t).slice(r.lastIndex),r.lastIndex>0&&(!r.multiline||r.multiline&&"\n"!==t[r.lastIndex-1])&&(l="(?: "+l+")",h=" "+h,c++),i=new RegExp("^(?:"+l+")",s)),Eo&&(i=new RegExp("^"+l+"$(?!\\s)",s)),Ao&&(e=r.lastIndex),n=Po.call(a?i:r,h),a?n?(n.input=n.input.slice(c),n[0]=n[0].slice(c),n.index=r.lastIndex,r.lastIndex+=n[0].length):r.lastIndex=0:Ao&&n&&(r.lastIndex=r.global?n.index+n[0].length:e),Eo&&n&&n.length>1&&To.call(n[0],i,(function(){for(o=1;o<arguments.length-2;o++)void 0===arguments[o]&&(n[o]=void 0)})),n});var Ro=Io;Rt({target:"RegExp",proto:!0,forced:/./.exec!==Ro},{exec:Ro});var jo="toString",No=RegExp.prototype,_o=No.toString,Fo=r((function(){return"/a/b"!=_o.call({source:"a",flags:"b"})})),Vo=_o.name!=jo;(Fo||Vo)&&it(RegExp.prototype,jo,(function(){var t=T(this),e=String(t.source),i=t.flags;return"/"+e+"/"+String(void 0===i&&t instanceof RegExp&&!("flags"in No)?so.call(t):i)}),{unsafe:!0});var Do=function(t){if(ao(t))throw TypeError("The method doesn't accept regular expressions");return t},Bo=Qt("match"),Lo=function(t){var e=/./;try{"/./"[t](e)}catch(i){try{return e[Bo]=!1,"/./"[t](e)}catch(t){}}return!1};Rt({target:"String",proto:!0,forced:!Lo("includes")},{includes:function(t){return!!~String(g(this)).indexOf(Do(t),arguments.length>1?arguments[1]:void 0)}});var Ho=function(t){return function(e,i){var n,o,r=String(g(e)),a=lt(i),s=r.length;return a<0||a>=s?t?"":void 0:(n=r.charCodeAt(a))<55296||n>56319||a+1===s||(o=r.charCodeAt(a+1))<56320||o>57343?t?r.charAt(a):n:t?r.slice(a,a+2):o-56320+(n-55296<<10)+65536}},Mo={codeAt:Ho(!1),charAt:Ho(!0)},Uo=Mo.charAt,zo="String Iterator",qo=et.set,Wo=et.getterFor(zo);Ki(String,"String",(function(t){qo(this,{type:zo,string:String(t),index:0})}),(function(){var t,e=Wo(this),i=e.string,n=e.index;return n>=i.length?{value:void 0,done:!0}:(t=Uo(i,n),e.index+=t.length,{value:t,done:!1})}));var Go=Qt("species"),Ko=!r((function(){var t=/./;return t.exec=function(){var t=[];return t.groups={a:"7"},t},"7"!=="".replace(t,"$<a>")})),Yo="$0"==="a".replace(/./,"$0"),Jo=!r((function(){var t=/(?:)/,e=t.exec;t.exec=function(){return e.apply(this,arguments)};var i="ab".split(t);return 2!==i.length||"a"!==i[0]||"b"!==i[1]})),Xo=function(t,e,i,n){var o=Qt(t),a=!r((function(){var e={};return e[o]=function(){return 7},7!=""[t](e)})),s=a&&!r((function(){var e=!1,i=/a/;return"split"===t&&((i={}).constructor={},i.constructor[Go]=function(){return i},i.flags="",i[o]=/./[o]),i.exec=function(){return e=!0,null},i[o](""),!e}));if(!a||!s||"replace"===t&&(!Ko||!Yo)||"split"===t&&!Jo){var l=/./[o],c=i(o,""[t],(function(t,e,i,n,o){return e.exec===Ro?a&&!o?{done:!0,value:l.call(e,i,n)}:{done:!0,value:t.call(i,e,n)}:{done:!1}}),{REPLACE_KEEPS_$0:Yo}),h=c[0],u=c[1];it(String.prototype,t,h),it(RegExp.prototype,o,2==e?function(t,e){return u.call(t,this,e)}:function(t){return u.call(t,this)})}n&&$(RegExp.prototype[o],"sham",!0)},Qo=Mo.charAt,Zo=function(t,e,i){return e+(i?Qo(t,e).length:1)},tr=function(t,e){var i=t.exec;if("function"==typeof i){var n=i.call(t,e);if("object"!=typeof n)throw TypeError("RegExp exec method returned something other than an Object or null");return n}if("RegExp"!==d(t))throw TypeError("RegExp#exec called on incompatible receiver");return Ro.call(t,e)},er=Math.max,ir=Math.min,nr=Math.floor,or=/\$([$&'`]|\d\d?|<[^>]*>)/g,rr=/\$([$&'`]|\d\d?)/g;Xo("replace",2,(function(t,e,i,n){return[function(i,n){var o=g(this),r=null==i?void 0:i[t];return void 0!==r?r.call(i,o,n):e.call(String(o),i,n)},function(t,r){if(n.REPLACE_KEEPS_$0||"string"==typeof r&&-1===r.indexOf("$0")){var a=i(e,t,this,r);if(a.done)return a.value}var s=T(t),l=String(this),c="function"==typeof r;c||(r=String(r));var h=s.global;if(h){var u=s.unicode;s.lastIndex=0}for(var d=[];;){var p=tr(s,l);if(null===p)break;if(d.push(p),!h)break;""===String(p[0])&&(s.lastIndex=Zo(l,ht(s.lastIndex),u))}for(var f,g="",v=0,b=0;b<d.length;b++){p=d[b];for(var y=String(p[0]),m=er(ir(lt(p.index),l.length),0),w=[],S=1;S<p.length;S++)w.push(void 0===(f=p[S])?f:String(f));var x=p.groups;if(c){var k=[y].concat(w,m,l);void 0!==x&&k.push(x);var O=String(r.apply(void 0,k))}else O=o(y,l,m,w,x,r);m>=v&&(g+=l.slice(v,m)+O,v=m+y.length)}return g+l.slice(v)}];function o(t,i,n,o,r,a){var s=n+t.length,l=o.length,c=rr;return void 0!==r&&(r=Ft(r),c=or),e.call(a,c,(function(e,a){var c;switch(a.charAt(0)){case"$":return"$";case"&":return t;case"`":return i.slice(0,n);case"'":return i.slice(s);case"<":c=r[a.slice(1,-1)];break;default:var h=+a;if(0===h)return e;if(h>l){var u=nr(h/10);return 0===u?e:u<=l?void 0===o[u-1]?a.charAt(1):o[u-1]+a.charAt(1):e}c=o[h-1]}return void 0===c?"":c}))}}));var ar=Object.is||function(t,e){return t===e?0!==t||1/t==1/e:t!=t&&e!=e};Xo("search",1,(function(t,e,i){return[function(e){var i=g(this),n=null==e?void 0:e[t];return void 0!==n?n.call(e,i):new RegExp(e)[t](String(i))},function(t){var n=i(e,t,this);if(n.done)return n.value;var o=T(t),r=String(this),a=o.lastIndex;ar(a,0)||(o.lastIndex=0);var s=tr(o,r);return ar(o.lastIndex,a)||(o.lastIndex=a),null===s?-1:s.index}]}));var sr=Qt("species"),lr=[].push,cr=Math.min,hr=4294967295,ur=!r((function(){return!RegExp(hr,"y")}));Xo("split",2,(function(t,e,i){var n;return n="c"=="abbc".split(/(b)*/)[1]||4!="test".split(/(?:)/,-1).length||2!="ab".split(/(?:ab)*/).length||4!=".".split(/(.?)(.?)/).length||".".split(/()()/).length>1||"".split(/.?/).length?function(t,i){var n=String(g(this)),o=void 0===i?hr:i>>>0;if(0===o)return[];if(void 0===t)return[n];if(!ao(t))return e.call(n,t,o);for(var r,a,s,l=[],c=(t.ignoreCase?"i":"")+(t.multiline?"m":"")+(t.unicode?"u":"")+(t.sticky?"y":""),h=0,u=new RegExp(t.source,c+"g");(r=Ro.call(u,n))&&!((a=u.lastIndex)>h&&(l.push(n.slice(h,r.index)),r.length>1&&r.index<n.length&&lr.apply(l,r.slice(1)),s=r[0].length,h=a,l.length>=o));)u.lastIndex===r.index&&u.lastIndex++;return h===n.length?!s&&u.test("")||l.push(""):l.push(n.slice(h)),l.length>o?l.slice(0,o):l}:"0".split(void 0,0).length?function(t,i){return void 0===t&&0===i?[]:e.call(this,t,i)}:e,[function(e,i){var o=g(this),r=null==e?void 0:e[t];return void 0!==r?r.call(e,o,i):n.call(String(o),e,i)},function(t,o){var r=i(n,t,this,o,n!==e);if(r.done)return r.value;var a=T(t),s=String(this),l=function(t,e){var i,n=T(t).constructor;return void 0===n||null==(i=T(n)[sr])?e:re(i)}(a,RegExp),c=a.unicode,h=(a.ignoreCase?"i":"")+(a.multiline?"m":"")+(a.unicode?"u":"")+(ur?"y":"g"),u=new l(ur?a:"^(?:"+a.source+")",h),d=void 0===o?hr:o>>>0;if(0===d)return[];if(0===s.length)return null===tr(u,s)?[s]:[];for(var p=0,f=0,g=[];f<s.length;){u.lastIndex=ur?f:0;var v,b=tr(u,ur?s:s.slice(f));if(null===b||(v=cr(ht(u.lastIndex+(ur?0:f)),s.length))===p)f=Zo(s,f,c);else{if(g.push(s.slice(p,f)),g.length===d)return g;for(var y=1;y<=b.length-1;y++)if(g.push(b[y]),g.length===d)return g;f=p=v}}return g.push(s.slice(p)),g}]}),!ur);var dr=Pn.trim;Rt({target:"String",proto:!0,forced:function(t){return r((function(){return!!Sn[t]()||"​᠎"!="​᠎"[t]()||Sn[t].name!==t}))}("trim")},{trim:function(){return dr(this)}});var pr={CSSRuleList:0,CSSStyleDeclaration:0,CSSValueList:0,ClientRectList:0,DOMRectList:0,DOMStringList:0,DOMTokenList:1,DataTransferItemList:0,FileList:0,HTMLAllCollection:0,HTMLCollection:0,HTMLFormElement:0,HTMLSelectElement:0,MediaList:0,MimeTypeArray:0,NamedNodeMap:0,NodeList:1,PaintRequestList:0,Plugin:0,PluginArray:0,SVGLengthList:0,SVGNumberList:0,SVGPathSegList:0,SVGPointList:0,SVGStringList:0,SVGTransformList:0,SourceBufferList:0,StyleSheetList:0,TextTrackCueList:0,TextTrackList:0,TouchList:0},fr=he.forEach,gr=Oi("forEach")?function(t){return fr(this,t,arguments.length>1?arguments[1]:void 0)}:[].forEach;for(var vr in pr){var br=o[vr],yr=br&&br.prototype;if(yr&&yr.forEach!==gr)try{$(yr,"forEach",gr)}catch(t){yr.forEach=gr}}var mr=Qt("iterator"),wr=Qt("toStringTag"),Sr=Qi.values;for(var xr in pr){var kr=o[xr],Or=kr&&kr.prototype;if(Or){if(Or[mr]!==Sr)try{$(Or,mr,Sr)}catch(t){Or[mr]=Sr}if(Or[wr]||$(Or,wr,xr),pr[xr])for(var Cr in Qi)if(Or[Cr]!==Qi[Cr])try{$(Or,Cr,Qi[Cr])}catch(t){Or[Cr]=Qi[Cr]}}}function Pr(t){return(Pr="function"==typeof Symbol&&"symbol"==typeof Symbol.iterator?function(t){return typeof t}:function(t){return t&&"function"==typeof Symbol&&t.constructor===Symbol&&t!==Symbol.prototype?"symbol":typeof t})(t)}function Tr(t,e){if(!(t instanceof e))throw new TypeError("Cannot call a class as a function")}function Ir(t,e){for(var i=0;i<e.length;i++){var n=e[i];n.enumerable=n.enumerable||!1,n.configurable=!0,"value"in n&&(n.writable=!0),Object.defineProperty(t,n.key,n)}}function Ar(t,e,i){return e&&Ir(t.prototype,e),i&&Ir(t,i),t}function $r(t,e){return function(t){if(Array.isArray(t))return t}(t)||function(t,e){if(!(Symbol.iterator in Object(t))&&"[object Arguments]"!==Object.prototype.toString.call(t))return;var i=[],n=!0,o=!1,r=void 0;try{for(var a,s=t[Symbol.iterator]();!(n=(a=s.next()).done)&&(i.push(a.value),!e||i.length!==e);n=!0);}catch(t){o=!0,r=t}finally{try{n||null==s.return||s.return()}finally{if(o)throw r}}return i}(t,e)||function(){throw new TypeError("Invalid attempt to destructure non-iterable instance")}()}function Er(t){return function(t){if(Array.isArray(t)){for(var e=0,i=new Array(t.length);e<t.length;e++)i[e]=t[e];return i}}(t)||function(t){if(Symbol.iterator in Object(t)||"[object Arguments]"===Object.prototype.toString.call(t))return Array.from(t)}(t)||function(){throw new TypeError("Invalid attempt to spread non-iterable instance")}()}var Rr=4;try{var jr=t.fn.dropdown.Constructor.VERSION;void 0!==jr&&(Rr=parseInt(jr,10))}catch(t){}try{var Nr=bootstrap.Tooltip.VERSION;void 0!==Nr&&(Rr=parseInt(Nr,10))}catch(t){}var _r={3:{iconsPrefix:"glyphicon",icons:{paginationSwitchDown:"glyphicon-collapse-down icon-chevron-down",paginationSwitchUp:"glyphicon-collapse-up icon-chevron-up",refresh:"glyphicon-refresh icon-refresh",toggleOff:"glyphicon-list-alt icon-list-alt",toggleOn:"glyphicon-list-alt icon-list-alt",columns:"glyphicon-th icon-th",detailOpen:"glyphicon-plus icon-plus",detailClose:"glyphicon-minus icon-minus",fullscreen:"glyphicon-fullscreen",search:"glyphicon-search",clearSearch:"glyphicon-trash"},classes:{buttonsPrefix:"btn",buttons:"default",buttonsGroup:"btn-group",buttonsDropdown:"btn-group",pull:"pull",inputGroup:"input-group",inputPrefix:"input-",input:"form-control",paginationDropdown:"btn-group dropdown",dropup:"dropup",dropdownActive:"active",paginationActive:"active",buttonActive:"active"},html:{toolbarDropdown:['<ul class="dropdown-menu" role="menu">',"</ul>"],toolbarDropdownItem:'<li class="dropdown-item-marker" role="menuitem"><label>%s</label></li>',toolbarDropdownSeparator:'<li class="divider"></li>',pageDropdown:['<ul class="dropdown-menu" role="menu">',"</ul>"],pageDropdownItem:'<li role="menuitem" class="%s"><a href="#">%s</a></li>',dropdownCaret:'<span class="caret"></span>',pagination:['<ul class="pagination%s">',"</ul>"],paginationItem:'<li class="page-item%s"><a class="page-link" aria-label="%s" href="javascript:void(0)">%s</a></li>',icon:'<i class="%s %s"></i>',inputGroup:'<div class="input-group">%s<span class="input-group-btn">%s</span></div>',searchInput:'<input class="%s%s" type="text" placeholder="%s">',searchButton:'<button class="%s" type="button" name="search" title="%s">%s %s</button>',searchClearButton:'<button class="%s" type="button" name="clearSearch" title="%s">%s %s</button>'}},4:{iconsPrefix:"fa",icons:{paginationSwitchDown:"fa-caret-square-down",paginationSwitchUp:"fa-caret-square-up",refresh:"fa-sync",toggleOff:"fa-toggle-off",toggleOn:"fa-toggle-on",columns:"fa-th-list",detailOpen:"fa-plus",detailClose:"fa-minus",fullscreen:"fa-arrows-alt",search:"fa-search",clearSearch:"fa-trash"},classes:{buttonsPrefix:"btn",buttons:"secondary",buttonsGroup:"btn-group",buttonsDropdown:"btn-group",pull:"float",inputGroup:"btn-group",inputPrefix:"form-control-",input:"form-control",paginationDropdown:"btn-group dropdown",dropup:"dropup",dropdownActive:"active",paginationActive:"active",buttonActive:"active"},html:{toolbarDropdown:['<div class="dropdown-menu dropdown-menu-right">',"</div>"],toolbarDropdownItem:'<label class="dropdown-item dropdown-item-marker">%s</label>',pageDropdown:['<div class="dropdown-menu">',"</div>"],pageDropdownItem:'<a class="dropdown-item %s" href="#">%s</a>',toolbarDropdownSeparator:'<div class="dropdown-divider"></div>',dropdownCaret:'<span class="caret"></span>',pagination:['<ul class="pagination%s">',"</ul>"],paginationItem:'<li class="page-item%s"><a class="page-link" aria-label="%s" href="javascript:void(0)">%s</a></li>',icon:'<i class="%s %s"></i>',inputGroup:'<div class="input-group">%s<div class="input-group-append">%s</div></div>',searchInput:'<input class="%s%s" type="text" placeholder="%s">',searchButton:'<button class="%s" type="button" name="search" title="%s">%s %s</button>',searchClearButton:'<button class="%s" type="button" name="clearSearch" title="%s">%s %s</button>'}},5:{iconsPrefix:"fa",icons:{paginationSwitchDown:"fa-caret-square-down",paginationSwitchUp:"fa-caret-square-up",refresh:"fa-sync",toggleOff:"fa-toggle-off",toggleOn:"fa-toggle-on",columns:"fa-th-list",detailOpen:"fa-plus",detailClose:"fa-minus",fullscreen:"fa-arrows-alt",search:"fa-search",clearSearch:"fa-trash"},classes:{buttonsPrefix:"btn",buttons:"secondary",buttonsGroup:"btn-group",buttonsDropdown:"btn-group",pull:"float",inputGroup:"btn-group",inputPrefix:"form-control-",input:"form-control",paginationDropdown:"btn-group dropdown",dropup:"dropup",dropdownActive:"active",paginationActive:"active",buttonActive:"active"},html:{toolbarDropdown:['<div class="dropdown-menu dropdown-menu-right">',"</div>"],toolbarDropdownItem:'<label class="dropdown-item dropdown-item-marker">%s</label>',pageDropdown:['<div class="dropdown-menu">',"</div>"],pageDropdownItem:'<a class="dropdown-item %s" href="#">%s</a>',toolbarDropdownSeparator:'<div class="dropdown-divider"></div>',dropdownCaret:'<span class="caret"></span>',pagination:['<ul class="pagination%s">',"</ul>"],paginationItem:'<li class="page-item%s"><a class="page-link" aria-label="%s" href="javascript:void(0)">%s</a></li>',icon:'<i class="%s %s"></i>',inputGroup:'<div class="input-group">%s<div class="input-group-append">%s</div></div>',searchInput:'<input class="%s%s" type="text" placeholder="%s">',searchButton:'<button class="%s" type="button" name="search" title="%s">%s %s</button>',searchClearButton:'<button class="%s" type="button" name="clearSearch" title="%s">%s %s</button>'}}}[Rr],Fr={height:void 0,classes:"table table-bordered table-hover",buttons:{},theadClasses:"",headerStyle:function(t){return{}},rowStyle:function(t,e){return{}},rowAttributes:function(t,e){return{}},undefinedText:"-",locale:void 0,virtualScroll:!1,virtualScrollItemHeight:void 0,sortable:!0,sortClass:void 0,silentSort:!0,sortName:void 0,sortOrder:void 0,sortReset:!1,sortStable:!1,rememberOrder:!1,serverSort:!0,customSort:void 0,columns:[[]],data:[],url:void 0,method:"get",cache:!0,contentType:"application/json",dataType:"json",ajax:void 0,ajaxOptions:{},queryParams:function(t){return t},queryParamsType:"limit",responseHandler:function(t){return t},totalField:"total",totalNotFilteredField:"totalNotFiltered",dataField:"rows",footerField:"footer",pagination:!1,paginationParts:["pageInfo","pageSize","pageList"],showExtendedPagination:!1,paginationLoop:!0,sidePagination:"client",totalRows:0,totalNotFiltered:0,pageNumber:1,pageSize:10,pageList:[10,25,50,100],paginationHAlign:"right",paginationVAlign:"bottom",paginationDetailHAlign:"left",paginationPreText:"&lsaquo;",paginationNextText:"&rsaquo;",paginationSuccessivelySize:5,paginationPagesBySide:1,paginationUseIntermediate:!1,search:!1,searchHighlight:!1,searchOnEnterKey:!1,strictSearch:!1,searchSelector:!1,visibleSearch:!1,showButtonIcons:!0,showButtonText:!1,showSearchButton:!1,showSearchClearButton:!1,trimOnSearch:!0,searchAlign:"right",searchTimeOut:500,searchText:"",customSearch:void 0,showHeader:!0,showFooter:!1,footerStyle:function(t){return{}},searchAccentNeutralise:!1,showColumns:!1,showColumnsToggleAll:!1,showColumnsSearch:!1,minimumCountColumns:1,showPaginationSwitch:!1,showRefresh:!1,showToggle:!1,showFullscreen:!1,smartDisplay:!0,escape:!1,filterOptions:{filterAlgorithm:"and"},idField:void 0,selectItemName:"btSelectItem",clickToSelect:!1,ignoreClickToSelectOn:function(t){var e=t.tagName;return["A","BUTTON"].includes(e)},singleSelect:!1,checkboxHeader:!0,maintainMetaData:!1,multipleSelectRow:!1,uniqueId:void 0,cardView:!1,detailView:!1,detailViewIcon:!0,detailViewByClick:!1,detailViewAlign:"left",detailFormatter:function(t,e){return""},detailFilter:function(t,e){return!0},toolbar:void 0,toolbarAlign:"left",buttonsToolbar:void 0,buttonsAlign:"right",buttonsOrder:["paginationSwitch","refresh","toggle","fullscreen","columns"],buttonsPrefix:_r.classes.buttonsPrefix,buttonsClass:_r.classes.buttons,icons:_r.icons,iconSize:void 0,iconsPrefix:_r.iconsPrefix,loadingFontSize:"auto",loadingTemplate:function(t){return'<span class="loading-wrap">\n      <span class="loading-text">'.concat(t,'</span>\n      <span class="animation-wrap"><span class="animation-dot"></span></span>\n      </span>\n    ')},onAll:function(t,e){return!1},onClickCell:function(t,e,i,n){return!1},onDblClickCell:function(t,e,i,n){return!1},onClickRow:function(t,e){return!1},onDblClickRow:function(t,e){return!1},onSort:function(t,e){return!1},onCheck:function(t){return!1},onUncheck:function(t){return!1},onCheckAll:function(t){return!1},onUncheckAll:function(t){return!1},onCheckSome:function(t){return!1},onUncheckSome:function(t){return!1},onLoadSuccess:function(t){return!1},onLoadError:function(t){return!1},onColumnSwitch:function(t,e){return!1},onPageChange:function(t,e){return!1},onSearch:function(t){return!1},onToggle:function(t){return!1},onPreBody:function(t){return!1},onPostBody:function(){return!1},onPostHeader:function(){return!1},onPostFooter:function(){return!1},onExpandRow:function(t,e,i){return!1},onCollapseRow:function(t,e){return!1},onRefreshOptions:function(t){return!1},onRefresh:function(t){return!1},onResetView:function(){return!1},onScrollBody:function(){return!1}},Vr={formatLoadingMessage:function(){return"Loading, please wait"},formatRecordsPerPage:function(t){return"".concat(t," rows per page")},formatShowingRows:function(t,e,i,n){return void 0!==n&&n>0&&n>i?"Showing ".concat(t," to ").concat(e," of ").concat(i," rows (filtered from ").concat(n," total rows)"):"Showing ".concat(t," to ").concat(e," of ").concat(i," rows")},formatSRPaginationPreText:function(){return"previous page"},formatSRPaginationPageText:function(t){return"to page ".concat(t)},formatSRPaginationNextText:function(){return"next page"},formatDetailPagination:function(t){return"Showing ".concat(t," rows")},formatSearch:function(){return"Search"},formatClearSearch:function(){return"Clear Search"},formatNoMatches:function(){return"No matching records found"},formatPaginationSwitch:function(){return"Hide/Show pagination"},formatPaginationSwitchDown:function(){return"Show pagination"},formatPaginationSwitchUp:function(){return"Hide pagination"},formatRefresh:function(){return"Refresh"},formatToggle:function(){return"Toggle"},formatToggleOn:function(){return"Show card view"},formatToggleOff:function(){return"Hide card view"},formatColumns:function(){return"Columns"},formatColumnsToggleAll:function(){return"Toggle all"},formatFullscreen:function(){return"Fullscreen"},formatAllRows:function(){return"All"}},Dr={field:void 0,title:void 0,titleTooltip:void 0,class:void 0,width:void 0,widthUnit:"px",rowspan:void 0,colspan:void 0,align:void 0,halign:void 0,falign:void 0,valign:void 0,cellStyle:void 0,radio:!1,checkbox:!1,checkboxEnabled:!0,clickToSelect:!0,showSelectTitle:!1,sortable:!1,sortName:void 0,order:"asc",sorter:void 0,visible:!0,switchable:!0,cardVisible:!0,searchable:!0,formatter:void 0,footerFormatter:void 0,detailFormatter:void 0,searchFormatter:!0,searchHighlightFormatter:!1,escape:!1,events:void 0};Object.assign(Fr,Vr);var Br={VERSION:"1.18.0",THEME:"bootstrap".concat(Rr),CONSTANTS:_r,DEFAULTS:Fr,COLUMN_DEFAULTS:Dr,METHODS:["getOptions","refreshOptions","getData","getSelections","load","append","prepend","remove","removeAll","insertRow","updateRow","getRowByUniqueId","updateByUniqueId","removeByUniqueId","updateCell","updateCellByUniqueId","showRow","hideRow","getHiddenRows","showColumn","hideColumn","getVisibleColumns","getHiddenColumns","showAllColumns","hideAllColumns","mergeCells","checkAll","uncheckAll","checkInvert","check","uncheck","checkBy","uncheckBy","refresh","destroy","resetView","showLoading","hideLoading","togglePagination","toggleFullscreen","toggleView","resetSearch","filterBy","scrollTo","getScrollPosition","selectPage","prevPage","nextPage","toggleDetailView","expandRow","collapseRow","expandRowByUniqueId","collapseRowByUniqueId","expandAllRows","collapseAllRows","updateColumnTitle","updateFormatText"],EVENTS:{"all.bs.table":"onAll","click-row.bs.table":"onClickRow","dbl-click-row.bs.table":"onDblClickRow","click-cell.bs.table":"onClickCell","dbl-click-cell.bs.table":"onDblClickCell","sort.bs.table":"onSort","check.bs.table":"onCheck","uncheck.bs.table":"onUncheck","check-all.bs.table":"onCheckAll","uncheck-all.bs.table":"onUncheckAll","check-some.bs.table":"onCheckSome","uncheck-some.bs.table":"onUncheckSome","load-success.bs.table":"onLoadSuccess","load-error.bs.table":"onLoadError","column-switch.bs.table":"onColumnSwitch","page-change.bs.table":"onPageChange","search.bs.table":"onSearch","toggle.bs.table":"onToggle","pre-body.bs.table":"onPreBody","post-body.bs.table":"onPostBody","post-header.bs.table":"onPostHeader","post-footer.bs.table":"onPostFooter","expand-row.bs.table":"onExpandRow","collapse-row.bs.table":"onCollapseRow","refresh-options.bs.table":"onRefreshOptions","reset-view.bs.table":"onResetView","refresh.bs.table":"onRefresh","scroll-body.bs.table":"onScrollBody"},LOCALES:{en:Vr,"en-US":Vr}},Lr=r((function(){Vt(1)}));Rt({target:"Object",stat:!0,forced:Lr},{keys:function(t){return Vt(Ft(t))}});var Hr,Mr=P.f,Ur="".endsWith,zr=Math.min,qr=Lo("endsWith"),Wr=!(qr||(Hr=Mr(String.prototype,"endsWith"),!Hr||Hr.writable));Rt({target:"String",proto:!0,forced:!Wr&&!qr},{endsWith:function(t){var e=String(g(this));Do(t);var i=arguments.length>1?arguments[1]:void 0,n=ht(e.length),o=void 0===i?n:zr(ht(i),n),r=String(t);return Ur?Ur.call(e,r,o):e.slice(o-r.length,o)===r}});var Gr=P.f,Kr="".startsWith,Yr=Math.min,Jr=Lo("startsWith"),Xr=!Jr&&!!function(){var t=Gr(String.prototype,"startsWith");return t&&!t.writable}();Rt({target:"String",proto:!0,forced:!Xr&&!Jr},{startsWith:function(t){var e=String(g(this));Do(t);var i=ht(Yr(arguments.length>1?arguments[1]:void 0,e.length)),n=String(t);return Kr?Kr.call(e,n,i):e.slice(i,i+n.length)===n}});var Qr={getSearchInput:function(e){return"string"==typeof e.options.searchSelector?t(e.options.searchSelector):e.$toolbar.find(".search input")},sprintf:function(t){for(var e=arguments.length,i=new Array(e>1?e-1:0),n=1;n<e;n++)i[n-1]=arguments[n];var o=!0,r=0,a=t.replace(/%s/g,(function(){var t=i[r++];return void 0===t?(o=!1,""):t}));return o?a:""},isObject:function(t){return t instanceof Object&&!Array.isArray(t)},isEmptyObject:function(){var t=arguments.length>0&&void 0!==arguments[0]?arguments[0]:{};return 0===Object.entries(t).length&&t.constructor===Object},isNumeric:function(t){return!isNaN(parseFloat(t))&&isFinite(t)},getFieldTitle:function(t,e){var i=!0,n=!1,o=void 0;try{for(var r,a=t[Symbol.iterator]();!(i=(r=a.next()).done);i=!0){var s=r.value;if(s.field===e)return s.title}}catch(t){n=!0,o=t}finally{try{i||null==a.return||a.return()}finally{if(n)throw o}}return""},setFieldIndex:function(t){var e=0,i=[],n=!0,o=!1,r=void 0;try{for(var a,s=t[0][Symbol.iterator]();!(n=(a=s.next()).done);n=!0){e+=a.value.colspan||1}}catch(t){o=!0,r=t}finally{try{n||null==s.return||s.return()}finally{if(o)throw r}}for(var l=0;l<t.length;l++){i[l]=[];for(var c=0;c<e;c++)i[l][c]=!1}for(var h=0;h<t.length;h++){var u=!0,d=!1,p=void 0;try{for(var f,g=t[h][Symbol.iterator]();!(u=(f=g.next()).done);u=!0){var v=f.value,b=v.rowspan||1,y=v.colspan||1,m=i[h].indexOf(!1);v.colspanIndex=m,1===y?(v.fieldIndex=m,void 0===v.field&&(v.field=m)):v.colspanGroup=v.colspan;for(var w=0;w<b;w++)for(var S=0;S<y;S++)i[h+w][m+S]=!0}}catch(t){d=!0,p=t}finally{try{u||null==g.return||g.return()}finally{if(d)throw p}}}},normalizeAccent:function(t){return"string"!=typeof t?t:t.normalize("NFD").replace(/[\u0300-\u036f]/g,"")},updateFieldGroup:function(t){var e,i=(e=[]).concat.apply(e,Er(t)),n=!0,o=!1,r=void 0;try{for(var a,s=t[Symbol.iterator]();!(n=(a=s.next()).done);n=!0){var l=a.value,c=!0,h=!1,u=void 0;try{for(var d,p=l[Symbol.iterator]();!(c=(d=p.next()).done);c=!0){var f=d.value;if(f.colspanGroup>1){for(var g=0,v=function(t){i.find((function(e){return e.fieldIndex===t})).visible&&g++},b=f.colspanIndex;b<f.colspanIndex+f.colspanGroup;b++)v(b);f.colspan=g,f.visible=g>0}}}catch(t){h=!0,u=t}finally{try{c||null==p.return||p.return()}finally{if(h)throw u}}}}catch(t){o=!0,r=t}finally{try{n||null==s.return||s.return()}finally{if(o)throw r}}},getScrollBarWidth:function(){if(void 0===this.cachedWidth){var e=t("<div/>").addClass("fixed-table-scroll-inner"),i=t("<div/>").addClass("fixed-table-scroll-outer");i.append(e),t("body").append(i);var n=e[0].offsetWidth;i.css("overflow","scroll");var o=e[0].offsetWidth;n===o&&(o=i[0].clientWidth),i.remove(),this.cachedWidth=n-o}return this.cachedWidth},calculateObjectValue:function(t,e){var i=arguments.length>2&&void 0!==arguments[2]?arguments[2]:[],n=arguments.length>3?arguments[3]:void 0,o=e;if("string"==typeof e){var r=e.split(".");if(r.length>1){o=window;var a=!0,s=!1,l=void 0;try{for(var c,h=r[Symbol.iterator]();!(a=(c=h.next()).done);a=!0){var u=c.value;o=o[u]}}catch(t){s=!0,l=t}finally{try{a||null==h.return||h.return()}finally{if(s)throw l}}}else o=window[e]}return null!==o&&"object"===Pr(o)?o:"function"==typeof o?o.apply(t,i||[]):!o&&"string"==typeof e&&this.sprintf.apply(this,[e].concat(Er(i)))?this.sprintf.apply(this,[e].concat(Er(i))):n},compareObjects:function(t,e,i){var n=Object.keys(t),o=Object.keys(e);if(i&&n.length!==o.length)return!1;for(var r=0,a=n;r<a.length;r++){var s=a[r];if(o.includes(s)&&t[s]!==e[s])return!1}return!0},escapeHTML:function(t){return"string"==typeof t?t.replace(/&/g,"&amp;").replace(/</g,"&lt;").replace(/>/g,"&gt;").replace(/"/g,"&quot;").replace(/'/g,"&#039;").replace(/`/g,"&#x60;"):t},unescapeHTML:function(t){return"string"==typeof t?t.replace(/&amp;/g,"&").replace(/&lt;/g,"<").replace(/&gt;/g,">").replace(/&quot;/g,'"').replace(/&#039;/g,"'").replace(/&#x60;/g,"`"):t},getRealDataAttr:function(t){for(var e=0,i=Object.entries(t);e<i.length;e++){var n=$r(i[e],2),o=n[0],r=n[1],a=o.split(/(?=[A-Z])/).join("-").toLowerCase();a!==o&&(t[a]=r,delete t[o])}return t},getItemField:function(t,e,i){var n=t;if("string"!=typeof e||t.hasOwnProperty(e))return i?this.escapeHTML(t[e]):t[e];var o=e.split("."),r=!0,a=!1,s=void 0;try{for(var l,c=o[Symbol.iterator]();!(r=(l=c.next()).done);r=!0){var h=l.value;n=n&&n[h]}}catch(t){a=!0,s=t}finally{try{r||null==c.return||c.return()}finally{if(a)throw s}}return i?this.escapeHTML(n):n},isIEBrowser:function(){return navigator.userAgent.includes("MSIE ")||/Trident.*rv:11\./.test(navigator.userAgent)},findIndex:function(t,e){var i=!0,n=!1,o=void 0;try{for(var r,a=t[Symbol.iterator]();!(i=(r=a.next()).done);i=!0){var s=r.value;if(JSON.stringify(s)===JSON.stringify(e))return t.indexOf(s)}}catch(t){n=!0,o=t}finally{try{i||null==a.return||a.return()}finally{if(n)throw o}}return-1},trToData:function(e,i){var n=this,o=[],r=[];return i.each((function(i,a){var s=t(a),l={};l._id=s.attr("id"),l._class=s.attr("class"),l._data=n.getRealDataAttr(s.data()),l._style=s.attr("style"),s.find(">td,>th").each((function(o,a){for(var s=t(a),c=+s.attr("colspan")||1,h=+s.attr("rowspan")||1,u=o;r[i]&&r[i][u];u++);for(var d=u;d<u+c;d++)for(var p=i;p<i+h;p++)r[p]||(r[p]=[]),r[p][d]=!0;var f=e[u].field;l[f]=s.html().trim(),l["_".concat(f,"_id")]=s.attr("id"),l["_".concat(f,"_class")]=s.attr("class"),l["_".concat(f,"_rowspan")]=s.attr("rowspan"),l["_".concat(f,"_colspan")]=s.attr("colspan"),l["_".concat(f,"_title")]=s.attr("title"),l["_".concat(f,"_data")]=n.getRealDataAttr(s.data()),l["_".concat(f,"_style")]=s.attr("style")})),o.push(l)})),o},sort:function(t,e,i,n,o,r){return null==t&&(t=""),null==e&&(e=""),n&&t===e&&(t=o,e=r),this.isNumeric(t)&&this.isNumeric(e)?(t=parseFloat(t))<(e=parseFloat(e))?-1*i:t>e?i:0:t===e?0:("string"!=typeof t&&(t=t.toString()),-1===t.localeCompare(e)?-1*i:i)},getEventName:function(t){var e=arguments.length>1&&void 0!==arguments[1]?arguments[1]:"";return e=e||"".concat(+new Date).concat(~~(1e6*Math.random())),"".concat(t,"-").concat(e)},hasDetailViewIcon:function(t){return t.detailView&&t.detailViewIcon&&!t.cardView},getDetailViewIndexOffset:function(t){return this.hasDetailViewIcon(t)&&"right"!==t.detailViewAlign?1:0},checkAutoMergeCells:function(t){var e=!0,i=!1,n=void 0;try{for(var o,r=t[Symbol.iterator]();!(e=(o=r.next()).done);e=!0)for(var a=o.value,s=0,l=Object.keys(a);s<l.length;s++){var c=l[s];if(c.startsWith("_")&&(c.endsWith("_rowspan")||c.endsWith("_colspan")))return!0}}catch(t){i=!0,n=t}finally{try{e||null==r.return||r.return()}finally{if(i)throw n}}return!1},deepCopy:function(e){return void 0===e?e:t.extend(!0,Array.isArray(e)?[]:{},e)}},Zr=function(){function t(e){var i=this;Tr(this,t),this.rows=e.rows,this.scrollEl=e.scrollEl,this.contentEl=e.contentEl,this.callback=e.callback,this.itemHeight=e.itemHeight,this.cache={},this.scrollTop=this.scrollEl.scrollTop,this.initDOM(this.rows,e.fixedScroll),this.scrollEl.scrollTop=this.scrollTop,this.lastCluster=0;var n=function(){i.lastCluster!==(i.lastCluster=i.getNum())&&(i.initDOM(i.rows),i.callback())};this.scrollEl.addEventListener("scroll",n,!1),this.destroy=function(){i.contentEl.innerHtml="",i.scrollEl.removeEventListener("scroll",n,!1)}}return Ar(t,[{key:"initDOM",value:function(t,e){void 0===this.clusterHeight&&(this.cache.scrollTop=this.scrollEl.scrollTop,this.cache.data=this.contentEl.innerHTML=t[0]+t[0]+t[0],this.getRowsHeight(t));var i=this.initData(t,this.getNum(e)),n=i.rows.join(""),o=this.checkChanges("data",n),r=this.checkChanges("top",i.topOffset),a=this.checkChanges("bottom",i.bottomOffset),s=[];o&&r?(i.topOffset&&s.push(this.getExtra("top",i.topOffset)),s.push(n),i.bottomOffset&&s.push(this.getExtra("bottom",i.bottomOffset)),this.contentEl.innerHTML=s.join(""),e&&(this.contentEl.scrollTop=this.cache.scrollTop)):a&&(this.contentEl.lastChild.style.height="".concat(i.bottomOffset,"px"))}},{key:"getRowsHeight",value:function(){if(void 0===this.itemHeight){var t=this.contentEl.children,e=t[Math.floor(t.length/2)];this.itemHeight=e.offsetHeight}this.blockHeight=50*this.itemHeight,this.clusterRows=200,this.clusterHeight=4*this.blockHeight}},{key:"getNum",value:function(t){return this.scrollTop=t?this.cache.scrollTop:this.scrollEl.scrollTop,Math.floor(this.scrollTop/(this.clusterHeight-this.blockHeight))||0}},{key:"initData",value:function(t,e){if(t.length<50)return{topOffset:0,bottomOffset:0,rowsAbove:0,rows:t};var i=Math.max((this.clusterRows-50)*e,0),n=i+this.clusterRows,o=Math.max(i*this.itemHeight,0),r=Math.max((t.length-n)*this.itemHeight,0),a=[],s=i;o<1&&s++;for(var l=i;l<n;l++)t[l]&&a.push(t[l]);return{topOffset:o,bottomOffset:r,rowsAbove:s,rows:a}}},{key:"checkChanges",value:function(t,e){var i=e!==this.cache[t];return this.cache[t]=e,i}},{key:"getExtra",value:function(t,e){var i=document.createElement("tr");return i.className="virtual-scroll-".concat(t),e&&(i.style.height="".concat(e,"px")),i.outerHTML}}]),t}(),ta=function(){function e(i,n){Tr(this,e),this.options=n,this.$el=t(i),this.$el_=this.$el.clone(),this.timeoutId_=0,this.timeoutFooter_=0}return Ar(e,[{key:"init",value:function(){this.initConstants(),this.initLocale(),this.initContainer(),this.initTable(),this.initHeader(),this.initData(),this.initHiddenRows(),this.initToolbar(),this.initPagination(),this.initBody(),this.initSearchText(),this.initServer()}},{key:"initConstants",value:function(){var e=this.options;this.constants=Br.CONSTANTS,this.constants.theme=t.fn.bootstrapTable.theme;var i=e.buttonsPrefix?"".concat(e.buttonsPrefix,"-"):"";this.constants.buttonsClass=[e.buttonsPrefix,i+e.buttonsClass,Qr.sprintf("".concat(i,"%s"),e.iconSize)].join(" ").trim(),this.buttons=Qr.calculateObjectValue(this,e.buttons,[],[])}},{key:"initLocale",value:function(){if(this.options.locale){var e=t.fn.bootstrapTable.locales,i=this.options.locale.split(/-|_/);i[0]=i[0].toLowerCase(),i[1]&&(i[1]=i[1].toUpperCase()),e[this.options.locale]?t.extend(this.options,e[this.options.locale]):e[i.join("-")]?t.extend(this.options,e[i.join("-")]):e[i[0]]&&t.extend(this.options,e[i[0]])}}},{key:"initContainer",value:function(){var e=["top","both"].includes(this.options.paginationVAlign)?'<div class="fixed-table-pagination clearfix"></div>':"",i=["bottom","both"].includes(this.options.paginationVAlign)?'<div class="fixed-table-pagination"></div>':"",n=Qr.calculateObjectValue(this.options,this.options.loadingTemplate,[this.options.formatLoadingMessage()]);this.$container=t('\n      <div class="bootstrap-table '.concat(this.constants.theme,'">\n      <div class="fixed-table-toolbar"></div>\n      ').concat(e,'\n      <div class="fixed-table-container">\n      <div class="fixed-table-header"><table></table></div>\n      <div class="fixed-table-body">\n      <div class="fixed-table-loading">\n      ').concat(n,'\n      </div>\n      </div>\n      <div class="fixed-table-footer"><table><thead><tr></tr></thead></table></div>\n      </div>\n      ').concat(i,"\n      </div>\n    ")),this.$container.insertAfter(this.$el),this.$tableContainer=this.$container.find(".fixed-table-container"),this.$tableHeader=this.$container.find(".fixed-table-header"),this.$tableBody=this.$container.find(".fixed-table-body"),this.$tableLoading=this.$container.find(".fixed-table-loading"),this.$tableFooter=this.$el.find("tfoot"),this.options.buttonsToolbar?this.$toolbar=t("body").find(this.options.buttonsToolbar):this.$toolbar=this.$container.find(".fixed-table-toolbar"),this.$pagination=this.$container.find(".fixed-table-pagination"),this.$tableBody.append(this.$el),this.$container.after('<div class="clearfix"></div>'),this.$el.addClass(this.options.classes),this.$tableLoading.addClass(this.options.classes),this.options.height&&(this.$tableContainer.addClass("fixed-height"),this.options.showFooter&&this.$tableContainer.addClass("has-footer"),this.options.classes.split(" ").includes("table-bordered")&&(this.$tableBody.append('<div class="fixed-table-border"></div>'),this.$tableBorder=this.$tableBody.find(".fixed-table-border"),this.$tableLoading.addClass("fixed-table-border")),this.$tableFooter=this.$container.find(".fixed-table-footer"))}},{key:"initTable",value:function(){var i=this,n=[];if(this.$header=this.$el.find(">thead"),this.$header.length?this.options.theadClasses&&this.$header.addClass(this.options.theadClasses):this.$header=t('<thead class="'.concat(this.options.theadClasses,'"></thead>')).appendTo(this.$el),this._headerTrClasses=[],this._headerTrStyles=[],this.$header.find("tr").each((function(e,o){var r=t(o),a=[];r.find("th").each((function(e,i){var n=t(i);void 0!==n.data("field")&&n.data("field","".concat(n.data("field"))),a.push(t.extend({},{title:n.html(),class:n.attr("class"),titleTooltip:n.attr("title"),rowspan:n.attr("rowspan")?+n.attr("rowspan"):void 0,colspan:n.attr("colspan")?+n.attr("colspan"):void 0},n.data()))})),n.push(a),r.attr("class")&&i._headerTrClasses.push(r.attr("class")),r.attr("style")&&i._headerTrStyles.push(r.attr("style"))})),Array.isArray(this.options.columns[0])||(this.options.columns=[this.options.columns]),this.options.columns=t.extend(!0,[],n,this.options.columns),this.columns=[],this.fieldsColumnsIndex=[],Qr.setFieldIndex(this.options.columns),this.options.columns.forEach((function(n,o){n.forEach((function(n,r){var a=t.extend({},e.COLUMN_DEFAULTS,n);void 0!==a.fieldIndex&&(i.columns[a.fieldIndex]=a,i.fieldsColumnsIndex[a.field]=a.fieldIndex),i.options.columns[o][r]=a}))})),!this.options.data.length){var o=Qr.trToData(this.columns,this.$el.find(">tbody>tr"));o.length&&(this.options.data=o,this.fromHtml=!0)}this.options.pagination&&"server"!==this.options.sidePagination||(this.footerData=Qr.trToData(this.columns,this.$el.find(">tfoot>tr"))),this.footerData&&this.$el.find("tfoot").html("<tr></tr>"),!this.options.showFooter||this.options.cardView?this.$tableFooter.hide():this.$tableFooter.show()}},{key:"initHeader",value:function(){var e=this,i={},n=[];this.header={fields:[],styles:[],classes:[],formatters:[],detailFormatters:[],events:[],sorters:[],sortNames:[],cellStyles:[],searchables:[]},Qr.updateFieldGroup(this.options.columns),this.options.columns.forEach((function(t,o){n.push("<tr".concat(Qr.sprintf(' class="%s"',e._headerTrClasses[o])," ").concat(Qr.sprintf(' style="%s"',e._headerTrStyles[o]),">"));var r="";0===o&&Qr.hasDetailViewIcon(e.options)&&(r='<th class="detail" rowspan="'.concat(e.options.columns.length,'">\n          <div class="fht-cell"></div>\n          </th>')),r&&"right"!==e.options.detailViewAlign&&n.push(r),t.forEach((function(t,r){var a=Qr.sprintf(' class="%s"',t.class),s=t.widthUnit,l=parseFloat(t.width),c=Qr.sprintf("text-align: %s; ",t.halign?t.halign:t.align),h=Qr.sprintf("text-align: %s; ",t.align),u=Qr.sprintf("vertical-align: %s; ",t.valign);if(u+=Qr.sprintf("width: %s; ",!t.checkbox&&!t.radio||l?l?l+s:void 0:t.showSelectTitle?void 0:"36px"),void 0!==t.fieldIndex||t.visible){var d=Qr.calculateObjectValue(null,e.options.headerStyle,[t]),p=[],f="";if(d&&d.css)for(var g=0,v=Object.entries(d.css);g<v.length;g++){var b=$r(v[g],2),y=b[0],m=b[1];p.push("".concat(y,": ").concat(m))}if(d&&d.classes&&(f=Qr.sprintf(' class="%s"',t.class?[t.class,d.classes].join(" "):d.classes)),void 0!==t.fieldIndex){if(e.header.fields[t.fieldIndex]=t.field,e.header.styles[t.fieldIndex]=h+u,e.header.classes[t.fieldIndex]=a,e.header.formatters[t.fieldIndex]=t.formatter,e.header.detailFormatters[t.fieldIndex]=t.detailFormatter,e.header.events[t.fieldIndex]=t.events,e.header.sorters[t.fieldIndex]=t.sorter,e.header.sortNames[t.fieldIndex]=t.sortName,e.header.cellStyles[t.fieldIndex]=t.cellStyle,e.header.searchables[t.fieldIndex]=t.searchable,!t.visible)return;if(e.options.cardView&&!t.cardVisible)return;i[t.field]=t}n.push("<th".concat(Qr.sprintf(' title="%s"',t.titleTooltip)),t.checkbox||t.radio?Qr.sprintf(' class="bs-checkbox %s"',t.class||""):f||a,Qr.sprintf(' style="%s"',c+u+p.join("; ")),Qr.sprintf(' rowspan="%s"',t.rowspan),Qr.sprintf(' colspan="%s"',t.colspan),Qr.sprintf(' data-field="%s"',t.field),0===r&&o>0?" data-not-first-th":"",">"),n.push(Qr.sprintf('<div class="th-inner %s">',e.options.sortable&&t.sortable?"sortable both":""));var w=e.options.escape?Qr.escapeHTML(t.title):t.title,S=w;t.checkbox&&(w="",!e.options.singleSelect&&e.options.checkboxHeader&&(w='<label><input name="btSelectAll" type="checkbox" /><span></span></label>'),e.header.stateField=t.field),t.radio&&(w="",e.header.stateField=t.field),!w&&t.showSelectTitle&&(w+=S),n.push(w),n.push("</div>"),n.push('<div class="fht-cell"></div>'),n.push("</div>"),n.push("</th>")}})),r&&"right"===e.options.detailViewAlign&&n.push(r),n.push("</tr>")})),this.$header.html(n.join("")),this.$header.find("th[data-field]").each((function(e,n){t(n).data(i[t(n).data("field")])})),this.$container.off("click",".th-inner").on("click",".th-inner",(function(i){var n=t(i.currentTarget);if(e.options.detailView&&!n.parent().hasClass("bs-checkbox")&&n.closest(".bootstrap-table")[0]!==e.$container[0])return!1;e.options.sortable&&n.parent().data().sortable&&e.onSort(i)})),this.$header.children().children().off("keypress").on("keypress",(function(i){e.options.sortable&&t(i.currentTarget).data().sortable&&(13===(i.keyCode||i.which)&&e.onSort(i))}));var o=Qr.getEventName("resize.bootstrap-table",this.$el.attr("id"));t(window).off(o),!this.options.showHeader||this.options.cardView?(this.$header.hide(),this.$tableHeader.hide(),this.$tableLoading.css("top",0)):(this.$header.show(),this.$tableHeader.show(),this.$tableLoading.css("top",this.$header.outerHeight()+1),this.getCaret(),t(window).on(o,(function(){return e.resetView()}))),this.$selectAll=this.$header.find('[name="btSelectAll"]'),this.$selectAll.off("click").on("click",(function(i){i.stopPropagation();var n=t(i.currentTarget).prop("checked");e[n?"checkAll":"uncheckAll"](),e.updateSelected()}))}},{key:"initData",value:function(t,e){"append"===e?this.options.data=this.options.data.concat(t):"prepend"===e?this.options.data=[].concat(t).concat(this.options.data):(t=t||Qr.deepCopy(this.options.data),this.options.data=Array.isArray(t)?t:t[this.options.dataField]),this.data=Er(this.options.data),this.options.sortReset&&(this.unsortedData=Er(this.data)),"server"!==this.options.sidePagination&&this.initSort()}},{key:"initSort",value:function(){var t=this,e=this.options.sortName,i="desc"===this.options.sortOrder?-1:1,n=this.header.fields.indexOf(this.options.sortName),o=0;-1!==n?(this.options.sortStable&&this.data.forEach((function(t,e){t.hasOwnProperty("_position")||(t._position=e)})),this.options.customSort?Qr.calculateObjectValue(this.options,this.options.customSort,[this.options.sortName,this.options.sortOrder,this.data]):this.data.sort((function(o,r){t.header.sortNames[n]&&(e=t.header.sortNames[n]);var a=Qr.getItemField(o,e,t.options.escape),s=Qr.getItemField(r,e,t.options.escape),l=Qr.calculateObjectValue(t.header,t.header.sorters[n],[a,s,o,r]);return void 0!==l?t.options.sortStable&&0===l?i*(o._position-r._position):i*l:Qr.sort(a,s,i,t.options.sortStable,o._position,r._position)})),void 0!==this.options.sortClass&&(clearTimeout(o),o=setTimeout((function(){t.$el.removeClass(t.options.sortClass);var e=t.$header.find('[data-field="'.concat(t.options.sortName,'"]')).index();t.$el.find("tr td:nth-child(".concat(e+1,")")).addClass(t.options.sortClass)}),250))):this.options.sortReset&&(this.data=Er(this.unsortedData))}},{key:"onSort",value:function(e){var i=e.type,n=e.currentTarget,o="keypress"===i?t(n):t(n).parent(),r=this.$header.find("th").eq(o.index());if(this.$header.add(this.$header_).find("span.order").remove(),this.options.sortName===o.data("field")){var a=this.options.sortOrder;void 0===a?this.options.sortOrder="asc":"asc"===a?this.options.sortOrder="desc":"desc"===this.options.sortOrder&&(this.options.sortOrder=this.options.sortReset?void 0:"asc"),void 0===this.options.sortOrder&&(this.options.sortName=void 0)}else this.options.sortName=o.data("field"),this.options.rememberOrder?this.options.sortOrder="asc"===o.data("order")?"desc":"asc":this.options.sortOrder=this.columns[this.fieldsColumnsIndex[o.data("field")]].sortOrder||this.columns[this.fieldsColumnsIndex[o.data("field")]].order;if(this.trigger("sort",this.options.sortName,this.options.sortOrder),o.add(r).data("order",this.options.sortOrder),this.getCaret(),"server"===this.options.sidePagination&&this.options.serverSort)return this.options.pageNumber=1,void this.initServer(this.options.silentSort);this.initSort(),this.initBody()}},{key:"initToolbar",value:function(){var e,i=this,n=this.options,o=[],r=0,a=0;this.$toolbar.find(".bs-bars").children().length&&t("body").append(t(n.toolbar)),this.$toolbar.html(""),"string"!=typeof n.toolbar&&"object"!==Pr(n.toolbar)||t(Qr.sprintf('<div class="bs-bars %s-%s"></div>',this.constants.classes.pull,n.toolbarAlign)).appendTo(this.$toolbar).append(t(n.toolbar)),o=['<div class="'.concat(["columns","columns-".concat(n.buttonsAlign),this.constants.classes.buttonsGroup,"".concat(this.constants.classes.pull,"-").concat(n.buttonsAlign)].join(" "),'">')],"string"==typeof n.icons&&(n.icons=Qr.calculateObjectValue(null,n.icons)),"string"==typeof n.buttonsOrder&&(n.buttonsOrder=n.buttonsOrder.replace(/\[|\]| |'/g,"").toLowerCase().split(",")),this.buttons=Object.assign(this.buttons,{paginationSwitch:{text:n.pagination?n.formatPaginationSwitchUp():n.formatPaginationSwitchDown(),icon:n.pagination?n.icons.paginationSwitchDown:n.icons.paginationSwitchUp,render:!1,event:this.togglePagination,attributes:{"aria-label":n.formatPaginationSwitch(),title:n.formatPaginationSwitch()}},refresh:{text:n.formatRefresh(),icon:n.icons.refresh,render:!1,event:this.refresh,attributes:{"aria-label":n.formatRefresh(),title:n.formatRefresh()}},toggle:{text:n.formatToggle(),icon:n.icons.toggleOff,render:!1,event:this.toggleView,attributes:{"aria-label":n.formatToggleOn(),title:n.formatToggleOn()}},fullscreen:{text:n.formatFullscreen(),icon:n.icons.fullscreen,render:!1,event:this.toggleFullscreen,attributes:{"aria-label":n.formatFullscreen(),title:n.formatFullscreen()}},columns:{render:!1,html:function(){var t=[];if(t.push('<div class="keep-open '.concat(i.constants.classes.buttonsDropdown,'" title="').concat(n.formatColumns(),'">\n            <button class="').concat(i.constants.buttonsClass,' dropdown-toggle" type="button" data-toggle="dropdown"\n            aria-label="Columns" title="').concat(n.formatColumns(),'">\n            ').concat(n.showButtonIcons?Qr.sprintf(i.constants.html.icon,n.iconsPrefix,n.icons.columns):"","\n            ").concat(n.showButtonText?n.formatColumns():"","\n            ").concat(i.constants.html.dropdownCaret,"\n            </button>\n            ").concat(i.constants.html.toolbarDropdown[0])),n.showColumnsSearch&&(t.push(Qr.sprintf(i.constants.html.toolbarDropdownItem,Qr.sprintf('<input type="text" class="%s" name="columnsSearch" placeholder="%s" autocomplete="off">',i.constants.classes.input,n.formatSearch()))),t.push(i.constants.html.toolbarDropdownSeparator)),n.showColumnsToggleAll){var e=i.getVisibleColumns().length===i.columns.filter((function(t){return!i.isSelectionColumn(t)})).length;t.push(Qr.sprintf(i.constants.html.toolbarDropdownItem,Qr.sprintf('<input type="checkbox" class="toggle-all" %s> <span>%s</span>',e?'checked="checked"':"",n.formatColumnsToggleAll()))),t.push(i.constants.html.toolbarDropdownSeparator)}var o=0;return i.columns.forEach((function(t,e){t.visible&&o++})),i.columns.forEach((function(e,r){if(!i.isSelectionColumn(e)&&(!n.cardView||e.cardVisible)){var s=e.visible?' checked="checked"':"",l=o<=n.minimumCountColumns&&s?' disabled="disabled"':"";e.switchable&&(t.push(Qr.sprintf(i.constants.html.toolbarDropdownItem,Qr.sprintf('<input type="checkbox" data-field="%s" value="%s"%s%s> <span>%s</span>',e.field,r,s,l,e.title))),a++)}})),t.push(i.constants.html.toolbarDropdown[1],"</div>"),t.join("")}}});for(var s={},l=0,c=Object.entries(this.buttons);l<c.length;l++){var h=$r(c[l],2),u=h[0],d=h[1],p=void 0;if(d.hasOwnProperty("html"))p=Qr.calculateObjectValue(n,d.html);else{if(p='<button class="'.concat(this.constants.buttonsClass,'" type="button" name="').concat(u,'"'),d.hasOwnProperty("attributes"))for(var f=0,g=Object.entries(d.attributes);f<g.length;f++){var v=$r(g[f],2),b=v[0],y=v[1];p+=" ".concat(b,'="').concat(Qr.calculateObjectValue(n,y),'"')}if(p+=">",n.showButtonIcons&&d.hasOwnProperty("icon")){var m=Qr.calculateObjectValue(n,d.icon);p+=Qr.sprintf(this.constants.html.icon,n.iconsPrefix,m)+" "}n.showButtonText&&d.hasOwnProperty("text")&&(p+=Qr.calculateObjectValue(n,d.text)),p+="</button>"}s[u]=p;var w="show".concat(u.charAt(0).toUpperCase()).concat(u.substring(1)),S=n[w];!(!d.hasOwnProperty("render")||d.hasOwnProperty("render")&&d.render)||void 0!==S&&!0!==S||(n[w]=!0),n.buttonsOrder.includes(u)||n.buttonsOrder.push(u)}var x=!0,k=!1,O=void 0;try{for(var C,P=n.buttonsOrder[Symbol.iterator]();!(x=(C=P.next()).done);x=!0){var T=C.value;n["show".concat(T.charAt(0).toUpperCase()).concat(T.substring(1))]&&o.push(s[T])}}catch(t){k=!0,O=t}finally{try{x||null==P.return||P.return()}finally{if(k)throw O}}o.push("</div>"),(this.showToolbar||o.length>2)&&this.$toolbar.append(o.join(""));for(var I=0,A=Object.entries(this.buttons);I<A.length;I++){var $=$r(A[I],2),E=$[0],R=$[1];if(R.hasOwnProperty("event")){if("function"==typeof R.event||"string"==typeof R.event)if("continue"===function(){var t="string"==typeof R.event?window[R.event]:R.event;return i.$toolbar.find('button[name="'.concat(E,'"]')).off("click").on("click",(function(){return t.call(i)})),"continue"}())continue;for(var j=function(){var t=$r(_[N],2),e=t[0],n=t[1],o="string"==typeof n?window[n]:n;i.$toolbar.find('button[name="'.concat(E,'"]')).off(e).on(e,(function(){return o.call(i)}))},N=0,_=Object.entries(R.event);N<_.length;N++)j()}}if(n.showColumns){var F=(e=this.$toolbar.find(".keep-open")).find('input[type="checkbox"]:not(".toggle-all")'),V=e.find('input[type="checkbox"].toggle-all');if(a<=n.minimumCountColumns&&e.find("input").prop("disabled",!0),e.find("li, label").off("click").on("click",(function(t){t.stopImmediatePropagation()})),F.off("click").on("click",(function(e){var n=e.currentTarget,o=t(n);i._toggleColumn(o.val(),o.prop("checked"),!1),i.trigger("column-switch",o.data("field"),o.prop("checked")),V.prop("checked",F.filter(":checked").length===i.columns.filter((function(t){return!i.isSelectionColumn(t)})).length)})),V.off("click").on("click",(function(e){var n=e.currentTarget;i._toggleAllColumns(t(n).prop("checked"))})),n.showColumnsSearch){var D=e.find('[name="columnsSearch"]'),B=e.find(".dropdown-item-marker");D.on("keyup paste change",(function(e){var i=e.currentTarget,n=t(i).val().toLowerCase();B.show(),F.each((function(e,i){var o=t(i).parents(".dropdown-item-marker");o.text().toLowerCase().includes(n)||o.hide()}))}))}}var L=function(t){var e="keyup drop blur mouseup";t.off(e).on(e,(function(t){n.searchOnEnterKey&&13!==t.keyCode||[37,38,39,40].includes(t.keyCode)||(clearTimeout(r),r=setTimeout((function(){i.onSearch({currentTarget:t.currentTarget})}),n.searchTimeOut))}))};if((n.search||this.showSearchClearButton)&&"string"!=typeof n.searchSelector){o=[];var H=Qr.sprintf(this.constants.html.searchButton,this.constants.buttonsClass,n.formatSearch(),n.showButtonIcons?Qr.sprintf(this.constants.html.icon,n.iconsPrefix,n.icons.search):"",n.showButtonText?n.formatSearch():""),M=Qr.sprintf(this.constants.html.searchClearButton,this.constants.buttonsClass,n.formatClearSearch(),n.showButtonIcons?Qr.sprintf(this.constants.html.icon,n.iconsPrefix,n.icons.clearSearch):"",n.showButtonText?n.formatClearSearch():""),U='<input class="'.concat(this.constants.classes.input,"\n        ").concat(Qr.sprintf(" %s%s",this.constants.classes.inputPrefix,n.iconSize),'\n        search-input" type="search" placeholder="').concat(n.formatSearch(),'" autocomplete="off">'),z=U;if(n.showSearchButton||n.showSearchClearButton){var q=(n.showSearchButton?H:"")+(n.showSearchClearButton?M:"");z=n.search?Qr.sprintf(this.constants.html.inputGroup,U,q):q}o.push(Qr.sprintf('\n        <div class="'.concat(this.constants.classes.pull,"-").concat(n.searchAlign," search ").concat(this.constants.classes.inputGroup,'">\n          %s\n        </div>\n      '),z)),this.$toolbar.append(o.join(""));var W=Qr.getSearchInput(this);n.showSearchButton?(this.$toolbar.find(".search button[name=search]").off("click").on("click",(function(t){clearTimeout(r),r=setTimeout((function(){i.onSearch({currentTarget:W})}),n.searchTimeOut)})),n.searchOnEnterKey&&L(W)):L(W),n.showSearchClearButton&&this.$toolbar.find(".search button[name=clearSearch]").click((function(){i.resetSearch()}))}else if("string"==typeof n.searchSelector){L(Qr.getSearchInput(this))}}},{key:"onSearch",value:function(){var e=arguments.length>0&&void 0!==arguments[0]?arguments[0]:{},i=e.currentTarget,n=e.firedByInitSearchText,o=!(arguments.length>1&&void 0!==arguments[1])||arguments[1];if(void 0!==i&&t(i).length&&o){var r=t(i).val().trim();if(this.options.trimOnSearch&&t(i).val()!==r&&t(i).val(r),this.searchText===r)return;(i===Qr.getSearchInput(this)[0]||t(i).hasClass("search-input"))&&(this.searchText=r,this.options.searchText=r)}n||(this.options.pageNumber=1),this.initSearch(),n?"client"===this.options.sidePagination&&this.updatePagination():this.updatePagination(),this.trigger("search",this.searchText)}},{key:"initSearch",value:function(){var t=this;if(this.filterOptions=this.filterOptions||this.options.filterOptions,"server"!==this.options.sidePagination){if(this.options.customSearch)return this.data=Qr.calculateObjectValue(this.options,this.options.customSearch,[this.options.data,this.searchText,this.filterColumns]),void(this.options.sortReset&&(this.unsortedData=Er(this.data)));var e=this.searchText&&(this.fromHtml?Qr.escapeHTML(this.searchText):this.searchText).toLowerCase(),i=Qr.isEmptyObject(this.filterColumns)?null:this.filterColumns;"function"==typeof this.filterOptions.filterAlgorithm?this.data=this.options.data.filter((function(e,n){return t.filterOptions.filterAlgorithm.apply(null,[e,i])})):"string"==typeof this.filterOptions.filterAlgorithm&&(this.data=i?this.options.data.filter((function(e,n){var o=t.filterOptions.filterAlgorithm;if("and"===o){for(var r in i)if(Array.isArray(i[r])&&!i[r].includes(e[r])||!Array.isArray(i[r])&&e[r]!==i[r])return!1}else if("or"===o){var a=!1;for(var s in i)(Array.isArray(i[s])&&i[s].includes(e[s])||!Array.isArray(i[s])&&e[s]===i[s])&&(a=!0);return a}return!0})):Er(this.options.data));var n=this.getVisibleFields();this.data=e?this.data.filter((function(i,o){for(var r=0;r<t.header.fields.length;r++)if(t.header.searchables[r]&&(!t.options.visibleSearch||-1!==n.indexOf(t.header.fields[r]))){var a=Qr.isNumeric(t.header.fields[r])?parseInt(t.header.fields[r],10):t.header.fields[r],s=t.columns[t.fieldsColumnsIndex[a]],l=void 0;if("string"==typeof a){l=i;for(var c=a.split("."),h=0;h<c.length;h++)null!==l[c[h]]&&(l=l[c[h]])}else l=i[a];if(t.options.searchAccentNeutralise&&(l=Qr.normalizeAccent(l)),s&&s.searchFormatter&&(l=Qr.calculateObjectValue(s,t.header.formatters[r],[l,i,o,s.field],l)),"string"==typeof l||"number"==typeof l)if(t.options.strictSearch){if("".concat(l).toLowerCase()===e)return!0}else{var u=/(?:(<=|=>|=<|>=|>|<)(?:\s+)?(\d+)?|(\d+)?(\s+)?(<=|=>|=<|>=|>|<))/gm.exec(e),d=!1;if(u){var p=u[1]||"".concat(u[5],"l"),f=u[2]||u[3],g=parseInt(l,10),v=parseInt(f,10);switch(p){case">":case"<l":d=g>v;break;case"<":case">l":d=g<v;break;case"<=":case"=<":case">=l":case"=>l":d=g<=v;break;case">=":case"=>":case"<=l":case"=<l":d=g>=v}}if(d||"".concat(l).toLowerCase().includes(e))return!0}}return!1})):this.data,this.options.sortReset&&(this.unsortedData=Er(this.data)),this.initSort()}}},{key:"initPagination",value:function(){var t=this,e=this.options;if(e.pagination){this.$pagination.show();var i,n,o,r,a,s,l,c=[],h=!1,u=this.getData({includeHiddenRows:!1}),d=e.pageList;if("string"==typeof d&&(d=d.replace(/\[|\]| /g,"").toLowerCase().split(",")),d=d.map((function(t){return"string"==typeof t?t.toLowerCase()===e.formatAllRows().toLowerCase()||["all","unlimited"].includes(t.toLowerCase())?e.formatAllRows():+t:t})),this.paginationParts=e.paginationParts,"string"==typeof this.paginationParts&&(this.paginationParts=this.paginationParts.replace(/\[|\]| |'/g,"").split(",")),"server"!==e.sidePagination&&(e.totalRows=u.length),this.totalPages=0,e.totalRows&&(e.pageSize===e.formatAllRows()&&(e.pageSize=e.totalRows,h=!0),this.totalPages=1+~~((e.totalRows-1)/e.pageSize),e.totalPages=this.totalPages),this.totalPages>0&&e.pageNumber>this.totalPages&&(e.pageNumber=this.totalPages),this.pageFrom=(e.pageNumber-1)*e.pageSize+1,this.pageTo=e.pageNumber*e.pageSize,this.pageTo>e.totalRows&&(this.pageTo=e.totalRows),this.options.pagination&&"server"!==this.options.sidePagination&&(this.options.totalNotFiltered=this.options.data.length),this.options.showExtendedPagination||(this.options.totalNotFiltered=void 0),(this.paginationParts.includes("pageInfo")||this.paginationParts.includes("pageInfoShort")||this.paginationParts.includes("pageSize"))&&c.push('<div class="'.concat(this.constants.classes.pull,"-").concat(e.paginationDetailHAlign,' pagination-detail">')),this.paginationParts.includes("pageInfo")||this.paginationParts.includes("pageInfoShort")){var p=this.paginationParts.includes("pageInfoShort")?e.formatDetailPagination(e.totalRows):e.formatShowingRows(this.pageFrom,this.pageTo,e.totalRows,e.totalNotFiltered);c.push('<span class="pagination-info">\n      '.concat(p,"\n      </span>"))}if(this.paginationParts.includes("pageSize")){c.push('<span class="page-list">');var f=['<span class="'.concat(this.constants.classes.paginationDropdown,'">\n        <button class="').concat(this.constants.buttonsClass,' dropdown-toggle" type="button" data-toggle="dropdown">\n        <span class="page-size">\n        ').concat(h?e.formatAllRows():e.pageSize,"\n        </span>\n        ").concat(this.constants.html.dropdownCaret,"\n        </button>\n        ").concat(this.constants.html.pageDropdown[0])];d.forEach((function(i,n){var o;(!e.smartDisplay||0===n||d[n-1]<e.totalRows)&&(o=h?i===e.formatAllRows()?t.constants.classes.dropdownActive:"":i===e.pageSize?t.constants.classes.dropdownActive:"",f.push(Qr.sprintf(t.constants.html.pageDropdownItem,o,i)))})),f.push("".concat(this.constants.html.pageDropdown[1],"</span>")),c.push(e.formatRecordsPerPage(f.join("")))}if((this.paginationParts.includes("pageInfo")||this.paginationParts.includes("pageInfoShort")||this.paginationParts.includes("pageSize"))&&c.push("</span></div>"),this.paginationParts.includes("pageList")){c.push('<div class="'.concat(this.constants.classes.pull,"-").concat(e.paginationHAlign,' pagination">'),Qr.sprintf(this.constants.html.pagination[0],Qr.sprintf(" pagination-%s",e.iconSize)),Qr.sprintf(this.constants.html.paginationItem," page-pre",e.formatSRPaginationPreText(),e.paginationPreText)),this.totalPages<e.paginationSuccessivelySize?(n=1,o=this.totalPages):o=(n=e.pageNumber-e.paginationPagesBySide)+2*e.paginationPagesBySide,e.pageNumber<e.paginationSuccessivelySize-1&&(o=e.paginationSuccessivelySize),e.paginationSuccessivelySize>this.totalPages-n&&(n=n-(e.paginationSuccessivelySize-(this.totalPages-n))+1),n<1&&(n=1),o>this.totalPages&&(o=this.totalPages);var g=Math.round(e.paginationPagesBySide/2),v=function(i){var n=arguments.length>1&&void 0!==arguments[1]?arguments[1]:"";return Qr.sprintf(t.constants.html.paginationItem,n+(i===e.pageNumber?" ".concat(t.constants.classes.paginationActive):""),e.formatSRPaginationPageText(i),i)};if(n>1){var b=e.paginationPagesBySide;for(b>=n&&(b=n-1),i=1;i<=b;i++)c.push(v(i));n-1===b+1?(i=n-1,c.push(v(i))):n-1>b&&(n-2*e.paginationPagesBySide>e.paginationPagesBySide&&e.paginationUseIntermediate?(i=Math.round((n-g)/2+g),c.push(v(i," page-intermediate"))):c.push(Qr.sprintf(this.constants.html.paginationItem," page-first-separator disabled","","...")))}for(i=n;i<=o;i++)c.push(v(i));if(this.totalPages>o){var y=this.totalPages-(e.paginationPagesBySide-1);for(o>=y&&(y=o+1),o+1===y-1?(i=o+1,c.push(v(i))):y>o+1&&(this.totalPages-o>2*e.paginationPagesBySide&&e.paginationUseIntermediate?(i=Math.round((this.totalPages-g-o)/2+o),c.push(v(i," page-intermediate"))):c.push(Qr.sprintf(this.constants.html.paginationItem," page-last-separator disabled","","..."))),i=y;i<=this.totalPages;i++)c.push(v(i))}c.push(Qr.sprintf(this.constants.html.paginationItem," page-next",e.formatSRPaginationNextText(),e.paginationNextText)),c.push(this.constants.html.pagination[1],"</div>")}this.$pagination.html(c.join(""));var m=["bottom","both"].includes(e.paginationVAlign)?" ".concat(this.constants.classes.dropup):"";this.$pagination.last().find(".page-list > span").addClass(m),e.onlyInfoPagination||(r=this.$pagination.find(".page-list a"),a=this.$pagination.find(".page-pre"),s=this.$pagination.find(".page-next"),l=this.$pagination.find(".page-item").not(".page-next, .page-pre, .page-last-separator, .page-first-separator"),this.totalPages<=1&&this.$pagination.find("div.pagination").hide(),e.smartDisplay&&(d.length<2||e.totalRows<=d[0])&&this.$pagination.find("span.page-list").hide(),this.$pagination[this.getData().length?"show":"hide"](),e.paginationLoop||(1===e.pageNumber&&a.addClass("disabled"),e.pageNumber===this.totalPages&&s.addClass("disabled")),h&&(e.pageSize=e.formatAllRows()),r.off("click").on("click",(function(e){return t.onPageListChange(e)})),a.off("click").on("click",(function(e){return t.onPagePre(e)})),s.off("click").on("click",(function(e){return t.onPageNext(e)})),l.off("click").on("click",(function(e){return t.onPageNumber(e)})))}else this.$pagination.hide()}},{key:"updatePagination",value:function(e){e&&t(e.currentTarget).hasClass("disabled")||(this.options.maintainMetaData||this.resetRows(),this.initPagination(),this.trigger("page-change",this.options.pageNumber,this.options.pageSize),"server"===this.options.sidePagination?this.initServer():this.initBody())}},{key:"onPageListChange",value:function(e){e.preventDefault();var i=t(e.currentTarget);return i.parent().addClass(this.constants.classes.dropdownActive).siblings().removeClass(this.constants.classes.dropdownActive),this.options.pageSize=i.text().toUpperCase()===this.options.formatAllRows().toUpperCase()?this.options.formatAllRows():+i.text(),this.$toolbar.find(".page-size").text(this.options.pageSize),this.updatePagination(e),!1}},{key:"onPagePre",value:function(t){return t.preventDefault(),this.options.pageNumber-1==0?this.options.pageNumber=this.options.totalPages:this.options.pageNumber--,this.updatePagination(t),!1}},{key:"onPageNext",value:function(t){return t.preventDefault(),this.options.pageNumber+1>this.options.totalPages?this.options.pageNumber=1:this.options.pageNumber++,this.updatePagination(t),!1}},{key:"onPageNumber",value:function(e){if(e.preventDefault(),this.options.pageNumber!==+t(e.currentTarget).text())return this.options.pageNumber=+t(e.currentTarget).text(),this.updatePagination(e),!1}},{key:"initRow",value:function(t,e,i,n){var o=this,r=[],a={},s=[],l="",c={},h=[];if(!(Qr.findIndex(this.hiddenRows,t)>-1)){if((a=Qr.calculateObjectValue(this.options,this.options.rowStyle,[t,e],a))&&a.css)for(var u=0,d=Object.entries(a.css);u<d.length;u++){var p=$r(d[u],2),f=p[0],g=p[1];s.push("".concat(f,": ").concat(g))}if(c=Qr.calculateObjectValue(this.options,this.options.rowAttributes,[t,e],c))for(var v=0,b=Object.entries(c);v<b.length;v++){var y=$r(b[v],2),m=y[0],w=y[1];h.push("".concat(m,'="').concat(Qr.escapeHTML(w),'"'))}if(t._data&&!Qr.isEmptyObject(t._data))for(var S=0,x=Object.entries(t._data);S<x.length;S++){var k=$r(x[S],2),O=k[0],C=k[1];if("index"===O)return;l+=" data-".concat(O,"='").concat("object"===Pr(C)?JSON.stringify(C):C,"'")}r.push("<tr",Qr.sprintf(" %s",h.length?h.join(" "):void 0),Qr.sprintf(' id="%s"',Array.isArray(t)?void 0:t._id),Qr.sprintf(' class="%s"',a.classes||(Array.isArray(t)?void 0:t._class)),Qr.sprintf(' style="%s"',Array.isArray(t)?void 0:t._style),' data-index="'.concat(e,'"'),Qr.sprintf(' data-uniqueid="%s"',Qr.getItemField(t,this.options.uniqueId,!1)),Qr.sprintf(' data-has-detail-view="%s"',this.options.detailView&&Qr.calculateObjectValue(null,this.options.detailFilter,[e,t])?"true":void 0),Qr.sprintf("%s",l),">"),this.options.cardView&&r.push('<td colspan="'.concat(this.header.fields.length,'"><div class="card-views">'));var P="";return Qr.hasDetailViewIcon(this.options)&&(P="<td>",Qr.calculateObjectValue(null,this.options.detailFilter,[e,t])&&(P+='\n          <a class="detail-icon" href="#">\n          '.concat(Qr.sprintf(this.constants.html.icon,this.options.iconsPrefix,this.options.icons.detailOpen),"\n          </a>\n        ")),P+="</td>"),P&&"right"!==this.options.detailViewAlign&&r.push(P),this.header.fields.forEach((function(i,n){var a="",l=Qr.getItemField(t,i,o.options.escape),c="",h="",u={},d="",p=o.header.classes[n],f="",g="",v="",b="",y="",m="",w=o.columns[n];if((!o.fromHtml&&!o.autoMergeCells||void 0!==l||w.checkbox||w.radio)&&w.visible&&(!o.options.cardView||w.cardVisible)){if(w.escape&&(l=Qr.escapeHTML(l)),s.concat([o.header.styles[n]]).length&&(g+="".concat(s.concat([o.header.styles[n]]).join("; "))),t["_".concat(i,"_style")]&&(g+="".concat(t["_".concat(i,"_style")])),g&&(f=' style="'.concat(g,'"')),t["_".concat(i,"_id")]&&(d=Qr.sprintf(' id="%s"',t["_".concat(i,"_id")])),t["_".concat(i,"_class")]&&(p=Qr.sprintf(' class="%s"',t["_".concat(i,"_class")])),t["_".concat(i,"_rowspan")]&&(b=Qr.sprintf(' rowspan="%s"',t["_".concat(i,"_rowspan")])),t["_".concat(i,"_colspan")]&&(y=Qr.sprintf(' colspan="%s"',t["_".concat(i,"_colspan")])),t["_".concat(i,"_title")]&&(m=Qr.sprintf(' title="%s"',t["_".concat(i,"_title")])),(u=Qr.calculateObjectValue(o.header,o.header.cellStyles[n],[l,t,e,i],u)).classes&&(p=' class="'.concat(u.classes,'"')),u.css){for(var S=[],x=0,k=Object.entries(u.css);x<k.length;x++){var O=$r(k[x],2),C=O[0],P=O[1];S.push("".concat(C,": ").concat(P))}f=' style="'.concat(S.concat(o.header.styles[n]).join("; "),'"')}if(c=Qr.calculateObjectValue(w,o.header.formatters[n],[l,t,e,i],l),""!==o.searchText&&o.options.searchHighlight&&(c=Qr.calculateObjectValue(w,w.searchHighlightFormatter,[c,o.searchText],c.replace(new RegExp("("+o.searchText+")","gim"),"<mark>$1</mark>"))),t["_".concat(i,"_data")]&&!Qr.isEmptyObject(t["_".concat(i,"_data")]))for(var T=0,I=Object.entries(t["_".concat(i,"_data")]);T<I.length;T++){var A=$r(I[T],2),$=A[0],E=A[1];if("index"===$)return;v+=" data-".concat($,'="').concat(E,'"')}if(w.checkbox||w.radio){h=w.checkbox?"checkbox":h,h=w.radio?"radio":h;var R=w.class||"",j=Qr.isObject(c)&&c.hasOwnProperty("checked")?c.checked:(!0===c||l)&&!1!==c,N=!w.checkboxEnabled||c&&c.disabled;a=[o.options.cardView?'<div class="card-view '.concat(R,'">'):'<td class="bs-checkbox '.concat(R,'"').concat(p).concat(f,">"),'<label>\n            <input\n            data-index="'.concat(e,'"\n            name="').concat(o.options.selectItemName,'"\n            type="').concat(h,'"\n            ').concat(Qr.sprintf('value="%s"',t[o.options.idField]),"\n            ").concat(Qr.sprintf('checked="%s"',j?"checked":void 0),"\n            ").concat(Qr.sprintf('disabled="%s"',N?"disabled":void 0)," />\n            <span></span>\n            </label>"),o.header.formatters[n]&&"string"==typeof c?c:"",o.options.cardView?"</div>":"</td>"].join(""),t[o.header.stateField]=!0===c||!!l||c&&c.checked}else if(c=null==c?o.options.undefinedText:c,o.options.cardView){var _=o.options.showHeader?'<span class="card-view-title"'.concat(f,">").concat(Qr.getFieldTitle(o.columns,i),"</span>"):"";a='<div class="card-view">'.concat(_,'<span class="card-view-value">').concat(c,"</span></div>"),o.options.smartDisplay&&""===c&&(a='<div class="card-view"></div>')}else a="<td".concat(d).concat(p).concat(f).concat(v).concat(b).concat(y).concat(m,">").concat(c,"</td>");r.push(a)}})),P&&"right"===this.options.detailViewAlign&&r.push(P),this.options.cardView&&r.push("</div></td>"),r.push("</tr>"),r.join("")}}},{key:"initBody",value:function(e){var i=this,n=this.getData();this.trigger("pre-body",n),this.$body=this.$el.find(">tbody"),this.$body.length||(this.$body=t("<tbody></tbody>").appendTo(this.$el)),this.options.pagination&&"server"!==this.options.sidePagination||(this.pageFrom=1,this.pageTo=n.length);var o=[],r=t(document.createDocumentFragment()),a=!1;this.autoMergeCells=Qr.checkAutoMergeCells(n.slice(this.pageFrom-1,this.pageTo));for(var s=this.pageFrom-1;s<this.pageTo;s++){var l=n[s],c=this.initRow(l,s,n,r);a=a||!!c,c&&"string"==typeof c&&(this.options.virtualScroll?o.push(c):r.append(c))}a?this.options.virtualScroll?(this.virtualScroll&&this.virtualScroll.destroy(),this.virtualScroll=new Zr({rows:o,fixedScroll:e,scrollEl:this.$tableBody[0],contentEl:this.$body[0],itemHeight:this.options.virtualScrollItemHeight,callback:function(){i.fitHeader(),i.initBodyEvent()}})):this.$body.html(r):this.$body.html('<tr class="no-records-found">'.concat(Qr.sprintf('<td colspan="%s">%s</td>',this.getVisibleFields().length+Qr.getDetailViewIndexOffset(this.options),this.options.formatNoMatches()),"</tr>")),e||this.scrollTo(0),this.initBodyEvent(),this.updateSelected(),this.initFooter(),this.resetView(),"server"!==this.options.sidePagination&&(this.options.totalRows=n.length),this.trigger("post-body",n)}},{key:"initBodyEvent",value:function(){var e=this;this.$body.find("> tr[data-index] > td").off("click dblclick").on("click dblclick",(function(i){var n=t(i.currentTarget),o=n.parent(),r=t(i.target).parents(".card-views").children(),a=t(i.target).parents(".card-view"),s=o.data("index"),l=e.data[s],c=e.options.cardView?r.index(a):n[0].cellIndex,h=e.getVisibleFields()[c-Qr.getDetailViewIndexOffset(e.options)],u=e.columns[e.fieldsColumnsIndex[h]],d=Qr.getItemField(l,h,e.options.escape);if(!n.find(".detail-icon").length){if(e.trigger("click"===i.type?"click-cell":"dbl-click-cell",h,d,l,n),e.trigger("click"===i.type?"click-row":"dbl-click-row",l,o,h),"click"===i.type&&e.options.clickToSelect&&u.clickToSelect&&!Qr.calculateObjectValue(e.options,e.options.ignoreClickToSelectOn,[i.target])){var p=o.find(Qr.sprintf('[name="%s"]',e.options.selectItemName));p.length&&p[0].click()}"click"===i.type&&e.options.detailViewByClick&&e.toggleDetailView(s,e.header.detailFormatters[e.fieldsColumnsIndex[h]])}})).off("mousedown").on("mousedown",(function(t){e.multipleSelectRowCtrlKey=t.ctrlKey||t.metaKey,e.multipleSelectRowShiftKey=t.shiftKey})),this.$body.find("> tr[data-index] > td > .detail-icon").off("click").on("click",(function(i){return i.preventDefault(),e.toggleDetailView(t(i.currentTarget).parent().parent().data("index")),!1})),this.$selectItem=this.$body.find(Qr.sprintf('[name="%s"]',this.options.selectItemName)),this.$selectItem.off("click").on("click",(function(i){i.stopImmediatePropagation();var n=t(i.currentTarget);e._toggleCheck(n.prop("checked"),n.data("index"))})),this.header.events.forEach((function(i,n){var o=i;if(o){"string"==typeof o&&(o=Qr.calculateObjectValue(null,o));var r=e.header.fields[n],a=e.getVisibleFields().indexOf(r);if(-1!==a){a+=Qr.getDetailViewIndexOffset(e.options);var s=function(i){if(!o.hasOwnProperty(i))return"continue";var n=o[i];e.$body.find(">tr:not(.no-records-found)").each((function(o,s){var l=t(s),c=l.find(e.options.cardView?".card-views>.card-view":">td").eq(a),h=i.indexOf(" "),u=i.substring(0,h),d=i.substring(h+1);c.find(d).off(u).on(u,(function(t){var i=l.data("index"),o=e.data[i],a=o[r];n.apply(e,[t,a,o,i])}))}))};for(var l in o)s(l)}}}))}},{key:"initServer",value:function(e,i,n){var o=this,r={},a=this.header.fields.indexOf(this.options.sortName),s={searchText:this.searchText,sortName:this.options.sortName,sortOrder:this.options.sortOrder};if(this.header.sortNames[a]&&(s.sortName=this.header.sortNames[a]),this.options.pagination&&"server"===this.options.sidePagination&&(s.pageSize=this.options.pageSize===this.options.formatAllRows()?this.options.totalRows:this.options.pageSize,s.pageNumber=this.options.pageNumber),n||this.options.url||this.options.ajax){if("limit"===this.options.queryParamsType&&(s={search:s.searchText,sort:s.sortName,order:s.sortOrder},this.options.pagination&&"server"===this.options.sidePagination&&(s.offset=this.options.pageSize===this.options.formatAllRows()?0:this.options.pageSize*(this.options.pageNumber-1),s.limit=this.options.pageSize===this.options.formatAllRows()?this.options.totalRows:this.options.pageSize,0===s.limit&&delete s.limit)),this.options.search&&"server"===this.options.sidePagination&&this.columns.filter((function(t){return!t.searchable})).length){s.searchable=[];var l=!0,c=!1,h=void 0;try{for(var u,d=this.columns[Symbol.iterator]();!(l=(u=d.next()).done);l=!0){var p=u.value;!p.checkbox&&p.searchable&&(this.options.visibleSearch&&p.visible||!this.options.visibleSearch)&&s.searchable.push(p.field)}}catch(t){c=!0,h=t}finally{try{l||null==d.return||d.return()}finally{if(c)throw h}}}if(Qr.isEmptyObject(this.filterColumnsPartial)||(s.filter=JSON.stringify(this.filterColumnsPartial,null)),t.extend(s,i||{}),!1!==(r=Qr.calculateObjectValue(this.options,this.options.queryParams,[s],r))){e||this.showLoading();var f=t.extend({},Qr.calculateObjectValue(null,this.options.ajaxOptions),{type:this.options.method,url:n||this.options.url,data:"application/json"===this.options.contentType&&"post"===this.options.method?JSON.stringify(r):r,cache:this.options.cache,contentType:this.options.contentType,dataType:this.options.dataType,success:function(t,i,n){var r=Qr.calculateObjectValue(o.options,o.options.responseHandler,[t,n],t);o.load(r),o.trigger("load-success",r,n&&n.status,n),e||o.hideLoading(),"server"===o.options.sidePagination&&r[o.options.totalField]>0&&!r[o.options.dataField].length&&o.updatePagination()},error:function(t){var i=[];"server"===o.options.sidePagination&&((i={})[o.options.totalField]=0,i[o.options.dataField]=[]),o.load(i),o.trigger("load-error",t&&t.status,t),e||o.$tableLoading.hide()}});return this.options.ajax?Qr.calculateObjectValue(this,this.options.ajax,[f],null):(this._xhr&&4!==this._xhr.readyState&&this._xhr.abort(),this._xhr=t.ajax(f)),r}}}},{key:"initSearchText",value:function(){if(this.options.search&&(this.searchText="",""!==this.options.searchText)){var t=Qr.getSearchInput(this);t.val(this.options.searchText),this.onSearch({currentTarget:t,firedByInitSearchText:!0})}}},{key:"getCaret",value:function(){var e=this;this.$header.find("th").each((function(i,n){t(n).find(".sortable").removeClass("desc asc").addClass(t(n).data("field")===e.options.sortName?e.options.sortOrder:"both")}))}},{key:"updateSelected",value:function(){var e=this.$selectItem.filter(":enabled").length&&this.$selectItem.filter(":enabled").length===this.$selectItem.filter(":enabled").filter(":checked").length;this.$selectAll.add(this.$selectAll_).prop("checked",e),this.$selectItem.each((function(e,i){t(i).closest("tr")[t(i).prop("checked")?"addClass":"removeClass"]("selected")}))}},{key:"updateRows",value:function(){var e=this;this.$selectItem.each((function(i,n){e.data[t(n).data("index")][e.header.stateField]=t(n).prop("checked")}))}},{key:"resetRows",value:function(){var t=!0,e=!1,i=void 0;try{for(var n,o=this.data[Symbol.iterator]();!(t=(n=o.next()).done);t=!0){var r=n.value;this.$selectAll.prop("checked",!1),this.$selectItem.prop("checked",!1),this.header.stateField&&(r[this.header.stateField]=!1)}}catch(t){e=!0,i=t}finally{try{t||null==o.return||o.return()}finally{if(e)throw i}}this.initHiddenRows()}},{key:"trigger",value:function(i){for(var n,o,r="".concat(i,".bs.table"),a=arguments.length,s=new Array(a>1?a-1:0),l=1;l<a;l++)s[l-1]=arguments[l];(n=this.options)[e.EVENTS[r]].apply(n,[].concat(s,[this])),this.$el.trigger(t.Event(r,{sender:this}),s),(o=this.options).onAll.apply(o,[r].concat([].concat(s,[this]))),this.$el.trigger(t.Event("all.bs.table",{sender:this}),[r,s])}},{key:"resetHeader",value:function(){var t=this;clearTimeout(this.timeoutId_),this.timeoutId_=setTimeout((function(){return t.fitHeader()}),this.$el.is(":hidden")?100:0)}},{key:"fitHeader",value:function(){var e=this;if(this.$el.is(":hidden"))this.timeoutId_=setTimeout((function(){return e.fitHeader()}),100);else{var i=this.$tableBody.get(0),n=i.scrollWidth>i.clientWidth&&i.scrollHeight>i.clientHeight+this.$header.outerHeight()?Qr.getScrollBarWidth():0;this.$el.css("margin-top",-this.$header.outerHeight());var o=t(":focus");if(o.length>0){var r=o.parents("th");if(r.length>0){var a=r.attr("data-field");if(void 0!==a){var s=this.$header.find("[data-field='".concat(a,"']"));s.length>0&&s.find(":input").addClass("focus-temp")}}}this.$header_=this.$header.clone(!0,!0),this.$selectAll_=this.$header_.find('[name="btSelectAll"]'),this.$tableHeader.css("margin-right",n).find("table").css("width",this.$el.outerWidth()).html("").attr("class",this.$el.attr("class")).append(this.$header_),this.$tableLoading.css("width",this.$el.outerWidth());var l=t(".focus-temp:visible:eq(0)");l.length>0&&(l.focus(),this.$header.find(".focus-temp").removeClass("focus-temp")),this.$header.find("th[data-field]").each((function(i,n){e.$header_.find(Qr.sprintf('th[data-field="%s"]',t(n).data("field"))).data(t(n).data())}));for(var c=this.getVisibleFields(),h=this.$header_.find("th"),u=this.$body.find(">tr:not(.no-records-found,.virtual-scroll-top)").eq(0);u.length&&u.find('>td[colspan]:not([colspan="1"])').length;)u=u.next();var d=u.find("> *").length;u.find("> *").each((function(i,n){var o=t(n);if(Qr.hasDetailViewIcon(e.options)&&(0===i&&"right"!==e.options.detailViewAlign||i===d-1&&"right"===e.options.detailViewAlign)){var r=h.filter(".detail"),a=r.innerWidth()-r.find(".fht-cell").width();r.find(".fht-cell").width(o.innerWidth()-a)}else{var s=i-Qr.getDetailViewIndexOffset(e.options),l=e.$header_.find(Qr.sprintf('th[data-field="%s"]',c[s]));l.length>1&&(l=t(h[o[0].cellIndex]));var u=l.innerWidth()-l.find(".fht-cell").width();l.find(".fht-cell").width(o.innerWidth()-u)}})),this.horizontalScroll(),this.trigger("post-header")}}},{key:"initFooter",value:function(){if(this.options.showFooter&&!this.options.cardView){var t=this.getData(),e=[],i="";Qr.hasDetailViewIcon(this.options)&&(i='<th class="detail"><div class="th-inner"></div><div class="fht-cell"></div></th>'),i&&"right"!==this.options.detailViewAlign&&e.push(i);var n=!0,o=!1,r=void 0;try{for(var a,s=this.columns[Symbol.iterator]();!(n=(a=s.next()).done);n=!0){var l,c,h=a.value,u=[],d={},p=Qr.sprintf(' class="%s"',h.class);if(!(!h.visible||this.footerData&&this.footerData.length>0&&!(h.field in this.footerData[0]))){if(this.options.cardView&&!h.cardVisible)return;if(l=Qr.sprintf("text-align: %s; ",h.falign?h.falign:h.align),c=Qr.sprintf("vertical-align: %s; ",h.valign),(d=Qr.calculateObjectValue(null,this.options.footerStyle,[h]))&&d.css)for(var f=0,g=Object.entries(d.css);f<g.length;f++){var v=$r(g[f],2),b=v[0],y=v[1];u.push("".concat(b,": ").concat(y))}d&&d.classes&&(p=Qr.sprintf(' class="%s"',h.class?[h.class,d.classes].join(" "):d.classes)),e.push("<th",p,Qr.sprintf(' style="%s"',l+c+u.concat().join("; ")));var m=0;this.footerData&&this.footerData.length>0&&(m=this.footerData[0]["_"+h.field+"_colspan"]||0),m&&e.push(' colspan="'.concat(m,'" ')),e.push(">"),e.push('<div class="th-inner">');var w="";this.footerData&&this.footerData.length>0&&(w=this.footerData[0][h.field]||""),e.push(Qr.calculateObjectValue(h,h.footerFormatter,[t,w],w)),e.push("</div>"),e.push('<div class="fht-cell"></div>'),e.push("</div>"),e.push("</th>")}}}catch(t){o=!0,r=t}finally{try{n||null==s.return||s.return()}finally{if(o)throw r}}i&&"right"===this.options.detailViewAlign&&e.push(i),this.options.height||this.$tableFooter.length||(this.$el.append("<tfoot><tr></tr></tfoot>"),this.$tableFooter=this.$el.find("tfoot")),this.$tableFooter.find("tr").html(e.join("")),this.trigger("post-footer",this.$tableFooter)}}},{key:"fitFooter",value:function(){var e=this;if(this.$el.is(":hidden"))setTimeout((function(){return e.fitFooter()}),100);else{var i=this.$tableBody.get(0),n=i.scrollWidth>i.clientWidth&&i.scrollHeight>i.clientHeight+this.$header.outerHeight()?Qr.getScrollBarWidth():0;this.$tableFooter.css("margin-right",n).find("table").css("width",this.$el.outerWidth()).attr("class",this.$el.attr("class"));this.getVisibleFields();var o=this.$tableFooter.find("th"),r=this.$body.find(">tr:first-child:not(.no-records-found)");for(o.find(".fht-cell").width("auto");r.length&&r.find('>td[colspan]:not([colspan="1"])').length;)r=r.next();var a=r.find("> *").length;r.find("> *").each((function(i,n){var r=t(n);if(Qr.hasDetailViewIcon(e.options)&&(0===i&&"left"===e.options.detailViewAlign||i===a-1&&"right"===e.options.detailViewAlign)){var s=o.filter(".detail"),l=s.innerWidth()-s.find(".fht-cell").width();s.find(".fht-cell").width(r.innerWidth()-l)}else{var c=o.eq(i),h=c.innerWidth()-c.find(".fht-cell").width();c.find(".fht-cell").width(r.innerWidth()-h)}})),this.horizontalScroll()}}},{key:"horizontalScroll",value:function(){var t=this;this.$tableBody.off("scroll").on("scroll",(function(){var e=t.$tableBody.scrollLeft();t.options.showHeader&&t.options.height&&t.$tableHeader.scrollLeft(e),t.options.showFooter&&!t.options.cardView&&t.$tableFooter.scrollLeft(e),t.trigger("scroll-body",t.$tableBody)}))}},{key:"getVisibleFields",value:function(){var t=[],e=!0,i=!1,n=void 0;try{for(var o,r=this.header.fields[Symbol.iterator]();!(e=(o=r.next()).done);e=!0){var a=o.value,s=this.columns[this.fieldsColumnsIndex[a]];s&&s.visible&&t.push(a)}}catch(t){i=!0,n=t}finally{try{e||null==r.return||r.return()}finally{if(i)throw n}}return t}},{key:"initHiddenRows",value:function(){this.hiddenRows=[]}},{key:"getOptions",value:function(){var e=t.extend({},this.options);return delete e.data,t.extend(!0,{},e)}},{key:"refreshOptions",value:function(e){Qr.compareObjects(this.options,e,!0)||(this.options=t.extend(this.options,e),this.trigger("refresh-options",this.options),this.destroy(),this.init())}},{key:"getData",value:function(t){var e=this,i=this.options.data;if(!this.searchText&&!this.options.customSearch&&void 0===this.options.sortName&&Qr.isEmptyObject(this.filterColumns)&&Qr.isEmptyObject(this.filterColumnsPartial)||t&&t.unfiltered||(i=this.data),t&&t.useCurrentPage&&(i=i.slice(this.pageFrom-1,this.pageTo)),t&&!t.includeHiddenRows){var n=this.getHiddenRows();i=i.filter((function(t){return-1===Qr.findIndex(n,t)}))}return t&&t.formatted&&i.forEach((function(t){for(var i=0,n=Object.entries(t);i<n.length;i++){var o=$r(n[i],2),r=o[0],a=o[1],s=e.columns[e.fieldsColumnsIndex[r]];if(!s)return;t[r]=Qr.calculateObjectValue(s,e.header.formatters[s.fieldIndex],[a,t,t.index,s.field],a)}})),i}},{key:"getSelections",value:function(){var t=this;return this.options.data.filter((function(e){return!0===e[t.header.stateField]}))}},{key:"load",value:function(t){var e,i=t;this.options.pagination&&"server"===this.options.sidePagination&&(this.options.totalRows=i[this.options.totalField],this.options.totalNotFiltered=i[this.options.totalNotFilteredField],this.footerData=i[this.options.footerField]?[i[this.options.footerField]]:void 0),e=i.fixedScroll,i=Array.isArray(i)?i:i[this.options.dataField],this.initData(i),this.initSearch(),this.initPagination(),this.initBody(e)}},{key:"append",value:function(t){this.initData(t,"append"),this.initSearch(),this.initPagination(),this.initSort(),this.initBody(!0)}},{key:"prepend",value:function(t){this.initData(t,"prepend"),this.initSearch(),this.initPagination(),this.initSort(),this.initBody(!0)}},{key:"remove",value:function(t){var e,i,n=this.options.data.length;if(t.hasOwnProperty("field")&&t.hasOwnProperty("values")){for(e=n-1;e>=0;e--){((i=this.options.data[e]).hasOwnProperty(t.field)||"$index"===t.field)&&((i.hasOwnProperty(t.field)||"$index"!==t.field?t.values.includes(i[t.field]):t.values.includes(e))&&(this.options.data.splice(e,1),"server"===this.options.sidePagination&&(this.options.totalRows-=1)))}n!==this.options.data.length&&(this.initSearch(),this.initPagination(),this.initSort(),this.initBody(!0))}}},{key:"removeAll",value:function(){this.options.data.length>0&&(this.options.data.splice(0,this.options.data.length),this.initSearch(),this.initPagination(),this.initBody(!0))}},{key:"insertRow",value:function(t){t.hasOwnProperty("index")&&t.hasOwnProperty("row")&&(this.options.data.splice(t.index,0,t.row),this.initSearch(),this.initPagination(),this.initSort(),this.initBody(!0))}},{key:"updateRow",value:function(e){var i=Array.isArray(e)?e:[e],n=!0,o=!1,r=void 0;try{for(var a,s=i[Symbol.iterator]();!(n=(a=s.next()).done);n=!0){var l=a.value;l.hasOwnProperty("index")&&l.hasOwnProperty("row")&&(l.hasOwnProperty("replace")&&l.replace?this.options.data[l.index]=l.row:t.extend(this.options.data[l.index],l.row))}}catch(t){o=!0,r=t}finally{try{n||null==s.return||s.return()}finally{if(o)throw r}}this.initSearch(),this.initPagination(),this.initSort(),this.initBody(!0)}},{key:"getRowByUniqueId",value:function(t){var e,i,n,o=this.options.uniqueId,r=t,a=null;for(e=this.options.data.length-1;e>=0;e--){if((i=this.options.data[e]).hasOwnProperty(o))n=i[o];else{if(!i._data||!i._data.hasOwnProperty(o))continue;n=i._data[o]}if("string"==typeof n?r=r.toString():"number"==typeof n&&(Number(n)===n&&n%1==0?r=parseInt(r):n===Number(n)&&0!==n&&(r=parseFloat(r))),n===r){a=i;break}}return a}},{key:"updateByUniqueId",value:function(e){var i=Array.isArray(e)?e:[e],n=!0,o=!1,r=void 0;try{for(var a,s=i[Symbol.iterator]();!(n=(a=s.next()).done);n=!0){var l=a.value;if(l.hasOwnProperty("id")&&l.hasOwnProperty("row")){var c=this.options.data.indexOf(this.getRowByUniqueId(l.id));-1!==c&&(l.hasOwnProperty("replace")&&l.replace?this.options.data[c]=l.row:t.extend(this.options.data[c],l.row))}}}catch(t){o=!0,r=t}finally{try{n||null==s.return||s.return()}finally{if(o)throw r}}this.initSearch(),this.initPagination(),this.initSort(),this.initBody(!0)}},{key:"removeByUniqueId",value:function(t){var e=this.options.data.length,i=this.getRowByUniqueId(t);i&&this.options.data.splice(this.options.data.indexOf(i),1),e!==this.options.data.length&&(this.initSearch(),this.initPagination(),this.initBody(!0))}},{key:"updateCell",value:function(t){t.hasOwnProperty("index")&&t.hasOwnProperty("field")&&t.hasOwnProperty("value")&&(this.data[t.index][t.field]=t.value,!1!==t.reinit&&(this.initSort(),this.initBody(!0)))}},{key:"updateCellByUniqueId",value:function(t){var e=this;(Array.isArray(t)?t:[t]).forEach((function(t){var i=t.id,n=t.field,o=t.value,r=e.options.data.indexOf(e.getRowByUniqueId(i));-1!==r&&(e.options.data[r][n]=o)})),!1!==t.reinit&&(this.initSort(),this.initBody(!0))}},{key:"showRow",value:function(t){this._toggleRow(t,!0)}},{key:"hideRow",value:function(t){this._toggleRow(t,!1)}},{key:"_toggleRow",value:function(t,e){var i;if(t.hasOwnProperty("index")?i=this.getData()[t.index]:t.hasOwnProperty("uniqueId")&&(i=this.getRowByUniqueId(t.uniqueId)),i){var n=Qr.findIndex(this.hiddenRows,i);e||-1!==n?e&&n>-1&&this.hiddenRows.splice(n,1):this.hiddenRows.push(i),this.initBody(!0),this.initPagination()}}},{key:"getHiddenRows",value:function(t){if(t)return this.initHiddenRows(),this.initBody(!0),void this.initPagination();var e=this.getData(),i=[],n=!0,o=!1,r=void 0;try{for(var a,s=e[Symbol.iterator]();!(n=(a=s.next()).done);n=!0){var l=a.value;this.hiddenRows.includes(l)&&i.push(l)}}catch(t){o=!0,r=t}finally{try{n||null==s.return||s.return()}finally{if(o)throw r}}return this.hiddenRows=i,i}},{key:"showColumn",value:function(t){var e=this;(Array.isArray(t)?t:[t]).forEach((function(t){e._toggleColumn(e.fieldsColumnsIndex[t],!0,!0)}))}},{key:"hideColumn",value:function(t){var e=this;(Array.isArray(t)?t:[t]).forEach((function(t){e._toggleColumn(e.fieldsColumnsIndex[t],!1,!0)}))}},{key:"_toggleColumn",value:function(t,e,i){if(-1!==t&&this.columns[t].visible!==e&&(this.columns[t].visible=e,this.initHeader(),this.initSearch(),this.initPagination(),this.initBody(),this.options.showColumns)){var n=this.$toolbar.find('.keep-open input:not(".toggle-all")').prop("disabled",!1);i&&n.filter(Qr.sprintf('[value="%s"]',t)).prop("checked",e),n.filter(":checked").length<=this.options.minimumCountColumns&&n.filter(":checked").prop("disabled",!0)}}},{key:"getVisibleColumns",value:function(){var t=this;return this.columns.filter((function(e){return e.visible&&!t.isSelectionColumn(e)}))}},{key:"getHiddenColumns",value:function(){return this.columns.filter((function(t){return!t.visible}))}},{key:"isSelectionColumn",value:function(t){return t.radio||t.checkbox}},{key:"showAllColumns",value:function(){this._toggleAllColumns(!0)}},{key:"hideAllColumns",value:function(){this._toggleAllColumns(!1)}},{key:"_toggleAllColumns",value:function(e){var i=this,n=!0,o=!1,r=void 0;try{for(var a,s=this.columns.slice().reverse()[Symbol.iterator]();!(n=(a=s.next()).done);n=!0){var l=a.value;if(l.switchable){if(!e&&this.options.showColumns&&this.getVisibleColumns().length===this.options.minimumCountColumns)continue;l.visible=e}}}catch(t){o=!0,r=t}finally{try{n||null==s.return||s.return()}finally{if(o)throw r}}if(this.initHeader(),this.initSearch(),this.initPagination(),this.initBody(),this.options.showColumns){var c=this.$toolbar.find('.keep-open input[type="checkbox"]:not(".toggle-all")').prop("disabled",!1);e?c.prop("checked",e):c.get().reverse().forEach((function(n){c.filter(":checked").length>i.options.minimumCountColumns&&t(n).prop("checked",e)})),c.filter(":checked").length<=this.options.minimumCountColumns&&c.filter(":checked").prop("disabled",!0)}}},{key:"mergeCells",value:function(t){var e,i,n=t.index,o=this.getVisibleFields().indexOf(t.field),r=t.rowspan||1,a=t.colspan||1,s=this.$body.find(">tr");o+=Qr.getDetailViewIndexOffset(this.options);var l=s.eq(n).find(">td").eq(o);if(!(n<0||o<0||n>=this.data.length)){for(e=n;e<n+r;e++)for(i=o;i<o+a;i++)s.eq(e).find(">td").eq(i).hide();l.attr("rowspan",r).attr("colspan",a).show()}}},{key:"checkAll",value:function(){this._toggleCheckAll(!0)}},{key:"uncheckAll",value:function(){this._toggleCheckAll(!1)}},{key:"_toggleCheckAll",value:function(t){var e=this.getSelections();this.$selectAll.add(this.$selectAll_).prop("checked",t),this.$selectItem.filter(":enabled").prop("checked",t),this.updateRows(),this.updateSelected();var i=this.getSelections();t?this.trigger("check-all",i,e):this.trigger("uncheck-all",i,e)}},{key:"checkInvert",value:function(){var e=this.$selectItem.filter(":enabled"),i=e.filter(":checked");e.each((function(e,i){t(i).prop("checked",!t(i).prop("checked"))})),this.updateRows(),this.updateSelected(),this.trigger("uncheck-some",i),i=this.getSelections(),this.trigger("check-some",i)}},{key:"check",value:function(t){this._toggleCheck(!0,t)}},{key:"uncheck",value:function(t){this._toggleCheck(!1,t)}},{key:"_toggleCheck",value:function(t,e){var i=this.$selectItem.filter('[data-index="'.concat(e,'"]')),n=this.options.data[e];if(i.is(":radio")||this.options.singleSelect||this.options.multipleSelectRow&&!this.multipleSelectRowCtrlKey&&!this.multipleSelectRowShiftKey){var o=!0,r=!1,a=void 0;try{for(var s,l=this.options.data[Symbol.iterator]();!(o=(s=l.next()).done);o=!0){s.value[this.header.stateField]=!1}}catch(t){r=!0,a=t}finally{try{o||null==l.return||l.return()}finally{if(r)throw a}}this.$selectItem.filter(":checked").not(i).prop("checked",!1)}if(n[this.header.stateField]=t,this.options.multipleSelectRow){if(this.multipleSelectRowShiftKey&&this.multipleSelectRowLastSelectedIndex>=0)for(var c=[this.multipleSelectRowLastSelectedIndex,e].sort(),h=c[0]+1;h<c[1];h++)this.data[h][this.header.stateField]=!0,this.$selectItem.filter('[data-index="'.concat(h,'"]')).prop("checked",!0);this.multipleSelectRowCtrlKey=!1,this.multipleSelectRowShiftKey=!1,this.multipleSelectRowLastSelectedIndex=t?e:-1}i.prop("checked",t),this.updateSelected(),this.trigger(t?"check":"uncheck",this.data[e],i)}},{key:"checkBy",value:function(t){this._toggleCheckBy(!0,t)}},{key:"uncheckBy",value:function(t){this._toggleCheckBy(!1,t)}},{key:"_toggleCheckBy",value:function(t,e){var i=this;if(e.hasOwnProperty("field")&&e.hasOwnProperty("values")){var n=[];this.data.forEach((function(o,r){if(!o.hasOwnProperty(e.field))return!1;if(e.values.includes(o[e.field])){var a=i.$selectItem.filter(":enabled").filter(Qr.sprintf('[data-index="%s"]',r));if(!(a=t?a.not(":checked"):a.filter(":checked")).length)return;a.prop("checked",t),o[i.header.stateField]=t,n.push(o),i.trigger(t?"check":"uncheck",o,a)}})),this.updateSelected(),this.trigger(t?"check-some":"uncheck-some",n)}}},{key:"refresh",value:function(t){t&&t.url&&(this.options.url=t.url),t&&t.pageNumber&&(this.options.pageNumber=t.pageNumber),t&&t.pageSize&&(this.options.pageSize=t.pageSize),this.trigger("refresh",this.initServer(t&&t.silent,t&&t.query,t&&t.url))}},{key:"destroy",value:function(){this.$el.insertBefore(this.$container),t(this.options.toolbar).insertBefore(this.$el),this.$container.next().remove(),this.$container.remove(),this.$el.html(this.$el_.html()).css("margin-top","0").attr("class",this.$el_.attr("class")||"")}},{key:"resetView",value:function(t){var e=0;if(t&&t.height&&(this.options.height=t.height),this.$selectAll.prop("checked",this.$selectItem.length>0&&this.$selectItem.length===this.$selectItem.filter(":checked").length),this.$tableContainer.toggleClass("has-card-view",this.options.cardView),!this.options.cardView&&this.options.showHeader&&this.options.height?(this.$tableHeader.show(),this.resetHeader(),e+=this.$header.outerHeight(!0)+1):(this.$tableHeader.hide(),this.trigger("post-header")),!this.options.cardView&&this.options.showFooter&&(this.$tableFooter.show(),this.fitFooter(),this.options.height&&(e+=this.$tableFooter.outerHeight(!0))),this.$container.hasClass("fullscreen"))this.$tableContainer.css("height",""),this.$tableContainer.css("width","");else if(this.options.height){this.$tableBorder&&(this.$tableBorder.css("width",""),this.$tableBorder.css("height",""));var i=this.$toolbar.outerHeight(!0),n=this.$pagination.outerHeight(!0),o=this.options.height-i-n,r=this.$tableBody.find(">table"),a=r.outerHeight();if(this.$tableContainer.css("height","".concat(o,"px")),this.$tableBorder&&r.is(":visible")){var s=o-a-2;this.$tableBody[0].scrollWidth-this.$tableBody.innerWidth()&&(s-=Qr.getScrollBarWidth()),this.$tableBorder.css("width","".concat(r.outerWidth(),"px")),this.$tableBorder.css("height","".concat(s,"px"))}}this.options.cardView?(this.$el.css("margin-top","0"),this.$tableContainer.css("padding-bottom","0"),this.$tableFooter.hide()):(this.getCaret(),this.$tableContainer.css("padding-bottom","".concat(e,"px"))),this.trigger("reset-view")}},{key:"showLoading",value:function(){this.$tableLoading.toggleClass("open",!0);var t=this.options.loadingFontSize;"auto"===this.options.loadingFontSize&&(t=.04*this.$tableLoading.width(),t=Math.max(12,t),t=Math.min(32,t),t="".concat(t,"px")),this.$tableLoading.find(".loading-text").css("font-size",t)}},{key:"hideLoading",value:function(){this.$tableLoading.toggleClass("open",!1)}},{key:"togglePagination",value:function(){this.options.pagination=!this.options.pagination;var t=this.options.showButtonIcons?this.options.pagination?this.options.icons.paginationSwitchDown:this.options.icons.paginationSwitchUp:"",e=this.options.showButtonText?this.options.pagination?this.options.formatPaginationSwitchUp():this.options.formatPaginationSwitchDown():"";this.$toolbar.find('button[name="paginationSwitch"]').html(Qr.sprintf(this.constants.html.icon,this.options.iconsPrefix,t)+" "+e),this.updatePagination()}},{key:"toggleFullscreen",value:function(){this.$el.closest(".bootstrap-table").toggleClass("fullscreen"),this.resetView()}},{key:"toggleView",value:function(){this.options.cardView=!this.options.cardView,this.initHeader();var t=this.options.showButtonIcons?this.options.cardView?this.options.icons.toggleOn:this.options.icons.toggleOff:"",e=this.options.showButtonText?this.options.cardView?this.options.formatToggleOff():this.options.formatToggleOn():"";this.$toolbar.find('button[name="toggle"]').html(Qr.sprintf(this.constants.html.icon,this.options.iconsPrefix,t)+" "+e),this.initBody(),this.trigger("toggle",this.options.cardView)}},{key:"resetSearch",value:function(t){var e=Qr.getSearchInput(this);e.val(t||""),this.onSearch({currentTarget:e})}},{key:"filterBy",value:function(e,i){this.filterOptions=Qr.isEmptyObject(i)?this.options.filterOptions:t.extend(this.options.filterOptions,i),this.filterColumns=Qr.isEmptyObject(e)?{}:e,this.options.pageNumber=1,this.initSearch(),this.updatePagination()}},{key:"scrollTo",value:function(e){var i={unit:"px",value:0};"object"===Pr(e)?i=Object.assign(i,e):"string"==typeof e&&"bottom"===e?i.value=this.$tableBody[0].scrollHeight:"string"!=typeof e&&"number"!=typeof e||(i.value=e);var n=i.value;"rows"===i.unit&&(n=0,this.$body.find("> tr:lt(".concat(i.value,")")).each((function(e,i){n+=t(i).outerHeight(!0)}))),this.$tableBody.scrollTop(n)}},{key:"getScrollPosition",value:function(){return this.$tableBody.scrollTop()}},{key:"selectPage",value:function(t){t>0&&t<=this.options.totalPages&&(this.options.pageNumber=t,this.updatePagination())}},{key:"prevPage",value:function(){this.options.pageNumber>1&&(this.options.pageNumber--,this.updatePagination())}},{key:"nextPage",value:function(){this.options.pageNumber<this.options.totalPages&&(this.options.pageNumber++,this.updatePagination())}},{key:"toggleDetailView",value:function(t,e){this.$body.find(Qr.sprintf('> tr[data-index="%s"]',t)).next().is("tr.detail-view")?this.collapseRow(t):this.expandRow(t,e),this.resetView()}},{key:"expandRow",value:function(t,e){var i=this.data[t],n=this.$body.find(Qr.sprintf('> tr[data-index="%s"][data-has-detail-view]',t));if(!n.next().is("tr.detail-view")){this.options.detailViewIcon&&n.find("a.detail-icon").html(Qr.sprintf(this.constants.html.icon,this.options.iconsPrefix,this.options.icons.detailClose)),n.after(Qr.sprintf('<tr class="detail-view"><td colspan="%s"></td></tr>',n.children("td").length));var o=n.next().find("td"),r=e||this.options.detailFormatter,a=Qr.calculateObjectValue(this.options,r,[t,i,o],"");1===o.length&&o.append(a),this.trigger("expand-row",t,i,o)}}},{key:"expandRowByUniqueId",value:function(t){var e=this.getRowByUniqueId(t);e&&this.expandRow(this.data.indexOf(e))}},{key:"collapseRow",value:function(t){var e=this.data[t],i=this.$body.find(Qr.sprintf('> tr[data-index="%s"][data-has-detail-view]',t));i.next().is("tr.detail-view")&&(this.options.detailViewIcon&&i.find("a.detail-icon").html(Qr.sprintf(this.constants.html.icon,this.options.iconsPrefix,this.options.icons.detailOpen)),this.trigger("collapse-row",t,e,i.next()),i.next().remove())}},{key:"collapseRowByUniqueId",value:function(t){var e=this.getRowByUniqueId(t);e&&this.collapseRow(this.data.indexOf(e))}},{key:"expandAllRows",value:function(){for(var e=this.$body.find("> tr[data-index][data-has-detail-view]"),i=0;i<e.length;i++)this.expandRow(t(e[i]).data("index"))}},{key:"collapseAllRows",value:function(){for(var e=this.$body.find("> tr[data-index][data-has-detail-view]"),i=0;i<e.length;i++)this.collapseRow(t(e[i]).data("index"))}},{key:"updateColumnTitle",value:function(e){e.hasOwnProperty("field")&&e.hasOwnProperty("title")&&(this.columns[this.fieldsColumnsIndex[e.field]].title=this.options.escape?Qr.escapeHTML(e.title):e.title,this.columns[this.fieldsColumnsIndex[e.field]].visible&&(void 0!==this.options.height?this.$tableHeader:this.$header).find("th[data-field]").each((function(i,n){if(t(n).data("field")===e.field)return t(t(n).find(".th-inner")[0]).text(e.title),!1})))}},{key:"updateFormatText",value:function(t,e){/^format/.test(t)&&this.options[t]&&("string"==typeof e?this.options[t]=function(){return e}:"function"==typeof e&&(this.options[t]=e),this.initToolbar(),this.initPagination(),this.initBody())}}]),e}();return ta.VERSION=Br.VERSION,ta.DEFAULTS=Br.DEFAULTS,ta.LOCALES=Br.LOCALES,ta.COLUMN_DEFAULTS=Br.COLUMN_DEFAULTS,ta.METHODS=Br.METHODS,ta.EVENTS=Br.EVENTS,t.BootstrapTable=ta,t.fn.bootstrapTable=function(e){for(var i=arguments.length,n=new Array(i>1?i-1:0),o=1;o<i;o++)n[o-1]=arguments[o];var r;return this.each((function(i,o){var a=t(o).data("bootstrap.table"),s=t.extend({},ta.DEFAULTS,t(o).data(),"object"===Pr(e)&&e);if("string"==typeof e){var l;if(!Br.METHODS.includes(e))throw new Error("Unknown method: ".concat(e));if(!a)return;r=(l=a)[e].apply(l,n),"destroy"===e&&t(o).removeData("bootstrap.table")}a||(a=new t.BootstrapTable(o,s),t(o).data("bootstrap.table",a),a.init())})),void 0===r?this:r},t.fn.bootstrapTable.Constructor=ta,t.fn.bootstrapTable.theme=Br.THEME,t.fn.bootstrapTable.VERSION=Br.VERSION,t.fn.bootstrapTable.defaults=ta.DEFAULTS,t.fn.bootstrapTable.columnDefaults=ta.COLUMN_DEFAULTS,t.fn.bootstrapTable.events=ta.EVENTS,t.fn.bootstrapTable.locales=ta.LOCALES,t.fn.bootstrapTable.methods=ta.METHODS,t.fn.bootstrapTable.utils=Qr,t((function(){t('[data-toggle="table"]').bootstrapTable()})),ta}));
/**
 * @author zhixin wen <wenzhixin2010@gmail.com>
 */
const Utils=$.fn.bootstrapTable.utils,PIXEL_STEP=10,LINE_HEIGHT=40,PAGE_HEIGHT=800;function normalizeWheel(i){let e=0,t=0,s=0,d=0;return"detail"in i&&(t=i.detail),"wheelDelta"in i&&(t=-i.wheelDelta/120),"wheelDeltaY"in i&&(t=-i.wheelDeltaY/120),"wheelDeltaX"in i&&(e=-i.wheelDeltaX/120),"axis"in i&&i.axis===i.HORIZONTAL_AXIS&&(e=t,t=0),s=e*PIXEL_STEP,d=t*PIXEL_STEP,"deltaY"in i&&(d=i.deltaY),"deltaX"in i&&(s=i.deltaX),(s||d)&&i.deltaMode&&(1===i.deltaMode?(s*=LINE_HEIGHT,d*=LINE_HEIGHT):(s*=PAGE_HEIGHT,d*=PAGE_HEIGHT)),s&&!e&&(e=s<1?-1:1),d&&!t&&(t=d<1?-1:1),{spinX:e,spinY:t,pixelX:s,pixelY:d}}$.extend($.fn.bootstrapTable.defaults,{fixedColumns:!1,fixedNumber:0,fixedRightNumber:0}),$.BootstrapTable=class extends $.BootstrapTable{fixedColumnsSupported(){return this.options.fixedColumns&&!this.options.detailView&&!this.options.cardView}initContainer(){super.initContainer(),this.fixedColumnsSupported()&&(this.options.fixedNumber&&(this.$tableContainer.append('<div class="fixed-columns"></div>'),this.$fixedColumns=this.$tableContainer.find(".fixed-columns")),this.options.fixedRightNumber&&(this.$tableContainer.append('<div class="fixed-columns-right"></div>'),this.$fixedColumnsRight=this.$tableContainer.find(".fixed-columns-right")))}initBody(...i){super.initBody(...i),this.$fixedColumns&&this.$fixedColumns.length&&this.$fixedColumns.toggle(this.fixedColumnsSupported()),this.$fixedColumnsRight&&this.$fixedColumnsRight.length&&this.$fixedColumnsRight.toggle(this.fixedColumnsSupported()),this.fixedColumnsSupported()&&(this.options.showHeader&&this.options.height||(this.initFixedColumnsBody(),this.initFixedColumnsEvents()))}trigger(...i){super.trigger(...i),this.fixedColumnsSupported()&&("post-header"===i[0]?this.initFixedColumnsHeader():"scroll-body"===i[0]&&(this.needFixedColumns&&this.options.fixedNumber&&this.$fixedBody.scrollTop(this.$tableBody.scrollTop()),this.needFixedColumns&&this.options.fixedRightNumber&&this.$fixedBodyRight.scrollTop(this.$tableBody.scrollTop())))}updateSelected(){super.updateSelected(),this.fixedColumnsSupported()&&this.$tableBody.find("tr").each((i,e)=>{const t=$(e),s=t.data("index"),d=t.attr("class"),o=`[name="${this.options.selectItemName}"]`,h=t.find(o);if(void 0===typeof s)return;const n=(i,e)=>{const t=e.find(`tr[data-index="${s}"]`);t.attr("class",d),h.length&&t.find(o).prop("checked",h.prop("checked")),this.$selectAll.length&&i.add(e).find('[name="btSelectAll"]').prop("checked",this.$selectAll.prop("checked"))};this.$fixedBody&&this.options.fixedNumber&&n(this.$fixedHeader,this.$fixedBody),this.$fixedBodyRight&&this.options.fixedRightNumber&&n(this.$fixedHeaderRight,this.$fixedBodyRight)})}hideLoading(){super.hideLoading(),this.needFixedColumns&&this.options.fixedNumber&&this.$fixedColumns.find(".fixed-table-loading").hide(),this.needFixedColumns&&this.options.fixedRightNumber&&this.$fixedColumnsRight.find(".fixed-table-loading").hide()}initFixedColumnsHeader(){this.options.height?this.needFixedColumns=this.$tableHeader.outerWidth(!0)<this.$tableHeader.find("table").outerWidth(!0):this.needFixedColumns=this.$tableBody.outerWidth(!0)<this.$tableBody.find("table").outerWidth(!0);const i=(i,e)=>(i.find(".fixed-table-header").remove(),i.append(this.$tableHeader.clone(!0)),i.css({width:this.getFixedColumnsWidth(e)}),i.find(".fixed-table-header"));this.needFixedColumns&&this.options.fixedNumber?(this.$fixedHeader=i(this.$fixedColumns),this.$fixedHeader.css("margin-right","")):this.$fixedColumns&&this.$fixedColumns.html("").css("width",""),this.needFixedColumns&&this.options.fixedRightNumber?(this.$fixedHeaderRight=i(this.$fixedColumnsRight,!0),this.$fixedHeaderRight.scrollLeft(this.$fixedHeaderRight.find("table").width())):this.$fixedColumnsRight&&this.$fixedColumnsRight.html("").css("width",""),this.initFixedColumnsBody(),this.initFixedColumnsEvents()}initFixedColumnsBody(){const i=(i,e)=>{i.find(".fixed-table-body").remove(),i.append(this.$tableBody.clone(!0));const t=i.find(".fixed-table-body"),s=this.$tableBody.get(0),d=s.scrollWidth>s.clientWidth?Utils.getScrollBarWidth():0,o=this.$tableContainer.outerHeight(!0)-d-1;return i.css({height:o}),t.css({height:o-e.height()}),t};this.needFixedColumns&&this.options.fixedNumber&&(this.$fixedBody=i(this.$fixedColumns,this.$fixedHeader)),this.needFixedColumns&&this.options.fixedRightNumber&&(this.$fixedBodyRight=i(this.$fixedColumnsRight,this.$fixedHeaderRight),this.$fixedBodyRight.scrollLeft(this.$fixedBodyRight.find("table").width()),this.$fixedBodyRight.css("overflow-y",this.options.height?"auto":"hidden"))}getFixedColumnsWidth(i){let e=this.getVisibleFields(),t=0,s=this.options.fixedNumber,d=0;i&&(e=e.reverse(),s=this.options.fixedRightNumber,d=parseInt(this.$tableHeader.css("margin-right"),10));for(let i=0;i<s;i++)t+=this.$header.find(`th[data-field="${e[i]}"]`).outerWidth(!0);return t+d+1}initFixedColumnsEvents(){const i=(i,e)=>{const t=`tr[data-index="${$(i.currentTarget).data("index")}"]`;let s=this.$tableBody.find(t);this.$fixedBody&&(s=s.add(this.$fixedBody.find(t))),this.$fixedBodyRight&&(s=s.add(this.$fixedBodyRight.find(t))),s.css("background-color",e?$(i.currentTarget).css("background-color"):"")};this.$tableBody.find("tr").hover(e=>{i(e,!0)},e=>{i(e,!1)});const e="undefined"!=typeof navigator&&navigator.userAgent.toLowerCase().indexOf("firefox")>-1?"DOMMouseScroll":"mousewheel",t=(i,e)=>{const t=normalizeWheel(i),s=Math.ceil(t.pixelY),d=this.$tableBody.scrollTop()+s;(s<0&&d>0||s>0&&d<e.scrollHeight-e.clientHeight)&&i.preventDefault(),this.$tableBody.scrollTop(d),this.$fixedBody&&this.$fixedBody.scrollTop(d),this.$fixedBodyRight&&this.$fixedBodyRight.scrollTop(d)};this.needFixedColumns&&this.options.fixedNumber&&(this.$fixedBody.find("tr").hover(e=>{i(e,!0)},e=>{i(e,!1)}),this.$fixedBody[0].addEventListener(e,i=>{t(i,this.$fixedBody[0])})),this.needFixedColumns&&this.options.fixedRightNumber&&(this.$fixedBodyRight.find("tr").hover(e=>{i(e,!0)},e=>{i(e,!1)}),this.$fixedBodyRight.off("scroll").on("scroll",()=>{const i=this.$fixedBodyRight.scrollTop();this.$tableBody.scrollTop(i),this.$fixedBody&&this.$fixedBody.scrollTop(i)})),this.options.filterControl&&$(this.$fixedColumns).off("keyup change").on("keyup change",i=>{const e=$(i.target),t=e.val(),s=e.parents("th").data("field"),d=this.$header.find(`th[data-field="${s}"]`);if(e.is("input"))d.find("input").val(t);else if(e.is("select")){const i=d.find("select");i.find("option[selected]").removeAttr("selected"),i.find(`option[value="${t}"]`).attr("selected",!0)}this.triggerSearch()})}renderStickyHeader(){if(this.options.stickyHeader&&(this.$stickyContainer=this.$container.find(".sticky-header-container"),super.renderStickyHeader(),this.needFixedColumns&&this.options.fixedNumber&&this.$fixedColumns.css("z-index",101).find(".sticky-header-container").css("right","").width(this.$fixedColumns.outerWidth()),this.needFixedColumns&&this.options.fixedRightNumber)){const i=this.$fixedColumnsRight.find(".sticky-header-container");this.$fixedColumnsRight.css("z-index",101),i.css("left","").scrollLeft(i.find(".table").outerWidth()).width(this.$fixedColumnsRight.outerWidth())}}matchPositionX(){this.options.stickyHeader&&this.$stickyContainer.eq(0).scrollLeft(this.$tableBody.scrollLeft())}};
