# Supplementary material for: Detection and Validation of Circular DNA Fragments Using Nanopore Sequencing
Source: Front Genet. 2022 May 30;13:867018. doi: 10.3389/fgene.2022.867018 (PMC9195511; doi:10.3389/fgene.2022.867018)
Supplement: Supplementary file 2 [file DataSheet1.ZIP › example_report/data/raw/85e24231b9778fcefd9b85abbb3f584123cba2703047e5c2f9fd4d35f7bebfad/js/csv_report.js]

$(document).ready(function() {
    $('.table-container').show();
    $('.loading').hide();
    $(function () {
        $('[data-toggle="tooltip"]').tooltip()
    });
    $(function () {
    $('[data-toggle="popover"]').popover()
    });
    $('#table').bootstrapTable( 'resetView' , {height: window.innerHeight - 200} );
    $('.modal').on('shown.bs.modal', function () {
        window.dispatchEvent(new Event('resize'));
    });
    var decompressed = JSON.parse(LZString.decompressFromUTF16(data));

    var format = {
    "breakpoint_seq": function format(value) {
        var primer_blast_url = `https://www.ncbi.nlm.nih.gov/tools/primer-blast/index.cgi?LINK_LOC=bookmark&INPUT_SEQUENCE=${value}&PRIMER5_END=900&PRIMER3_START=1100&PRIMER_PRODUCT_MIN=200&PRIMER_PRODUCT_MAX=1200&ORGANISM=Homo%20sapiens&NEWWIN=on&NEWWIN=on&SHOW_SVIEWER=true`;
        var seq = "…" + value.substring(value.length / 2 - 10, value.length / 2 + 10) + "…";
        var link = `<a data-toggle="tooltip" data-placement="top" title="primer-blast" href="${primer_blast_url}">${seq}</a>`;
        return link;
    },
    "EVENT": function format(value) {
        var filename = value.replace("_circle_", "_");
        var link = `<a data-toggle="tooltip" data-placement="top" title="QC plot" href='../qc_plots/${filename}.html' target='_blank'>${value}</a>`;
        return link;
    },
    "GENES": function format(value) {
        $(function () {
            $('[data-toggle="tooltip"]').tooltip()
        });
            let genes = value.split(";");
            let rows = "";
            for (let g of genes) {
                rows = `${rows}<tr><td><a data-toggle="tooltip" title="Linkout to genecards" href="https://www.genecards.org/cgi-bin/carddisp.pl?gene=${g}" target="_blank">${g}</a></td></tr>`;
            };
            let table = `<div style="overflow-y: auto; max-height: 30vh; min-width: 140px;"><table class="table"><thead><tr><th scope="col">Genes</th></tr></thead><tbody>${rows}</tbody></table></div>`;
            let button = `<a href='#' tabindex='0' class='btn btn-primary' role='button' data-toggle='popover' data-placement="left" data-trigger='focus' data-html='true' data-content='${table}'><svg xmlns="http://www.w3.org/2000/svg" width="16" height="16" fill="currentColor" class="bi bi-table" viewBox="0 0 16 16">
    <path d="M0 2a2 2 0 0 1 2-2h12a2 2 0 0 1 2 2v12a2 2 0 0 1-2 2H2a2 2 0 0 1-2-2V2zm15 2h-4v3h4V4zm0 4h-4v3h4V8zm0 4h-4v3h3a1 1 0 0 0 1-1v-2zm-5 3v-3H6v3h4zm-5 0v-3H1v2a1 1 0 0 0 1 1h3zm-4-4h4V8H1v3zm0-4h4V4H1v3zm5-3v3h4V4H6zm4 4H6v3h4V8z"/>
</svg></a>`;
            return button;
    },
    "gene_helper": function format(value) {
        $(function () {
            $('[data-toggle="tooltip"]').tooltip()
        });
            let genes = value.split(";");
            let rows = "";
            for (let g of genes) {
                rows = `${rows}<tr><td><a data-toggle="tooltip" title="Linkout to genecards" href="https://www.genecards.org/cgi-bin/carddisp.pl?gene=${g}" target="_blank">${g}</a></td></tr>`;
            };
            let table = `<div style="overflow-y: auto; max-height: 30vh; min-width: 140px;"><table class="table"><thead><tr><th scope="col">Genes</th></tr></thead><tbody>${rows}</tbody></table></div>`;
            let button = `<a href='#' tabindex='0' class='btn btn-primary' role='button' data-toggle='popover' data-placement="left" data-trigger='focus' data-html='true' data-content='${table}'><svg xmlns="http://www.w3.org/2000/svg" width="16" height="16" fill="currentColor" class="bi bi-table" viewBox="0 0 16 16">
    <path d="M0 2a2 2 0 0 1 2-2h12a2 2 0 0 1 2 2v12a2 2 0 0 1-2 2H2a2 2 0 0 1-2-2V2zm15 2h-4v3h4V4zm0 4h-4v3h4V8zm0 4h-4v3h3a1 1 0 0 0 1-1v-2zm-5 3v-3H6v3h4zm-5 0v-3H1v2a1 1 0 0 0 1 1h3zm-4-4h4V8H1v3zm0-4h4V4H1v3zm5-3v3h4V4H6zm4 4H6v3h4V8z"/>
</svg></a>`;
            return button;
    },
    "GENES": function format(value) {
        return this["gene_helper"](value);
    },
    "GENES_1": function format(value) {
        return this["gene_helper"](value);
    },
    "GENES_2": function format(value) {
        return this["gene_helper"](value);
    },
    "GENES_3": function format(value) {
        return this["gene_helper"](value);
    },
    "GENES_4": function format(value) {
        return this["gene_helper"](value);
    },
}


    var he = $( window ).height() - 150;

    $('#table').bootstrapTable({
        height: he,
        columns: [{
            field: 'EVENT',
            title: 'EVENT\r\n                        <a class=\"sym\" data-toggle=\"modal\" data-target=\"#modal_0\" onclick=\"vegaEmbed(\'#plot_0\', plot_0)\">\r\n                            <svg width=\"1em\" height=\"1em\" viewBox=\"0 0 16 16\" class=\"bi bi-bar-chart-fill\" fill=\"currentColor\" xmlns=\"http:\/\/www.w3.org\/2000\/svg\">\r\n                                <rect width=\"4\" height=\"5\" x=\"1\" y=\"10\" rx=\"1\"\/>\r\n                                <rect width=\"4\" height=\"9\" x=\"6\" y=\"6\" rx=\"1\"\/>\r\n                                <rect width=\"4\" height=\"14\" x=\"11\" y=\"1\" rx=\"1\"\/>\r\n                            <\/svg>\r\n                        <\/a>\r\n                        <a class=\"sym\" data-toggle=\"modal\" data-target=\"#EVENT-search\">\r\n                            <svg width=\"1em\" height=\"1em\" viewBox=\"0 0 16 16\" class=\"bi bi-search\" fill=\"currentColor\" xmlns=\"http:\/\/www.w3.org\/2000\/svg\">\r\n                                <path fill-rule=\"evenodd\" d=\"M10.442 10.442a1 1 0 0 1 1.415 0l3.85 3.85a1 1 0 0 1-1.414 1.415l-3.85-3.85a1 1 0 0 1 0-1.415z\"\/>\r\n                                <path fill-rule=\"evenodd\" d=\"M6.5 12a5.5 5.5 0 1 0 0-11 5.5 5.5 0 0 0 0 11zM13 6.5a6.5 6.5 0 1 1-13 0 6.5 6.5 0 0 1 13 0z\"\/>\r\n                            <\/svg>\r\n                        <\/a>',
            formatter: function(value, row, index, field) { if (format["EVENT"] != undefined){ return format["EVENT"](value, row, index, field) } else { return value } }
        },{
            field: 'CHROM',
            title: 'CHROM\r\n                        <a class=\"sym\" data-toggle=\"modal\" data-target=\"#modal_1\" onclick=\"vegaEmbed(\'#plot_1\', plot_1)\">\r\n                            <svg width=\"1em\" height=\"1em\" viewBox=\"0 0 16 16\" class=\"bi bi-bar-chart-fill\" fill=\"currentColor\" xmlns=\"http:\/\/www.w3.org\/2000\/svg\">\r\n                                <rect width=\"4\" height=\"5\" x=\"1\" y=\"10\" rx=\"1\"\/>\r\n                                <rect width=\"4\" height=\"9\" x=\"6\" y=\"6\" rx=\"1\"\/>\r\n                                <rect width=\"4\" height=\"14\" x=\"11\" y=\"1\" rx=\"1\"\/>\r\n                            <\/svg>\r\n                        <\/a>\r\n                        <a class=\"sym\" data-toggle=\"modal\" data-target=\"#CHROM-search\">\r\n                            <svg width=\"1em\" height=\"1em\" viewBox=\"0 0 16 16\" class=\"bi bi-search\" fill=\"currentColor\" xmlns=\"http:\/\/www.w3.org\/2000\/svg\">\r\n                                <path fill-rule=\"evenodd\" d=\"M10.442 10.442a1 1 0 0 1 1.415 0l3.85 3.85a1 1 0 0 1-1.414 1.415l-3.85-3.85a1 1 0 0 1 0-1.415z\"\/>\r\n                                <path fill-rule=\"evenodd\" d=\"M6.5 12a5.5 5.5 0 1 0 0-11 5.5 5.5 0 0 0 0 11zM13 6.5a6.5 6.5 0 1 1-13 0 6.5 6.5 0 0 1 13 0z\"\/>\r\n                            <\/svg>\r\n                        <\/a>',
            formatter: function(value, row, index, field) { if (format["CHROM"] != undefined){ return format["CHROM"](value, row, index, field) } else { return value } }
        },{
            field: 'start',
            title: 'start\r\n                        <a class=\"sym\" data-toggle=\"modal\" data-target=\"#modal_2\" onclick=\"vegaEmbed(\'#plot_2\', plot_2)\">\r\n                            <svg width=\"1em\" height=\"1em\" viewBox=\"0 0 16 16\" class=\"bi bi-bar-chart-fill\" fill=\"currentColor\" xmlns=\"http:\/\/www.w3.org\/2000\/svg\">\r\n                                <rect width=\"4\" height=\"5\" x=\"1\" y=\"10\" rx=\"1\"\/>\r\n                                <rect width=\"4\" height=\"9\" x=\"6\" y=\"6\" rx=\"1\"\/>\r\n                                <rect width=\"4\" height=\"14\" x=\"11\" y=\"1\" rx=\"1\"\/>\r\n                            <\/svg>\r\n                        <\/a>\r\n                        <a class=\"sym\" data-toggle=\"modal\" data-target=\"#start-search\">\r\n                            <svg width=\"1em\" height=\"1em\" viewBox=\"0 0 16 16\" class=\"bi bi-search\" fill=\"currentColor\" xmlns=\"http:\/\/www.w3.org\/2000\/svg\">\r\n                                <path fill-rule=\"evenodd\" d=\"M10.442 10.442a1 1 0 0 1 1.415 0l3.85 3.85a1 1 0 0 1-1.414 1.415l-3.85-3.85a1 1 0 0 1 0-1.415z\"\/>\r\n                                <path fill-rule=\"evenodd\" d=\"M6.5 12a5.5 5.5 0 1 0 0-11 5.5 5.5 0 0 0 0 11zM13 6.5a6.5 6.5 0 1 1-13 0 6.5 6.5 0 0 1 13 0z\"\/>\r\n                            <\/svg>\r\n                        <\/a>',
            formatter: function(value, row, index, field) { if (format["start"] != undefined){ return format["start"](value, row, index, field) } else { return value } }
        },{
            field: 'ALT',
            title: 'ALT\r\n                        <a class=\"sym\" data-toggle=\"modal\" data-target=\"#modal_3\" onclick=\"vegaEmbed(\'#plot_3\', plot_3)\">\r\n                            <svg width=\"1em\" height=\"1em\" viewBox=\"0 0 16 16\" class=\"bi bi-bar-chart-fill\" fill=\"currentColor\" xmlns=\"http:\/\/www.w3.org\/2000\/svg\">\r\n                                <rect width=\"4\" height=\"5\" x=\"1\" y=\"10\" rx=\"1\"\/>\r\n                                <rect width=\"4\" height=\"9\" x=\"6\" y=\"6\" rx=\"1\"\/>\r\n                                <rect width=\"4\" height=\"14\" x=\"11\" y=\"1\" rx=\"1\"\/>\r\n                            <\/svg>\r\n                        <\/a>\r\n                        <a class=\"sym\" data-toggle=\"modal\" data-target=\"#ALT-search\">\r\n                            <svg width=\"1em\" height=\"1em\" viewBox=\"0 0 16 16\" class=\"bi bi-search\" fill=\"currentColor\" xmlns=\"http:\/\/www.w3.org\/2000\/svg\">\r\n                                <path fill-rule=\"evenodd\" d=\"M10.442 10.442a1 1 0 0 1 1.415 0l3.85 3.85a1 1 0 0 1-1.414 1.415l-3.85-3.85a1 1 0 0 1 0-1.415z\"\/>\r\n                                <path fill-rule=\"evenodd\" d=\"M6.5 12a5.5 5.5 0 1 0 0-11 5.5 5.5 0 0 0 0 11zM13 6.5a6.5 6.5 0 1 1-13 0 6.5 6.5 0 0 1 13 0z\"\/>\r\n                            <\/svg>\r\n                        <\/a>',
            formatter: function(value, row, index, field) { if (format["ALT"] != undefined){ return format["ALT"](value, row, index, field) } else { return value } }
        },{
            field: 'circle_length',
            title: 'circle_length\r\n                        <a class=\"sym\" data-toggle=\"modal\" data-target=\"#modal_4\" onclick=\"vegaEmbed(\'#plot_4\', plot_4)\">\r\n                            <svg width=\"1em\" height=\"1em\" viewBox=\"0 0 16 16\" class=\"bi bi-bar-chart-fill\" fill=\"currentColor\" xmlns=\"http:\/\/www.w3.org\/2000\/svg\">\r\n                                <rect width=\"4\" height=\"5\" x=\"1\" y=\"10\" rx=\"1\"\/>\r\n                                <rect width=\"4\" height=\"9\" x=\"6\" y=\"6\" rx=\"1\"\/>\r\n                                <rect width=\"4\" height=\"14\" x=\"11\" y=\"1\" rx=\"1\"\/>\r\n                            <\/svg>\r\n                        <\/a>\r\n                        <a class=\"sym\" data-toggle=\"modal\" data-target=\"#circle_length-search\">\r\n                            <svg width=\"1em\" height=\"1em\" viewBox=\"0 0 16 16\" class=\"bi bi-search\" fill=\"currentColor\" xmlns=\"http:\/\/www.w3.org\/2000\/svg\">\r\n                                <path fill-rule=\"evenodd\" d=\"M10.442 10.442a1 1 0 0 1 1.415 0l3.85 3.85a1 1 0 0 1-1.414 1.415l-3.85-3.85a1 1 0 0 1 0-1.415z\"\/>\r\n                                <path fill-rule=\"evenodd\" d=\"M6.5 12a5.5 5.5 0 1 0 0-11 5.5 5.5 0 0 0 0 11zM13 6.5a6.5 6.5 0 1 1-13 0 6.5 6.5 0 0 1 13 0z\"\/>\r\n                            <\/svg>\r\n                        <\/a>',
            formatter: function(value, row, index, field) { if (format["circle_length"] != undefined){ return format["circle_length"](value, row, index, field) } else { return value } }
        },{
            field: 'num_segments',
            title: 'num_segments\r\n                        <a class=\"sym\" data-toggle=\"modal\" data-target=\"#modal_5\" onclick=\"vegaEmbed(\'#plot_5\', plot_5)\">\r\n                            <svg width=\"1em\" height=\"1em\" viewBox=\"0 0 16 16\" class=\"bi bi-bar-chart-fill\" fill=\"currentColor\" xmlns=\"http:\/\/www.w3.org\/2000\/svg\">\r\n                                <rect width=\"4\" height=\"5\" x=\"1\" y=\"10\" rx=\"1\"\/>\r\n                                <rect width=\"4\" height=\"9\" x=\"6\" y=\"6\" rx=\"1\"\/>\r\n                                <rect width=\"4\" height=\"14\" x=\"11\" y=\"1\" rx=\"1\"\/>\r\n                            <\/svg>\r\n                        <\/a>\r\n                        <a class=\"sym\" data-toggle=\"modal\" data-target=\"#num_segments-search\">\r\n                            <svg width=\"1em\" height=\"1em\" viewBox=\"0 0 16 16\" class=\"bi bi-search\" fill=\"currentColor\" xmlns=\"http:\/\/www.w3.org\/2000\/svg\">\r\n                                <path fill-rule=\"evenodd\" d=\"M10.442 10.442a1 1 0 0 1 1.415 0l3.85 3.85a1 1 0 0 1-1.414 1.415l-3.85-3.85a1 1 0 0 1 0-1.415z\"\/>\r\n                                <path fill-rule=\"evenodd\" d=\"M6.5 12a5.5 5.5 0 1 0 0-11 5.5 5.5 0 0 0 0 11zM13 6.5a6.5 6.5 0 1 1-13 0 6.5 6.5 0 0 1 13 0z\"\/>\r\n                            <\/svg>\r\n                        <\/a>',
            formatter: function(value, row, index, field) { if (format["num_segments"] != undefined){ return format["num_segments"](value, row, index, field) } else { return value } }
        },{
            field: 'split_reads',
            title: 'split_reads\r\n                        <a class=\"sym\" data-toggle=\"modal\" data-target=\"#modal_6\" onclick=\"vegaEmbed(\'#plot_6\', plot_6)\">\r\n                            <svg width=\"1em\" height=\"1em\" viewBox=\"0 0 16 16\" class=\"bi bi-bar-chart-fill\" fill=\"currentColor\" xmlns=\"http:\/\/www.w3.org\/2000\/svg\">\r\n                                <rect width=\"4\" height=\"5\" x=\"1\" y=\"10\" rx=\"1\"\/>\r\n                                <rect width=\"4\" height=\"9\" x=\"6\" y=\"6\" rx=\"1\"\/>\r\n                                <rect width=\"4\" height=\"14\" x=\"11\" y=\"1\" rx=\"1\"\/>\r\n                            <\/svg>\r\n                        <\/a>\r\n                        <a class=\"sym\" data-toggle=\"modal\" data-target=\"#split_reads-search\">\r\n                            <svg width=\"1em\" height=\"1em\" viewBox=\"0 0 16 16\" class=\"bi bi-search\" fill=\"currentColor\" xmlns=\"http:\/\/www.w3.org\/2000\/svg\">\r\n                                <path fill-rule=\"evenodd\" d=\"M10.442 10.442a1 1 0 0 1 1.415 0l3.85 3.85a1 1 0 0 1-1.414 1.415l-3.85-3.85a1 1 0 0 1 0-1.415z\"\/>\r\n                                <path fill-rule=\"evenodd\" d=\"M6.5 12a5.5 5.5 0 1 0 0-11 5.5 5.5 0 0 0 0 11zM13 6.5a6.5 6.5 0 1 1-13 0 6.5 6.5 0 0 1 13 0z\"\/>\r\n                            <\/svg>\r\n                        <\/a>',
            formatter: function(value, row, index, field) { if (format["split_reads"] != undefined){ return format["split_reads"](value, row, index, field) } else { return value } }
        },{
            field: 'NUM_EXONS',
            title: 'NUM_EXONS\r\n                        <a class=\"sym\" data-toggle=\"modal\" data-target=\"#modal_7\" onclick=\"vegaEmbed(\'#plot_7\', plot_7)\">\r\n                            <svg width=\"1em\" height=\"1em\" viewBox=\"0 0 16 16\" class=\"bi bi-bar-chart-fill\" fill=\"currentColor\" xmlns=\"http:\/\/www.w3.org\/2000\/svg\">\r\n                                <rect width=\"4\" height=\"5\" x=\"1\" y=\"10\" rx=\"1\"\/>\r\n                                <rect width=\"4\" height=\"9\" x=\"6\" y=\"6\" rx=\"1\"\/>\r\n                                <rect width=\"4\" height=\"14\" x=\"11\" y=\"1\" rx=\"1\"\/>\r\n                            <\/svg>\r\n                        <\/a>\r\n                        <a class=\"sym\" data-toggle=\"modal\" data-target=\"#NUM_EXONS-search\">\r\n                            <svg width=\"1em\" height=\"1em\" viewBox=\"0 0 16 16\" class=\"bi bi-search\" fill=\"currentColor\" xmlns=\"http:\/\/www.w3.org\/2000\/svg\">\r\n                                <path fill-rule=\"evenodd\" d=\"M10.442 10.442a1 1 0 0 1 1.415 0l3.85 3.85a1 1 0 0 1-1.414 1.415l-3.85-3.85a1 1 0 0 1 0-1.415z\"\/>\r\n                                <path fill-rule=\"evenodd\" d=\"M6.5 12a5.5 5.5 0 1 0 0-11 5.5 5.5 0 0 0 0 11zM13 6.5a6.5 6.5 0 1 1-13 0 6.5 6.5 0 0 1 13 0z\"\/>\r\n                            <\/svg>\r\n                        <\/a>',
            formatter: function(value, row, index, field) { if (format["NUM_EXONS"] != undefined){ return format["NUM_EXONS"](value, row, index, field) } else { return value } }
        },{
            field: 'AF_nanopore',
            title: 'AF_nanopore\r\n                        <a class=\"sym\" data-toggle=\"modal\" data-target=\"#modal_8\" onclick=\"vegaEmbed(\'#plot_8\', plot_8)\">\r\n                            <svg width=\"1em\" height=\"1em\" viewBox=\"0 0 16 16\" class=\"bi bi-bar-chart-fill\" fill=\"currentColor\" xmlns=\"http:\/\/www.w3.org\/2000\/svg\">\r\n                                <rect width=\"4\" height=\"5\" x=\"1\" y=\"10\" rx=\"1\"\/>\r\n                                <rect width=\"4\" height=\"9\" x=\"6\" y=\"6\" rx=\"1\"\/>\r\n                                <rect width=\"4\" height=\"14\" x=\"11\" y=\"1\" rx=\"1\"\/>\r\n                            <\/svg>\r\n                        <\/a>\r\n                        <a class=\"sym\" data-toggle=\"modal\" data-target=\"#AF_nanopore-search\">\r\n                            <svg width=\"1em\" height=\"1em\" viewBox=\"0 0 16 16\" class=\"bi bi-search\" fill=\"currentColor\" xmlns=\"http:\/\/www.w3.org\/2000\/svg\">\r\n                                <path fill-rule=\"evenodd\" d=\"M10.442 10.442a1 1 0 0 1 1.415 0l3.85 3.85a1 1 0 0 1-1.414 1.415l-3.85-3.85a1 1 0 0 1 0-1.415z\"\/>\r\n                                <path fill-rule=\"evenodd\" d=\"M6.5 12a5.5 5.5 0 1 0 0-11 5.5 5.5 0 0 0 0 11zM13 6.5a6.5 6.5 0 1 1-13 0 6.5 6.5 0 0 1 13 0z\"\/>\r\n                            <\/svg>\r\n                        <\/a>',
            formatter: function(value, row, index, field) { if (format["AF_nanopore"] != undefined){ return format["AF_nanopore"](value, row, index, field) } else { return value } }
        },{
            field: 'PROB_PRESENT',
            title: 'PROB_PRESENT\r\n                        <a class=\"sym\" data-toggle=\"modal\" data-target=\"#modal_9\" onclick=\"vegaEmbed(\'#plot_9\', plot_9)\">\r\n                            <svg width=\"1em\" height=\"1em\" viewBox=\"0 0 16 16\" class=\"bi bi-bar-chart-fill\" fill=\"currentColor\" xmlns=\"http:\/\/www.w3.org\/2000\/svg\">\r\n                                <rect width=\"4\" height=\"5\" x=\"1\" y=\"10\" rx=\"1\"\/>\r\n                                <rect width=\"4\" height=\"9\" x=\"6\" y=\"6\" rx=\"1\"\/>\r\n                                <rect width=\"4\" height=\"14\" x=\"11\" y=\"1\" rx=\"1\"\/>\r\n                            <\/svg>\r\n                        <\/a>\r\n                        <a class=\"sym\" data-toggle=\"modal\" data-target=\"#PROB_PRESENT-search\">\r\n                            <svg width=\"1em\" height=\"1em\" viewBox=\"0 0 16 16\" class=\"bi bi-search\" fill=\"currentColor\" xmlns=\"http:\/\/www.w3.org\/2000\/svg\">\r\n                                <path fill-rule=\"evenodd\" d=\"M10.442 10.442a1 1 0 0 1 1.415 0l3.85 3.85a1 1 0 0 1-1.414 1.415l-3.85-3.85a1 1 0 0 1 0-1.415z\"\/>\r\n                                <path fill-rule=\"evenodd\" d=\"M6.5 12a5.5 5.5 0 1 0 0-11 5.5 5.5 0 0 0 0 11zM13 6.5a6.5 6.5 0 1 1-13 0 6.5 6.5 0 0 1 13 0z\"\/>\r\n                            <\/svg>\r\n                        <\/a>',
            formatter: function(value, row, index, field) { if (format["PROB_PRESENT"] != undefined){ return format["PROB_PRESENT"](value, row, index, field) } else { return value } }
        },{
            field: 'PROB_ABSENT',
            title: 'PROB_ABSENT\r\n                        <a class=\"sym\" data-toggle=\"modal\" data-target=\"#modal_10\" onclick=\"vegaEmbed(\'#plot_10\', plot_10)\">\r\n                            <svg width=\"1em\" height=\"1em\" viewBox=\"0 0 16 16\" class=\"bi bi-bar-chart-fill\" fill=\"currentColor\" xmlns=\"http:\/\/www.w3.org\/2000\/svg\">\r\n                                <rect width=\"4\" height=\"5\" x=\"1\" y=\"10\" rx=\"1\"\/>\r\n                                <rect width=\"4\" height=\"9\" x=\"6\" y=\"6\" rx=\"1\"\/>\r\n                                <rect width=\"4\" height=\"14\" x=\"11\" y=\"1\" rx=\"1\"\/>\r\n                            <\/svg>\r\n                        <\/a>\r\n                        <a class=\"sym\" data-toggle=\"modal\" data-target=\"#PROB_ABSENT-search\">\r\n                            <svg width=\"1em\" height=\"1em\" viewBox=\"0 0 16 16\" class=\"bi bi-search\" fill=\"currentColor\" xmlns=\"http:\/\/www.w3.org\/2000\/svg\">\r\n                                <path fill-rule=\"evenodd\" d=\"M10.442 10.442a1 1 0 0 1 1.415 0l3.85 3.85a1 1 0 0 1-1.414 1.415l-3.85-3.85a1 1 0 0 1 0-1.415z\"\/>\r\n                                <path fill-rule=\"evenodd\" d=\"M6.5 12a5.5 5.5 0 1 0 0-11 5.5 5.5 0 0 0 0 11zM13 6.5a6.5 6.5 0 1 1-13 0 6.5 6.5 0 0 1 13 0z\"\/>\r\n                            <\/svg>\r\n                        <\/a>',
            formatter: function(value, row, index, field) { if (format["PROB_ABSENT"] != undefined){ return format["PROB_ABSENT"](value, row, index, field) } else { return value } }
        },{
            field: 'PROB_ARTIFACT',
            title: 'PROB_ARTIFACT\r\n                        <a class=\"sym\" data-toggle=\"modal\" data-target=\"#modal_11\" onclick=\"vegaEmbed(\'#plot_11\', plot_11)\">\r\n                            <svg width=\"1em\" height=\"1em\" viewBox=\"0 0 16 16\" class=\"bi bi-bar-chart-fill\" fill=\"currentColor\" xmlns=\"http:\/\/www.w3.org\/2000\/svg\">\r\n                                <rect width=\"4\" height=\"5\" x=\"1\" y=\"10\" rx=\"1\"\/>\r\n                                <rect width=\"4\" height=\"9\" x=\"6\" y=\"6\" rx=\"1\"\/>\r\n                                <rect width=\"4\" height=\"14\" x=\"11\" y=\"1\" rx=\"1\"\/>\r\n                            <\/svg>\r\n                        <\/a>\r\n                        <a class=\"sym\" data-toggle=\"modal\" data-target=\"#PROB_ARTIFACT-search\">\r\n                            <svg width=\"1em\" height=\"1em\" viewBox=\"0 0 16 16\" class=\"bi bi-search\" fill=\"currentColor\" xmlns=\"http:\/\/www.w3.org\/2000\/svg\">\r\n                                <path fill-rule=\"evenodd\" d=\"M10.442 10.442a1 1 0 0 1 1.415 0l3.85 3.85a1 1 0 0 1-1.414 1.415l-3.85-3.85a1 1 0 0 1 0-1.415z\"\/>\r\n                                <path fill-rule=\"evenodd\" d=\"M6.5 12a5.5 5.5 0 1 0 0-11 5.5 5.5 0 0 0 0 11zM13 6.5a6.5 6.5 0 1 1-13 0 6.5 6.5 0 0 1 13 0z\"\/>\r\n                            <\/svg>\r\n                        <\/a>',
            formatter: function(value, row, index, field) { if (format["PROB_ARTIFACT"] != undefined){ return format["PROB_ARTIFACT"](value, row, index, field) } else { return value } }
        },{
            field: 'OTHER_CHROM',
            title: 'OTHER_CHROM\r\n                        <a class=\"sym\" data-toggle=\"modal\" data-target=\"#modal_12\" onclick=\"vegaEmbed(\'#plot_12\', plot_12)\">\r\n                            <svg width=\"1em\" height=\"1em\" viewBox=\"0 0 16 16\" class=\"bi bi-bar-chart-fill\" fill=\"currentColor\" xmlns=\"http:\/\/www.w3.org\/2000\/svg\">\r\n                                <rect width=\"4\" height=\"5\" x=\"1\" y=\"10\" rx=\"1\"\/>\r\n                                <rect width=\"4\" height=\"9\" x=\"6\" y=\"6\" rx=\"1\"\/>\r\n                                <rect width=\"4\" height=\"14\" x=\"11\" y=\"1\" rx=\"1\"\/>\r\n                            <\/svg>\r\n                        <\/a>\r\n                        <a class=\"sym\" data-toggle=\"modal\" data-target=\"#OTHER_CHROM-search\">\r\n                            <svg width=\"1em\" height=\"1em\" viewBox=\"0 0 16 16\" class=\"bi bi-search\" fill=\"currentColor\" xmlns=\"http:\/\/www.w3.org\/2000\/svg\">\r\n                                <path fill-rule=\"evenodd\" d=\"M10.442 10.442a1 1 0 0 1 1.415 0l3.85 3.85a1 1 0 0 1-1.414 1.415l-3.85-3.85a1 1 0 0 1 0-1.415z\"\/>\r\n                                <path fill-rule=\"evenodd\" d=\"M6.5 12a5.5 5.5 0 1 0 0-11 5.5 5.5 0 0 0 0 11zM13 6.5a6.5 6.5 0 1 1-13 0 6.5 6.5 0 0 1 13 0z\"\/>\r\n                            <\/svg>\r\n                        <\/a>',
            formatter: function(value, row, index, field) { if (format["OTHER_CHROM"] != undefined){ return format["OTHER_CHROM"](value, row, index, field) } else { return value } }
        },{
            field: 'stop',
            title: 'stop\r\n                        <a class=\"sym\" data-toggle=\"modal\" data-target=\"#modal_13\" onclick=\"vegaEmbed(\'#plot_13\', plot_13)\">\r\n                            <svg width=\"1em\" height=\"1em\" viewBox=\"0 0 16 16\" class=\"bi bi-bar-chart-fill\" fill=\"currentColor\" xmlns=\"http:\/\/www.w3.org\/2000\/svg\">\r\n                                <rect width=\"4\" height=\"5\" x=\"1\" y=\"10\" rx=\"1\"\/>\r\n                                <rect width=\"4\" height=\"9\" x=\"6\" y=\"6\" rx=\"1\"\/>\r\n                                <rect width=\"4\" height=\"14\" x=\"11\" y=\"1\" rx=\"1\"\/>\r\n                            <\/svg>\r\n                        <\/a>\r\n                        <a class=\"sym\" data-toggle=\"modal\" data-target=\"#stop-search\">\r\n                            <svg width=\"1em\" height=\"1em\" viewBox=\"0 0 16 16\" class=\"bi bi-search\" fill=\"currentColor\" xmlns=\"http:\/\/www.w3.org\/2000\/svg\">\r\n                                <path fill-rule=\"evenodd\" d=\"M10.442 10.442a1 1 0 0 1 1.415 0l3.85 3.85a1 1 0 0 1-1.414 1.415l-3.85-3.85a1 1 0 0 1 0-1.415z\"\/>\r\n                                <path fill-rule=\"evenodd\" d=\"M6.5 12a5.5 5.5 0 1 0 0-11 5.5 5.5 0 0 0 0 11zM13 6.5a6.5 6.5 0 1 1-13 0 6.5 6.5 0 0 1 13 0z\"\/>\r\n                            <\/svg>\r\n                        <\/a>',
            formatter: function(value, row, index, field) { if (format["stop"] != undefined){ return format["stop"](value, row, index, field) } else { return value } }
        },{
            field: 'direction',
            title: 'direction\r\n                        <a class=\"sym\" data-toggle=\"modal\" data-target=\"#modal_14\" onclick=\"vegaEmbed(\'#plot_14\', plot_14)\">\r\n                            <svg width=\"1em\" height=\"1em\" viewBox=\"0 0 16 16\" class=\"bi bi-bar-chart-fill\" fill=\"currentColor\" xmlns=\"http:\/\/www.w3.org\/2000\/svg\">\r\n                                <rect width=\"4\" height=\"5\" x=\"1\" y=\"10\" rx=\"1\"\/>\r\n                                <rect width=\"4\" height=\"9\" x=\"6\" y=\"6\" rx=\"1\"\/>\r\n                                <rect width=\"4\" height=\"14\" x=\"11\" y=\"1\" rx=\"1\"\/>\r\n                            <\/svg>\r\n                        <\/a>\r\n                        <a class=\"sym\" data-toggle=\"modal\" data-target=\"#direction-search\">\r\n                            <svg width=\"1em\" height=\"1em\" viewBox=\"0 0 16 16\" class=\"bi bi-search\" fill=\"currentColor\" xmlns=\"http:\/\/www.w3.org\/2000\/svg\">\r\n                                <path fill-rule=\"evenodd\" d=\"M10.442 10.442a1 1 0 0 1 1.415 0l3.85 3.85a1 1 0 0 1-1.414 1.415l-3.85-3.85a1 1 0 0 1 0-1.415z\"\/>\r\n                                <path fill-rule=\"evenodd\" d=\"M6.5 12a5.5 5.5 0 1 0 0-11 5.5 5.5 0 0 0 0 11zM13 6.5a6.5 6.5 0 1 1-13 0 6.5 6.5 0 0 1 13 0z\"\/>\r\n                            <\/svg>\r\n                        <\/a>',
            formatter: function(value, row, index, field) { if (format["direction"] != undefined){ return format["direction"](value, row, index, field) } else { return value } }
        },{
            field: 'length',
            title: 'length\r\n                        <a class=\"sym\" data-toggle=\"modal\" data-target=\"#modal_15\" onclick=\"vegaEmbed(\'#plot_15\', plot_15)\">\r\n                            <svg width=\"1em\" height=\"1em\" viewBox=\"0 0 16 16\" class=\"bi bi-bar-chart-fill\" fill=\"currentColor\" xmlns=\"http:\/\/www.w3.org\/2000\/svg\">\r\n                                <rect width=\"4\" height=\"5\" x=\"1\" y=\"10\" rx=\"1\"\/>\r\n                                <rect width=\"4\" height=\"9\" x=\"6\" y=\"6\" rx=\"1\"\/>\r\n                                <rect width=\"4\" height=\"14\" x=\"11\" y=\"1\" rx=\"1\"\/>\r\n                            <\/svg>\r\n                        <\/a>\r\n                        <a class=\"sym\" data-toggle=\"modal\" data-target=\"#length-search\">\r\n                            <svg width=\"1em\" height=\"1em\" viewBox=\"0 0 16 16\" class=\"bi bi-search\" fill=\"currentColor\" xmlns=\"http:\/\/www.w3.org\/2000\/svg\">\r\n                                <path fill-rule=\"evenodd\" d=\"M10.442 10.442a1 1 0 0 1 1.415 0l3.85 3.85a1 1 0 0 1-1.414 1.415l-3.85-3.85a1 1 0 0 1 0-1.415z\"\/>\r\n                                <path fill-rule=\"evenodd\" d=\"M6.5 12a5.5 5.5 0 1 0 0-11 5.5 5.5 0 0 0 0 11zM13 6.5a6.5 6.5 0 1 1-13 0 6.5 6.5 0 0 1 13 0z\"\/>\r\n                            <\/svg>\r\n                        <\/a>',
            formatter: function(value, row, index, field) { if (format["length"] != undefined){ return format["length"](value, row, index, field) } else { return value } }
        },{
            field: 'GENES',
            title: 'GENES\r\n                        <a class=\"sym\" data-toggle=\"modal\" data-target=\"#modal_16\" onclick=\"vegaEmbed(\'#plot_16\', plot_16)\">\r\n                            <svg width=\"1em\" height=\"1em\" viewBox=\"0 0 16 16\" class=\"bi bi-bar-chart-fill\" fill=\"currentColor\" xmlns=\"http:\/\/www.w3.org\/2000\/svg\">\r\n                                <rect width=\"4\" height=\"5\" x=\"1\" y=\"10\" rx=\"1\"\/>\r\n                                <rect width=\"4\" height=\"9\" x=\"6\" y=\"6\" rx=\"1\"\/>\r\n                                <rect width=\"4\" height=\"14\" x=\"11\" y=\"1\" rx=\"1\"\/>\r\n                            <\/svg>\r\n                        <\/a>\r\n                        <a class=\"sym\" data-toggle=\"modal\" data-target=\"#GENES-search\">\r\n                            <svg width=\"1em\" height=\"1em\" viewBox=\"0 0 16 16\" class=\"bi bi-search\" fill=\"currentColor\" xmlns=\"http:\/\/www.w3.org\/2000\/svg\">\r\n                                <path fill-rule=\"evenodd\" d=\"M10.442 10.442a1 1 0 0 1 1.415 0l3.85 3.85a1 1 0 0 1-1.414 1.415l-3.85-3.85a1 1 0 0 1 0-1.415z\"\/>\r\n                                <path fill-rule=\"evenodd\" d=\"M6.5 12a5.5 5.5 0 1 0 0-11 5.5 5.5 0 0 0 0 11zM13 6.5a6.5 6.5 0 1 1-13 0 6.5 6.5 0 0 1 13 0z\"\/>\r\n                            <\/svg>\r\n                        <\/a>',
            formatter: function(value, row, index, field) { if (format["GENES"] != undefined){ return format["GENES"](value, row, index, field) } else { return value } }
        },{
            field: 'breakpoint_seq',
            title: 'breakpoint_seq\r\n                        <a class=\"sym\" data-toggle=\"modal\" data-target=\"#modal_17\" onclick=\"vegaEmbed(\'#plot_17\', plot_17)\">\r\n                            <svg width=\"1em\" height=\"1em\" viewBox=\"0 0 16 16\" class=\"bi bi-bar-chart-fill\" fill=\"currentColor\" xmlns=\"http:\/\/www.w3.org\/2000\/svg\">\r\n                                <rect width=\"4\" height=\"5\" x=\"1\" y=\"10\" rx=\"1\"\/>\r\n                                <rect width=\"4\" height=\"9\" x=\"6\" y=\"6\" rx=\"1\"\/>\r\n                                <rect width=\"4\" height=\"14\" x=\"11\" y=\"1\" rx=\"1\"\/>\r\n                            <\/svg>\r\n                        <\/a>\r\n                        <a class=\"sym\" data-toggle=\"modal\" data-target=\"#breakpoint_seq-search\">\r\n                            <svg width=\"1em\" height=\"1em\" viewBox=\"0 0 16 16\" class=\"bi bi-search\" fill=\"currentColor\" xmlns=\"http:\/\/www.w3.org\/2000\/svg\">\r\n                                <path fill-rule=\"evenodd\" d=\"M10.442 10.442a1 1 0 0 1 1.415 0l3.85 3.85a1 1 0 0 1-1.414 1.415l-3.85-3.85a1 1 0 0 1 0-1.415z\"\/>\r\n                                <path fill-rule=\"evenodd\" d=\"M6.5 12a5.5 5.5 0 1 0 0-11 5.5 5.5 0 0 0 0 11zM13 6.5a6.5 6.5 0 1 1-13 0 6.5 6.5 0 0 1 13 0z\"\/>\r\n                            <\/svg>\r\n                        <\/a>',
            formatter: function(value, row, index, field) { if (format["breakpoint_seq"] != undefined){ return format["breakpoint_seq"](value, row, index, field) } else { return value } }
        }],
        
        data: []
    })

    let columns = ["EVENT","CHROM","start","ALT","circle_length","num_segments","split_reads","NUM_EXONS","AF_nanopore","PROB_PRESENT","PROB_ABSENT","PROB_ARTIFACT","OTHER_CHROM","stop","direction","length","GENES","breakpoint_seq"];
    let num = [false,true,true,false,true,true,true,false,true,true,true,true,true,true,false,true,false,false];
    var table_rows = [];
    for (const r of decompressed) {
        var i = 0;
        row = {};
        for (const element of r) {
            var el = element;
            if (element.length > 30 && format[columns[i]] == undefined) {
                el = `${element.substring(0,30)}<a tabindex="0" role="button" href="#" data-toggle="popover" data-trigger="focus" data-html='true' data-content='<div style="overflow: auto; max-height: 30vh; max-width: 25vw;">${element}</div>'>...</a>`;
            }
            if (num[i]) {
                row[columns[i]] = el + "<button type=\"button\" class=\"btn btn-primary btn-sm\" data-val=\"" + el + "\" data-col=\"" + columns[i] + "\"><svg xmlns=\"http:\/\/www.w3.org\/2000\/svg\" width=\"16\" height=\"16\" fill=\"currentColor\" class=\"bi bi-bar-chart-fill\" viewBox=\"0 0 16 16\">\r\n  <path d=\"M1 11a1 1 0 0 1 1-1h2a1 1 0 0 1 1 1v3a1 1 0 0 1-1 1H2a1 1 0 0 1-1-1v-3zm5-4a1 1 0 0 1 1-1h2a1 1 0 0 1 1 1v7a1 1 0 0 1-1 1H7a1 1 0 0 1-1-1V7zm5-5a1 1 0 0 1 1-1h2a1 1 0 0 1 1 1v12a1 1 0 0 1-1 1h-2a1 1 0 0 1-1-1V2z\"\/>\r\n<\/svg><\/button>";
            } else {
                row[columns[i]] = el;
            }
            i++;
        }
        table_rows.push(row);
    }
    $('#table').bootstrapTable('append', table_rows)

    $( ".btn-sm" ).click(function() {
        var col = $(this).data( "col" );
        var field = $(this).data( "val" );
        var marker = { "bin_start": field};
        var index = columns.indexOf(col);
        switch (index) {
            case 0:
                if (plot_0["layer"].length > 1) {
                    $('#modal_0').modal();
                    var marked_plot = JSON.parse(JSON.stringify(plot_0));
                    marked_plot["layer"][1]["data"]["values"].push(marker);
                    vegaEmbed('#plot_0', marked_plot);
                }
                break;
            case 1:
                if (plot_1["layer"].length > 1) {
                    $('#modal_1').modal();
                    var marked_plot = JSON.parse(JSON.stringify(plot_1));
                    marked_plot["layer"][1]["data"]["values"].push(marker);
                    vegaEmbed('#plot_1', marked_plot);
                }
                break;
            case 2:
                if (plot_2["layer"].length > 1) {
                    $('#modal_2').modal();
                    var marked_plot = JSON.parse(JSON.stringify(plot_2));
                    marked_plot["layer"][1]["data"]["values"].push(marker);
                    vegaEmbed('#plot_2', marked_plot);
                }
                break;
            case 3:
                if (plot_3["layer"].length > 1) {
                    $('#modal_3').modal();
                    var marked_plot = JSON.parse(JSON.stringify(plot_3));
                    marked_plot["layer"][1]["data"]["values"].push(marker);
                    vegaEmbed('#plot_3', marked_plot);
                }
                break;
            case 4:
                if (plot_4["layer"].length > 1) {
                    $('#modal_4').modal();
                    var marked_plot = JSON.parse(JSON.stringify(plot_4));
                    marked_plot["layer"][1]["data"]["values"].push(marker);
                    vegaEmbed('#plot_4', marked_plot);
                }
                break;
            case 5:
                if (plot_5["layer"].length > 1) {
                    $('#modal_5').modal();
                    var marked_plot = JSON.parse(JSON.stringify(plot_5));
                    marked_plot["layer"][1]["data"]["values"].push(marker);
                    vegaEmbed('#plot_5', marked_plot);
                }
                break;
            case 6:
                if (plot_6["layer"].length > 1) {
                    $('#modal_6').modal();
                    var marked_plot = JSON.parse(JSON.stringify(plot_6));
                    marked_plot["layer"][1]["data"]["values"].push(marker);
                    vegaEmbed('#plot_6', marked_plot);
                }
                break;
            case 7:
                if (plot_7["layer"].length > 1) {
                    $('#modal_7').modal();
                    var marked_plot = JSON.parse(JSON.stringify(plot_7));
                    marked_plot["layer"][1]["data"]["values"].push(marker);
                    vegaEmbed('#plot_7', marked_plot);
                }
                break;
            case 8:
                if (plot_8["layer"].length > 1) {
                    $('#modal_8').modal();
                    var marked_plot = JSON.parse(JSON.stringify(plot_8));
                    marked_plot["layer"][1]["data"]["values"].push(marker);
                    vegaEmbed('#plot_8', marked_plot);
                }
                break;
            case 9:
                if (plot_9["layer"].length > 1) {
                    $('#modal_9').modal();
                    var marked_plot = JSON.parse(JSON.stringify(plot_9));
                    marked_plot["layer"][1]["data"]["values"].push(marker);
                    vegaEmbed('#plot_9', marked_plot);
                }
                break;
            case 10:
                if (plot_10["layer"].length > 1) {
                    $('#modal_10').modal();
                    var marked_plot = JSON.parse(JSON.stringify(plot_10));
                    marked_plot["layer"][1]["data"]["values"].push(marker);
                    vegaEmbed('#plot_10', marked_plot);
                }
                break;
            case 11:
                if (plot_11["layer"].length > 1) {
                    $('#modal_11').modal();
                    var marked_plot = JSON.parse(JSON.stringify(plot_11));
                    marked_plot["layer"][1]["data"]["values"].push(marker);
                    vegaEmbed('#plot_11', marked_plot);
                }
                break;
            case 12:
                if (plot_12["layer"].length > 1) {
                    $('#modal_12').modal();
                    var marked_plot = JSON.parse(JSON.stringify(plot_12));
                    marked_plot["layer"][1]["data"]["values"].push(marker);
                    vegaEmbed('#plot_12', marked_plot);
                }
                break;
            case 13:
                if (plot_13["layer"].length > 1) {
                    $('#modal_13').modal();
                    var marked_plot = JSON.parse(JSON.stringify(plot_13));
                    marked_plot["layer"][1]["data"]["values"].push(marker);
                    vegaEmbed('#plot_13', marked_plot);
                }
                break;
            case 14:
                if (plot_14["layer"].length > 1) {
                    $('#modal_14').modal();
                    var marked_plot = JSON.parse(JSON.stringify(plot_14));
                    marked_plot["layer"][1]["data"]["values"].push(marker);
                    vegaEmbed('#plot_14', marked_plot);
                }
                break;
            case 15:
                if (plot_15["layer"].length > 1) {
                    $('#modal_15').modal();
                    var marked_plot = JSON.parse(JSON.stringify(plot_15));
                    marked_plot["layer"][1]["data"]["values"].push(marker);
                    vegaEmbed('#plot_15', marked_plot);
                }
                break;
            case 16:
                if (plot_16["layer"].length > 1) {
                    $('#modal_16').modal();
                    var marked_plot = JSON.parse(JSON.stringify(plot_16));
                    marked_plot["layer"][1]["data"]["values"].push(marker);
                    vegaEmbed('#plot_16', marked_plot);
                }
                break;
            case 17:
                if (plot_17["layer"].length > 1) {
                    $('#modal_17').modal();
                    var marked_plot = JSON.parse(JSON.stringify(plot_17));
                    marked_plot["layer"][1]["data"]["values"].push(marker);
                    vegaEmbed('#plot_17', marked_plot);
                }
                break;
            
        }
    });

    let to_be_highlighted = window.location.href.toString().split("highlight=").pop();
    let rows = $("table > tbody > tr");
    rows.each(function() {
        if (this.dataset.index === to_be_highlighted) {
            $(this).children().addClass('active-row');
            $('#table').bootstrapTable('scrollTo', {unit: 'rows', value: to_be_highlighted})
        }
    });

    $( window ).resize(function() {
        var he = $( window ).height() - 150;
        $('#table').bootstrapTable('resetView',{height: he});
    })
});
