# Supplementary material for: Detection and Validation of Circular DNA Fragments Using Nanopore Sequencing
Source: Front Genet. 2022 May 30;13:867018. doi: 10.3389/fgene.2022.867018 (PMC9195511; doi:10.3389/fgene.2022.867018)
Supplement: Supplementary file 3 [file Table1.XLSX]

## Sheet: simulation_regions
name	chrom	start	stop	length
LOC102725121	1	182388	184878	2490
LOC100133331	1	725759	730351	4592
LOC100288069	1	764865	778688	13823
LINC01128	1	827591	859446	31855
FAM41C	1	868071	876802	8731
LOC100288175	1	1059734	1066453	6719
B3GALT6	1	1232237	1235040	2803
C1QTNF12	1	1242453	1246722	4269
PUSL1	1	1308580	1311677	3097
CPTP	1	1324802	1328896	4094
MRPL20-AS1	1	1399530	1402046	2516
MRPL20	1	1401909	1407293	5384
ANKRD65	1	1418420	1421444	3024
FNDC10	1	1598012	1600135	2123
LOC105378586	1	1599433	1607210	7777
MMP23A	1	1632780	1701808	69028
FAAP20	1	2184460	2212720	28260
PRDM16	1	3069203	3438621	369418
ARHGEF16	1	3454665	3481113	26448
TPRG1L	1	3625015	3630127	5112
WRAP73	1	3630770	3650103	19333
CEP104	1	3812086	3857211	45125
LINC01777	1	4412051	4424684	12633
LINC01646	1	4571487	4583704	12217
AJAP1	1	4654609	4792522	137913
TNFRSF25	1	6461154	6466195	5041
TAS1R1	1	6555307	6579755	24448
THAP3	1	6624865	6635586	10721
PER3	1	7784187	7845180	60993
ERRFI1	1	8011727	8026309	14582
SLC2A7	1	9003300	9026345	23045
GPR157	1	9100305	9129102	28797
H6PD	1	9234774	9271335	36561
LZIC	1	9922118	9943391	21273
NMNAT1	1	9942923	9985498	42575
TMEM274P	1	9950572	9960787	10215
UBE4B	1	10032958	10181238	148280
CENPS-CORT	1	10430433	10452153	21720
SRM	1	11054590	11060018	5428
EXOSC10	1	11066619	11099869	33250
UBIAD1	1	11273198	11299571	26373
FBXO2	1	11648387	11654429	6042
FBXO44	1	11654407	11663327	8920
FBXO6	1	11664200	11674352	10152
MTHFR	1	11785726	11805964	20238
MIIP	1	12019498	12032045	12547
DHRS3	1	12567910	12618210	50300
AADACL4	1	12644547	12667086	22539
PRAMEF1	1	12791397	12796628	5231
PRAMEF17	1	13389632	13392629	2997
TMEM51	1	15152532	15220478	67946
FHAD1	1	15247225	15398127	150902
DNAJC16	1	15526813	15571733	44920
RSC1A1	1	15659713	15662030	2317
SLC25A34	1	15736258	15741392	5134
SLC25A34-AS1	1	15740051	15749890	9839
CPLANE2	1	16231692	16237183	5491
SZRD1	1	16367242	16398145	30903
NECAP2	1	16440672	16460089	19417
NBPF1	1	16562323	16613564	51241
CROCCP2	1	16618256	16630906	12650
CROCC	1	16921931	16972960	51029
MFAP2	1	16974504	16981586	7082
ACTL8	1	17755333	17827063	71730
IFFO2	1	18904280	18956676	52396
UBR4	1	19074511	19210266	135755
EMC1	1	19215661	19251524	35863
MRTO4	1	19251805	19260128	8323
LOC100506730	1	19293247	19295736	2489
AKR7A2	1	19302708	19312146	9438
SLC66A1	1	19312326	19332428	20102
LOC105378614	1	19591802	19596832	5030
NBL1	1	19643229	19658456	15227
TMCO4	1	19682213	19799916	117703
PLA2G2C	1	20163055	20177439	14384
UBXN10	1	20186096	20196050	9954
MUL1	1	20499448	20508151	8703
EIF4G3	1	20806292	21176897	370605
RAP1GAP	1	21596221	21669357	73136
HSPG2	1	21822244	21937310	115066
ZBTB40	1	22451851	22531157	79306
LUZP1	1	23084023	23168858	84835
ELOA	1	23743366	23762059	18693
LYPLA2	1	23791145	23795539	4394
PNRC2	1	23959828	23963459	3631
MYOM3	1	24056041	24112135	56094
GRHL3	1	24319357	24364480	45123
RUNX3	1	24899511	24965010	65499
TMEM50A	1	25338334	25362361	24027
RHCE	1	25362249	25420914	58665
LDLRAP1	1	25543606	25568886	25280
MTFR1L	1	25819906	25832942	13036
STMN1	1	25884179	25906877	22698
C1orf232	1	26164161	26168582	4421
CNKSR1	1	26177491	26189884	12393
DHDDS	1	26432282	26471304	39022
DHDDS-AS1	1	26462757	26467537	4780
HMGN2	1	26472440	26476642	4202
FCN3	1	27369110	27374852	5742
FGR	1	27612064	27635185	23121
LINC02574	1	27660328	27662722	2394
RPA2	1	27891526	27914797	23271
PTAFR	1	28147166	28193936	46770
PHACTR4	1	28369740	28500364	130624
RCC1	1	28505943	28539294	33351
TRNAU1AP	1	28553017	28578545	25528
RAB42	1	28592265	28595449	3184
LINC01715	1	28643256	28648799	5543
YTHDF2	1	28736621	28769775	33154
TMEM200B	1	29119425	29123903	4478
LINC01756	1	29329620	29350114	20494
MATN1	1	30711277	30723585	12308
LAPTM5	1	30732469	30757774	25305
SDC3	1	30869466	30908758	39292
SNORD103B	1	30935689	30949205	13516
HCRTR1	1	31617700	31627318	9618
ADGRB2	1	31727105	31764340	37235
SPOCD1	1	31790422	31816051	25629
TMEM39B	1	32072031	32102866	30835
TMEM234	1	32214477	32222371	7894
HDAC1	1	32292083	32333626	41543
MARCKSL1	1	32333839	32336233	2394
KIAA1522	1	32741830	32774970	33140
TRIM62	1	33145399	33182043	36644
TMEM35B	1	34981526	34985347	3821
ZMYM6	1	34986166	35031945	45779
TFAP2E	1	35573314	35595326	22012
PSMB2	1	35599541	35641526	41985
TEKT2	1	36084094	36088275	4181
THRAP3	1	36224443	36305356	80913
SH3D21	1	36306368	36321347	14979
OSCP1	1	36417906	36450485	32579
GNL2	1	37566812	37595985	29173
MTF1	1	37809575	37859592	50017
UTP11	1	38012734	38024820	12086
RHBDL2	1	38885807	38941830	56023
PABPC4	1	39560816	39576790	15974
BMP8B	1	39757182	39788865	31683
MYCL	1	39895428	39901917	6489
MFSD2A	1	39955112	39969968	14856
PPT1	1	40071461	40097470	26009
ZMPSTE24	1	40258236	40294180	35944
CTPS1	1	40979696	41012565	32869
SLFNL1-AS1	1	41014590	41043890	29300
GUCA2A	1	42162690	42164745	2055
RIMKLA	1	42380792	42424232	43440
CCDC30	1	42456107	42657190	201083
PPCS	1	42456341	42473378	17037
LOC339539	1	42857622	42888792	31170
SLC2A1	1	42925375	42958868	33493
CFAP57	1	43172330	43254358	82028
HYI	1	43450990	43453989	2999
KLF17	1	44118821	44135137	16316
DMAP1	1	44213471	44220673	7202
ERI3-IT1	1	44222595	44244283	21688
PTCH2	1	44819844	44843253	23409
HECTD3	1	45002548	45011324	8776
UROD	1	45012254	45015575	3321
CCDC17	1	45620044	45624054	4010
PIK3R3	1	46040140	46174901	134761
LOC101929626	1	46133371	46139080	5709
TMEM275	1	46532166	46535515	3349
MOB3C	1	46607715	46616891	9176
ATPAF1	1	46635039	46668427	33388
CYP4B1	1	46799046	46819413	20367
CYP4A22	1	47137425	47149727	12302
PDZK1IP1	1	47183582	47190036	6454
TAL1	1	47216290	47232335	16045
CDKN2C	1	50968695	50974634	5939
C1orf185	1	51102228	51148085	45857
LINC01562	1	51195095	51235096	40001
TTC39A	1	51287258	51345116	57858
NRDC	1	51789194	51878937	89743
TXNDC12	1	52020132	52056171	36039
ZFYVE9	1	52142089	52346686	204597
CC2D1B	1	52350593	52366205	15612
GPX7	1	52602371	52609051	6680
ZYG11B	1	52726453	52827336	100883
CPT2	1	53196824	53214197	17373
DMRTB1	1	53459399	53467487	8088
NDC1	1	53765481	53838296	72815
DIO1	1	53894187	53911086	16899
TMEM59	1	54026681	54053573	26892
SSBP3	1	54225432	54406394	180962
ACOT11	1	54548228	54639192	90964
MROH7	1	54641740	54710267	68527
PARS2	1	54756898	54764523	7625
C8B	1	56929207	56966140	36933
DAB1-AS1	1	57860581	57863216	2635
C1orf87	1	59990394	60073770	83376
LINC01748	1	60515716	60622685	106969
USP1	1	62436304	62451804	15500
ANGPTL3	1	62597520	62606313	8793
LINC01739	1	63000497	63012471	11974
CACHD1	1	64470129	64693058	222929
LINC01359	1	64979577	65002476	22899
TCTEX1D1	1	66752459	66779047	26588
C1orf141	1	67092166	67134970	42804
SERBP1	1	67407810	67430402	22592
GADD45A	1	67685201	67688334	3133
DIRAS3	1	68045886	68051631	5745
RPE65	1	68428822	68449954	21132
LRRC40	1	70144805	70205579	60774
SRSF11	1	70205696	70253049	47353
ANKRD13C	1	70258999	70354722	95723
LINC01788	1	70706453	70786468	80015
ZRANB2	1	71063291	71081035	17744
LINC01360	1	73306170	73338877	32707
ASB17	1	75918873	75932404	13531
LOC101927342	1	76011324	76019356	8032
PIGK	1	77088990	77219430	130440
FUBP1	1	77944055	77979205	35150
DNAJB4	1	77979158	78017964	38806
IFI44	1	78649789	78664078	14289
LINC01781	1	80535755	80646788	111033
DNASE2B	1	84398532	84415008	16476
LINC01555	1	84628230	84635020	6790
WDR63	1	85062298	85133138	70840
C1orf52	1	85249954	85259662	9708
CLCA2	1	86424171	86456553	32382
LINC02801	1	87212669	87251331	38662
LINC01364	1	87353526	87371655	18129
PKN2-AS1	1	88537513	88685204	147691
LRRC8B	1	89524829	89597861	73032
LRRC8C-DT	1	89624849	89632894	8045
LRRC8C	1	89633120	89719531	86411
HFM1	1	91260766	91404837	144071
EPHX4	1	92029985	92063538	33553
RPAP2	1	92299059	92402056	102997
FNBP1L	1	93448118	93554661	106543
ABCD3	1	94418377	94518663	100286
ALG14	1	94974405	95072951	98546
TLCD4-RWDD3	1	95117923	95244953	127030
LINC02790	1	95992068	96022880	30812
DPYD-AS1	1	97095923	97322955	227032
MIR137HG	1	97988000	98049693	61693
LINC01776	1	98210711	98272658	61947
LOC100129620	1	99004276	99148852	144576
PLPPR4	1	99264292	99309582	45290
FRRS1	1	99703967	99766635	62668
SLC30A7	1	100896090	100981757	85667
FAM102B	1	108560100	108639320	79220
PRPF38B	1	108692310	108702928	10618
STXBP3	1	108746674	108809519	62845
AKNAD1	1	108815903	108858244	42341
WDR47	1	108970216	109042228	72012
SARS1	1	109213893	109238182	24289
MYBPHL	1	109292365	109307011	14646
PSMA5	1	109399042	109426448	27406
SYPL2	1	109466546	109482134	15588
ATXN7L2	1	109483905	109492798	8893
GSTM2	1	109668022	109683997	15975
AHCYL1	1	109984765	110023742	38977
LINC01397	1	110082688	110109719	27031
LAMTOR5	1	110401255	110407924	6669
CYMP	1	110480766	110491269	10503
ST7L	1	112523515	112619418	95903
LINC01356	1	112820169	112850643	30474
MAGI3	1	113390515	113685923	295408
BCL2L15	1	113876816	113887581	10765
DCLRE1B	1	113904619	113914086	9467
OLFML3	1	113979391	113982254	2863
TRIM33	1	114392793	114511203	118410
BCAS2	1	114567560	114581615	14055
CSDE1	1	114716913	114758050	41137
TSPAN2	1	115048011	115089503	41492
ATP1A1	1	116373244	116404776	31532
CD58	1	116514534	116571093	56559
IGSF3	1	116574398	116667755	93357
CD101	1	117001750	117036551	34801
TTF2	1	117060326	117107453	47127
WARS2-AS1	1	119140396	119275973	135577
HAO2	1	119368785	119394130	25345
HSD3B2	1	119414931	119423039	8108
HMGCS2	1	119747996	119768932	20936
REG4	1	119794017	119811460	17443
NBPF7	1	119834765	119844880	10115
ADAM30	1	119893533	119896515	2982
SEC22B	1	120150898	120176520	25622
NBPF8	1	120415027	120469670	54643
LOC101929798	1	120985692	121052167	66475
FAM72B	1	121167646	121184318	16672
DRD5P2	1	144274553	144691823	417270
NBPF15	1	144421386	144459464	38078
CD160	1	145719499	145739288	19789
ANKRD35	1	145866560	145885866	19306
PEX11B	1	145911348	145918924	7576
GNRHR2	1	145919013	145925341	6328
ANKRD34A	1	145959441	145964575	5134
POLR3GL	1	145964682	145978848	14166
TXNIP	1	145992442	145996579	4137
NOTCH2NLA	1	146151908	146229032	77124
NBPF13P	1	147099482	147114346	14864
LOC101927468	1	148208093	148247071	38978
PDE4DIP	1	148808181	149033019	224838
LOC653513	1	148929141	149201146	272005
NOTCH2NLC	1	149390621	149471833	81212
H3C15	1	149840687	149853125	12438
H2AC18	1	149842218	149851594	9376
SF3B4	1	149923317	149927803	4486
C1orf54	1	150272284	150280924	8640
RPRD2	1	150364111	150476565	112454
TARS2	1	150487419	150507602	20183
CERS2	1	150965173	150975003	9830
BNIPL	1	151036586	151047720	11134
CDC42SE1	1	151050971	151059649	8678
SEMA6C	1	151131687	151146631	14944
TMOD4	1	151169987	151175981	5994
VPS72	1	151176306	151190197	13891
PI4KB	1	151291797	151327715	35918
SELENBP1	1	151364304	151372705	8401
TDRKH	1	151771568	151790534	18966
RORC	1	151806071	151831802	25731
THEM5	1	151847101	151853712	6611
FLG	1	152302165	152325239	23074
FLG2	1	152348735	152360006	11271
S100A7A	1	153416520	153423222	6702
S100A5	1	153537147	153541765	4618
S100A16	1	153606883	153613137	6254
S100A14	1	153614256	153616325	2069
ILF2	1	153661788	153671028	9240
JTB	1	153974269	153977674	3405
RAB13	1	153981605	153986339	4734
NUP210L	1	153992692	154155116	162424
UBAP2L	1	154220172	154271510	51338
SHE	1	154479483	154502412	22929
CHRNB2	1	154567778	154580010	12232
ADAR	1	154582058	154627997	45939
PYGO2	1	154957026	154961782	4756
EFNA1	1	155127876	155134899	7023
UBQLN4	1	156035299	156053798	18499
PMF1	1	156212988	156240077	27089
PMF1-BGLAP	1	156212988	156243332	30344
CCT3	1	156308961	156338415	29454
NAXE	1	156591776	156594299	2523
NES	1	156668763	156677407	8644
SH2D2A	1	156806243	156816848	10605
FCRL4	1	157573748	157598085	24337
KIRREL1-IT1	1	158025550	158032098	6548
LINC01704	1	158132044	158140640	8596
CD1E	1	158353696	158357553	3857
CADM3-AS1	1	159195985	159202422	6437
OR10J1	1	159397465	159440967	43502
SLAMF8	1	159826873	159837492	10619
KCNJ10	1	160037467	160070160	32693
ATP1A2	1	160115759	160143584	27825
ATP1A4	1	160151603	160186980	35377
PEA15	1	160205384	160215372	9988
PEX19	1	160276809	160285151	8342
VANGL2	1	160400564	160428670	28106
F11R	1	160995211	161021152	25941
PFDN2	1	161100561	161118037	17476
UFC1	1	161153978	161158856	4878
PPOX	1	161166426	161171220	4794
FCGR2C	1	161581339	161601220	19881
DUSP12	1	161749786	161757238	7452
ATF6	1	161766320	161964070	197750
SPATA46	1	162373203	162376854	3651
SH2D1B	1	162395268	162412136	16868
DDR2	1	162630863	162787405	156542
NUF2	1	163321954	163355759	33805
PBX1	1	164559184	164886047	326863
ALDH9A1	1	165662212	165698663	36451
CREG1	1	167541014	167553762	12748
DCAF6	1	167936239	168075843	139604
TBX19	1	168280877	168314426	33549
LOC101928565	1	168464114	168495644	31530
METTL18	1	169792532	169794907	2375
METTL11B	1	170146047	170167782	21735
FMO1	1	171248471	171285978	37507
FMO4	1	171314183	171342084	27901
MYOC	1	171635417	171652688	17271
DNM3	1	171841498	172418463	576965
C1orf105	1	172420685	172468829	48144
PIGC	1	172441457	172444069	2612
TNFSF4	1	173183731	173207331	23600
PRDX6	1	173477335	173488815	11480
ANKRD45	1	173608336	173669851	61515
DARS2	1	173824673	173858546	33873
ASTN1	1	176857305	177164904	307599
FAM163A	1	179727776	179816198	88422
TOR1AIP1	1	179882042	179920077	38035
QSOX1	1	180154833	180204030	49197
XPR1	1	180632022	180890279	258257
KIAA1614-AS1	1	180949691	180954887	5196
MR1	1	181033425	181061938	28513
CACNA1E	1	181483517	181808084	324567
GLUL	1	182378093	182392206	14113
RGSL1	1	182450146	182560597	110451
RGS8	1	182641814	182672932	31118
LOC647070	1	182833672	182839591	5919
SHCBP1L	1	182899865	182953166	53301
LAMC1	1	183023420	183145592	122172
LAMC2	1	183186264	183245127	58863
NCF2	1	183555562	183590914	35352
COLGALT2	1	183929662	184037728	108066
NIBAN1	1	184791032	184974508	183476
HMCN1	1	185734391	186190949	456558
PRG4	1	186296273	186314565	18292
LINC01720	1	190624890	190801658	176768
RGS1	1	192575773	192580024	4251
LINC01031	1	193304745	193365953	61208
CFH	1	196651878	196747504	95626
CFHR1	1	196819731	196832189	12458
CFHR5	1	196977556	197009678	32122
ASPM	1	197084127	197146694	62567
C1orf53	1	197902630	197907359	4729
LINC02789	1	199148598	199393307	244709
ZNF281	1	200404951	200410036	5085
TNNT2	1	201359014	201377680	18666
PHLDA3	1	201464278	201469188	4910
LOC107985246	1	201507213	201534784	27571
NAV1	1	201648322	201826974	178652
TIMM17A	1	201955503	201970664	15161
RNPEP	1	201982648	202006143	23495
ELF3-AS1	1	202000051	202010353	10302
ELF3	1	202010587	202017180	6593
GPR37L1	1	202122917	202133592	10675
ARL8A	1	202133404	202144743	11339
PTPRVP	1	202168051	202189449	21398
MGAT4EP	1	202820257	202827213	6956
LOC148709	1	202861754	202875241	13487
KLHL12	1	202891121	202928599	37478
ADORA1	1	203127726	203167405	39679
FMOD	1	203340628	203351122	10494
LINC00303	1	204032447	204041264	8817
SOX13	1	204073115	204127743	54628
CNTN2	1	205042949	205078289	35340
DSTYK	1	205142505	205211702	69197
NUAK2	1	205302063	205321745	19682
LEMD1-AS1	1	205373252	205387440	14188
RAB29	1	205767986	205775482	7496
PM20D1	1	205828025	205850132	22107
LOC284581	1	205862079	205896087	34008
SLC26A9	1	205913048	205943460	30412
RAB7B	1	205976740	206003395	26655
RHEX	1	206053173	206102449	49276
AVPR1B	1	206106937	206117388	10451
EIF2D	1	206591643	206612551	20908
IL19	1	206770773	206842981	72208
C1orf116	1	207018522	207032756	14234
C4BPA	1	207104233	207144972	40739
CD46	1	207752038	207795516	43478
LINC01774	1	208972454	208975307	2853
MIR205HG	1	209428820	209432547	3727
LAMB3	1	209614873	209652425	37552
TRAF5	1	211326615	211374944	48329
LPGAT1-AS1	1	211829637	211853703	24066
INTS7	1	211940399	212035660	95261
DTL	1	212035553	212105013	69460
LINC02608	1	212213002	212285021	72019
BATF3	1	212686417	212699840	13423
PROX1-AS1	1	213819641	213986153	166512
PROX1	1	213987973	214041504	53531
CENPF	1	214603195	214664571	61376
LYPLAL1	1	219173831	219212865	39034
ZC3H11B	1	219608012	219613145	5133
EPRS1	1	219968600	220046505	77905
BPNT1	1	220057482	220089853	32371
HLX-AS1	1	220832763	220880140	47377
TAF1A	1	222557902	222589933	32031
BROX	1	222712553	222735196	22643
FAM177B	1	222737216	222750805	13589
TLR5	1	223109404	223143248	33844
SUSD4	1	223220833	223364176	143343
GTF2IP20	1	223951266	223992644	41378
EPHX1	1	225810074	225845561	35487
ACBD3-AS1	1	226148003	226154977	6974
SNAP47	1	227728168	227781231	53063
LINC02809	1	228073909	228076550	2641
ARF1	1	228082660	228099212	16552
RAB4A	1	229271062	229305893	34831
NUP133	1	229440259	229508341	68082
LINC01737	1	230592660	230595583	2923
COG2	1	230642481	230693982	51501
ARV1	1	230979094	231000733	21639
FAM89A	1	231018958	231040254	21296
LOC149373	1	231184099	231187627	3528
SIPA1L2	1	232397966	232515608	117642
LINC01744	1	232727254	232742715	15461
COA6	1	234373456	234385080	11624
TARBP1	1	234391313	234479179	87866
IRF2BP2	1	234604269	234609525	5256
LOC101927787	1	234646289	234660924	14635
EDARADD	1	236394286	236484930	90644
HEATR1	1	236549005	236604516	55511
RYR2	1	237042184	237833988	791804
CHRM3	1	239386568	239915449	528881
EXO1	1	241848191	241889939	41748
MAP1LC3C	1	241995490	241999098	3608
C1orf100	1	244352635	244389663	37028
LOC101928068	1	244965204	244970869	5665
SCCPDH	1	246724409	246768137	43728
ZNF695	1	246945546	247008057	62511
ZNF670-ZNF695	1	246945547	247078813	133266
ZNF670	1	247034637	247078811	44174
ZNF669	1	247099962	247104372	4410
FLJ39095	1	247104511	247109561	5050
ZNF124	1	247121975	247172017	50042
GCSAML-AS1	1	247524679	247530804	6125
ZNF692	1	248850008	248859085	9077
DIP2C	10	274201	689668	415467
LINC00700	10	2005473	2014348	8875
PFKP	10	3067548	3136805	69257
PITRM1	10	3137727	3172841	35114
LINC00705	10	4656156	4662414	6258
AKR1E2	10	4826177	4848059	21882
AKR1C6P	10	4871667	4916273	44606
TASOR2	10	5684838	5763740	78902
GDI2	10	5765223	5813549	48326
KIN	10	7750962	7787993	37031
TAF3	10	7818505	8016631	198126
LINC00710	10	10934940	10952163	17223
CAMK1D	10	12349547	12835545	485998
CCDC3	10	12896625	13099989	203364
PHYH	10	13277796	13300130	22334
LOC101928453	10	14074284	14087879	13595
CDNF	10	14819245	14838037	18792
ACBD7	10	15075475	15088776	13301
ITGA8	10	15513949	15720335	206386
VIM	10	17228241	17237593	9352
ST8SIA6	10	17315421	17454595	139174
STAM-AS1	10	17641284	17643918	2634
STAM	10	17644151	17716822	72671
SLC39A12-AS1	10	18001786	18010562	8776
ARL5B	10	18659431	18681639	22208
PLXDC2	10	19816432	20289855	473423
MLLT10	10	21533349	21743630	210281
COMMD3	10	22316388	22320305	3917
SPAG6	10	22345445	22417610	72165
PIP4K2A	10	22534837	22714578	179741
PRTFDC1	10	24848614	24952606	103992
THNSL1	10	25016612	25026664	10052
LINC01516	10	25113058	25161233	48175
GAD2	10	26216307	26304562	88255
ACBD5	10	27182838	27242111	59273
MKX-AS1	10	27744615	27767799	23184
MPP7	10	28050994	28303064	252070
BAMBI	10	28677521	28682932	5411
LINC01517	10	28743650	28808219	64569
LINC00837	10	28789311	28796050	6739
MAP3K8	10	30434021	30461833	27812
LINC02664	10	31187883	31261552	73669
ZEB1-AS1	10	31307717	31320447	12730
ZEB1	10	31318417	31529814	211397
CUL2	10	35008551	35090614	82063
GJD4	10	35605341	35608935	3594
FZD8	10	35638249	35641434	3185
LINC00839	10	42475491	42495337	19846
LOC105378269	10	42755142	42769621	14479
LINC02623	10	42871521	42874060	2539
RET	10	43077027	43130349	53322
RASGEF1A	10	43194533	43267065	72532
LINC00841	10	43909296	43981265	71969
ZNF22	10	45000923	45005326	4403
RSU1P2	10	45099476	45154596	55120
ANKRD30BP3	10	45154662	45186041	31379
PARGP1-AGAP4	10	45825594	45972374	146780
MSMB	10	46033305	46046269	12964
LINC00842	10	46398362	46453306	54944
GDF2	10	47322454	47327588	5134
ZNF488	10	47365496	47384293	18797
FAM25C	10	47487219	47999791	512572
BMS1P2-AGAP9	10	47501753	47553500	51747
MAPK8	10	48306639	48439359	132720
FAM170B-AS1	10	49121839	49151547	29708
FAM170B	10	49131156	49134020	2864
PARG	10	49818274	49942027	123753
TIMM23B	10	49942033	49974850	32817
FAM21EP	10	50021182	50067803	46621
SGMS1	10	50305601	50623956	318355
LOC102724719	10	51062579	51068552	5973
CSTF2T	10	51695486	51699595	4109
PRKG1-AS1	10	52296848	52314128	17280
DKK1	10	52314281	52317657	3376
ZWINT	10	56357228	56361273	4045
BICC1	10	58512872	58831435	318563
FAM133CP	10	58715015	58717533	2518
PHYHIPL	10	59176643	59247774	71131
FAM13C	10	59246129	59363181	117052
SLC16A9	10	59650764	59710079	59315
ANK3	10	60026298	60733528	707230
LOC283045	10	62339588	62375127	35539
ADO	10	62804720	62808479	3759
EGR2	10	62811996	62819167	7171
DNAJC12	10	67796669	67838188	41519
HNRNPH3	10	68331693	68343196	11503
VPS26A	10	69124153	69174416	50263
HKDC1	10	69220332	69267551	47219
SAR1A	10	70147289	70170514	23225
PPA1	10	70202836	70233429	30593
NODAL	10	70431936	70447948	16012
C10orf105	10	71711701	71737850	26149
SPOCK2	10	72059034	72089032	29998
NUDT13	10	73110375	73131828	21453
ECD	10	73133675	73168095	34420
FAM149B1	10	73168119	73244504	76385
MRPS16	10	73248849	73252644	3795
SYNPO2L	10	73644886	73656029	11143
AGAP5	10	73674275	73697796	23521
SEC24C	10	73744372	73772161	27789
ZSWIM8-AS1	10	73796514	73801399	4885
PLAU	10	73911101	73917500	6399
AP3M1	10	74120255	74150828	30573
DUSP13	10	75094432	75109212	14780
KCNMA1-AS2	10	77140831	77150100	9269
LINC00595	10	78267342	78280213	12871
ZCCHC24	10	79382327	79445624	63297
NUTM2B	10	79703227	79712757	9530
ANXA11	10	80150889	80205808	54919
LINC00857	10	80207710	80219657	11947
DYDC1	10	80336102	80356758	20656
TSPAN14	10	80454265	80533124	78859
NRG3-AS1	10	82229014	82232920	3906
CERNA2	10	84167228	84172076	4848
LINC00858	10	84279980	84294659	14679
GRID1-AS1	10	85577731	85607215	29484
WAPL	10	86435256	86521792	86536
LDB3	10	86666788	86736072	69284
SNCG	10	86955759	86963258	7499
AGAP11	10	86970336	87010203	39867
NUTM2A-AS1	10	87238667	87342558	103891
MINPP1	10	87504466	87553461	48995
PAPSS2	10	87659878	87747705	87827
ATAD1	10	87751512	87818231	66719
RNLS	10	88273864	88583325	309461
LIPJ	10	88586762	88606976	20214
LIPN	10	88761406	88778242	16836
LIPM	10	88802730	88820546	17816
ANKRD22	10	88819896	88851844	31948
STAMBPL1	10	88880245	88923487	43242
IFIT1	10	89392546	89406487	13941
LINC01374	10	89853906	89914956	61050
PCGF5	10	91163012	91284337	121325
TNKS2	10	91798426	91865475	67049
BTAF1	10	91923770	92031437	107667
IDE	10	92451684	92574095	122411
FFAR4	10	93566665	93590072	23407
PDE6C	10	93612537	93666010	53473
FRA10AC1	10	93667883	93702959	35076
PIPSL	10	93958140	93961915	3775
HELLS	10	94545767	94602099	56332
BLNK	10	96191699	96271576	79877
FRAT1	10	97319271	97321915	2644
HOGA1	10	97584345	97612798	28453
MORN4	10	97614553	97634156	19603
LINC00866	10	97828478	97849798	21320
PYROXD2	10	98383568	98415182	31614
HPSE2	10	98457077	99235875	778798
ERLIN1	10	100150094	100186029	35935
PKD2L1	10	100288151	100330228	42077
MRPL43	10	100977820	100987515	9695
LINC02681	10	101252821	101263550	10729
KCNIP2-AS1	10	101819068	101828889	9821
KCNIP2	10	101825974	101843920	17946
ELOVL3	10	102226299	102229587	3288
NFKB2	10	102394110	102402529	8419
PSD	10	102402617	102419934	17317
FBXL15	10	102419814	102423136	3322
BORCS7	10	102854259	102864961	10702
LOC107984265	10	102898703	102918335	19632
RPEL1	10	103245887	103248016	2129
INA	10	103277138	103290346	13208
ATP5MD	10	103389051	103396475	7424
CALHM3	10	103472804	103479240	6436
STN1	10	103877569	103918184	40615
SLK	10	103967140	104029233	62093
CFAP43	10	104129888	104232377	102489
ITPRIP	10	104309696	104338465	28769
ITPRIP-AS1	10	104323364	104326745	3381
SORCS3	10	104641290	105265242	623952
LINC01435	10	107871576	108069293	197717
ADD3	10	109996373	110135565	139192
MXI1	10	110207605	110287365	79760
RBM20	10	110644336	110839468	195132
ACSL5	10	112374116	112428380	54264
DCLRE1A	10	113834725	113854394	19669
ABLIM1	10	114431110	114768304	337194
PNLIPRP3	10	116427847	116477956	50109
KCNK18	10	117197489	117210299	12810
PDZD8	10	117277274	117375440	98166
EIF3A	10	119033672	119080817	47145
PRDX3	10	119167720	119178812	11092
GRK5	10	119207571	119459745	252174
MCMBP	10	119829404	119873628	44224
SEC23IP	10	119892730	119944656	51926
LINC01561	10	120597949	120600123	2174
WDR11	10	120851362	120909524	58162
ATE1-AS1	10	121928312	121951965	23653
NSMCE4A	10	121957091	121975217	18126
PLEKHA1	10	122374708	122442600	67892
HTRA1	10	122461553	122514907	53354
DMBT1	10	122560665	122643736	83071
LOC112577516	10	122672850	122679048	6198
C10orf120	10	122697709	122699846	2137
FAM24B-CUZD1	10	122832155	122879641	47486
PSTK	10	122980401	122990390	9989
HMX3	10	123135970	123139423	3453
BUB3	10	123154244	123170467	16223
OAT	10	124397303	124418976	21673
NKX1-2	10	124445244	124450035	4791
BCCIP	10	125823546	125853695	30149
ADAM12	10	126012391	126388477	376086
LINC00601	10	126413869	126421879	8010
INSYN2A	10	127135430	127196591	61161
MGMT	10	129467241	129770983	303742
CTAGE7P	10	130106009	130108837	2828
TCERG1L	10	131092391	131311721	219330
BNIP3	10	131967683	131982013	14330
DPYSL4	10	132186948	132205759	18811
STK32C	10	132207482	132331880	124398
INPP5A	10	132537787	132783480	245693
CFAP46	10	132808392	132942570	134178
TUBGCP2	10	133278630	133312337	33707
ODF3	11	196761	200258	3497
BET1L	11	202924	207422	4498
PGGHG	11	289126	296107	6981
SIGIRR	11	405716	417397	11681
GATD1	11	767223	777487	10264
LOC171391	11	777578	784284	6706
PNPLA2	11	818914	825571	6657
CRACR2B	11	827919	831991	4072
POLR2L	11	839721	842529	2808
MUC5B	11	1223066	1262172	39106
MUC5B-AS1	11	1242261	1249676	7415
TNNI2	11	1838981	1841678	2697
TNNT3	11	1919703	1938702	18999
IGF2	11	2129112	2149603	20491
IGF2-AS	11	2140512	2148666	8154
TH	11	2163929	2171815	7886
TSPAN32	11	2302013	2318200	16187
TSSC4	11	2400750	2403876	3126
TSSC2	11	3380961	3409148	28187
TRPC2	11	3626460	3637559	11099
ART1	11	3645128	3664416	19288
RRM1	11	4094685	4138932	44247
OR51E1	11	4643982	4655486	11504
MMP26	11	4988191	4992429	4238
OLFM5P	11	5518310	5521785	3475
TRIM6	11	5596111	5612952	16841
C11orf42	11	6205557	6211135	5578
SMPD1	11	6390474	6394996	4522
APBB1	11	6395124	6419453	24329
RRP8	11	6595072	6603616	8544
TAF10	11	6606294	6612216	5922
TPP1	11	6612770	6619422	6652
MRPL17	11	6680385	6683340	2955
RBMXL2	11	7088998	7091148	2150
CASC23	11	8011278	8016509	5231
TUB-AS1	11	8060038	8069373	9335
RIC3	11	8092965	8169025	76060
IPO7	11	9384652	9448127	63475
SBF2-AS1	11	9758293	9811319	53026
ADM	11	10305073	10307397	2324
ZBED5-AS1	11	10858217	10879276	21059
PARVA	11	12377571	12535356	157785
BTBD10	11	13387996	13463297	75301
FAR1	11	13668668	13732346	63678
LINC02548	11	13784386	13848002	63616
INSC	11	15112424	15247208	134784
PLEKHA7	11	16777297	17014414	237117
RPS13	11	17074388	17077667	3279
OTOG	11	17547259	17646044	98785
KCNC1	11	17734781	17783057	48276
SERGEF	11	17788050	18013047	224997
GTF2H1	11	18322269	18367045	44776
TMEM86A	11	18698779	18704785	6006
NAV2	11	19350724	20121601	770877
NAV2-AS5	11	19502673	19507229	4556
LOC100126784	11	19710934	19714672	3738
DBX1	11	20156155	20160475	4320
SLC6A5	11	20599608	20659285	59677
ANO5	11	22193085	22283367	90282
SLC17A6	11	22338381	22379500	41119
CCDC179	11	22846923	22860474	13551
ANO3-AS1	11	26285585	26288007	2422
BDNF	11	27654895	27722030	67135
METTL15	11	28108388	28333507	225119
ARL14EP	11	30323104	30338223	15119
DCDC1	11	30863603	31369739	506136
PAX6	11	31784792	31817961	33169
PRRG4	11	32829927	32858120	28193
HIPK3	11	33256672	33357022	100350
KIAA1549L	11	33376108	33674100	297992
CAPRIN1	11	34051731	34102610	50879
NAT10	11	34105629	34146908	41279
ABTB2	11	34150987	34358010	207023
ELF5	11	34478791	34513794	35003
PAMR1	11	35431829	35530300	98471
FJX1	11	35618460	35620865	2405
COMMD9	11	36272292	36289424	17132
PRR5L	11	36296288	36465204	168916
TRAF6	11	36483771	36510272	26501
RAG2	11	36591943	36598279	6336
LINC02760	11	37938601	37954663	16062
ALKBH3	11	43880831	43920274	39443
LINC02687	11	45371397	45388508	17111
CHST1	11	45647689	45665622	17933
CRY2	11	45847118	45883248	36130
LARGE2	11	45921621	45929096	7475
PHF21A	11	45929319	46120985	191666
PACSIN3	11	47177522	47186434	8912
DDB2	11	47214942	47239218	24276
ACP2	11	47239302	47248847	9545
SPI1	11	47354860	47378547	23687
CELF1	11	47465937	47565539	99602
TRIM49B	11	49031600	49037977	6377
LOC646813	11	50409147	50420631	11484
LINC02735	11	56848478	56878078	29600
LRRC55	11	57181953	57191716	9763
APLNR	11	57233578	57237453	3875
SSRP1	11	57325989	57335892	9903
P2RX3	11	57338352	57372396	34044
SLC43A3	11	57406954	57427580	20626
SLC43A1	11	57484534	57515702	31168
SERPING1	11	57597685	57614848	17163
ZDHHC5	11	57668114	57701182	33068
SELENOH	11	57741250	57743554	2304
ZFP91	11	58579063	58621550	42487
ZFP91-CNTF	11	58579114	58625732	46618
PATL1	11	59636716	59669037	32321
MS4A2	11	60088664	60098467	9803
MS4A4A	11	60280666	60308970	28304
MS4A5	11	60429572	60447792	18220
MS4A12	11	60492778	60507428	14650
MS4A10	11	60785333	60801305	15972
CYB561A3	11	61348745	61362283	13538
LRRC10B	11	61508749	61511018	2269
FTH1	11	61964285	61967634	3349
SCGB1D1	11	62190216	62193539	3323
SCGB1D4	11	62296281	62299075	2794
EEF1G	11	62559596	62573891	14295
C11orf98	11	62662817	62665216	2399
LBHD1	11	62662817	62671783	8966
BSCL2	11	62690262	62709619	19357
HNRNPUL2-BSCL2	11	62690262	62727384	37122
HNRNPUL2	11	62712630	62727457	14827
SNHG1	11	62851978	62855885	3907
SLC22A25	11	63163170	63229652	66482
SLC22A10	11	63289903	63311782	21879
ATL3	11	63624087	63671974	47887
RTN3	11	63681450	63759891	78441
C11orf95	11	63759892	63768775	8883
STIP1	11	64185272	64204548	19276
DNAJC4	11	64230281	64234281	4000
PPP1R14B-AS1	11	64245866	64248214	2348
KCNK4-TEX40	11	64291722	64304769	13047
CATSPERZ	11	64300358	64304770	4412
SLC22A11	11	64555941	64572875	16934
SLC22A12	11	64590810	64602353	11543
SYVN1	11	65127279	65134519	7240
DPF2	11	65333852	65354262	20410
SLC25A45	11	65375192	65383701	8509
FRMD8	11	65386637	65413524	26887
MALAT1	11	65497738	65506512	8774
TALAM1	11	65499312	65507432	8120
KCNK7	11	65592836	65595800	2964
MAP3K11	11	65597757	65614221	16464
MUS81	11	65860433	65867652	7219
FOSL1	11	65892049	65900526	8477
PACS1	11	66070272	66244744	174472
YIF1A	11	66284580	66289143	4563
TMEM151A	11	66291894	66296664	4770
CD248	11	66314494	66317044	2550
DPP3	11	66480434	66509657	29223
ZDHHC24	11	66521082	66546238	25156
RBM4	11	66638617	66668379	29762
SPTBN2	11	66682496	66721399	38903
PC	11	66848420	66958383	109963
POLD4	11	67350765	67353596	2831
CORO1B	11	67435510	67443821	8311
CABP2	11	67518912	67523446	4534
ALDH3B2	11	67662162	67681224	19062
UNC93B1	11	67991100	68004097	12997
NDUFS8	11	68030681	68036644	5963
GAL	11	68684544	68691175	6631
MRPL21	11	68891278	68903832	12554
IGHMBP2	11	68903851	68940601	36750
MRGPRF	11	69004394	69013382	8988
MRGPRF-AS1	11	69012354	69018447	6093
FADD	11	70203163	70207402	4239
SHANK2-AS1	11	70631094	70635490	4396
LOC100133315	11	71865509	71928459	62950
LRTOMT	11	72080331	72110782	30451
LAMTOR1	11	72097292	72103297	6005
FOLR3	11	72135725	72139892	4167
FOLR1	11	72189709	72196323	6614
FCHSD2	11	72836745	73142318	305573
ARHGEF17	11	73308276	73369388	61112
PAAF1	11	73876699	73931112	54413
PGM2L1	11	74330316	74398433	68117
CHRDL2	11	74696428	74731426	34998
RNF169	11	74748849	74842413	93564
SLCO2B1	11	75151107	75206549	55442
TPBGL	11	75240774	75243704	2930
SERPINH1	11	75562253	75572811	10558
LOC283214	11	75758455	75768647	10192
GUCY2EP	11	76680166	76721789	41623
GDPD4	11	77216558	77301666	85108
PAK1	11	77322017	77474094	152077
AQP11	11	77589635	77610356	20721
USP35	11	78188919	78215232	26313
CCDC83	11	85855101	85920020	64919
FZD4	11	86945679	86955395	9716
RAB38	11	88113251	88175443	62192
GRM5	11	88504576	89063678	559102
TRIM53AP	11	89841997	90002508	160511
TRIM51EP	11	89852842	89991670	138828
TRIM49D2	11	89911411	89933061	21650
TRIM49D1	11	89911472	89933000	21528
TAF1D	11	93730194	93741537	11343
C11orf54	11	93741594	93764749	23155
VSTM5	11	93818233	93850618	32385
LOC105369438	11	94545332	94740355	195023
AMOTL1	11	94768356	94876748	108392
SESN3	11	95165513	95232475	66962
CEP57	11	95790461	95832693	42232
CFAP300	11	102047437	102084560	37123
BIRC3	11	102317484	102339403	21919
BIRC2	11	102347182	102378670	31488
TMEM123	11	102396334	102452765	56431
LOC101928424	11	102452919	102462038	9119
WTAPP1	11	102783676	102836766	53090
MMP3	11	102835801	102843609	7808
CASP12	11	104885718	104898670	12952
ALKBH8	11	107502727	107565735	63008
ACAT1	11	108121567	108147601	26034
POGLUT3	11	108472116	108498384	26268
LINC02732	11	110355114	110406908	51794
COLCA1	11	111293389	111305048	11659
LOC728196	11	111510602	111513888	3286
SIK2	11	111602449	111730855	128406
CRYAB	11	111908564	111923740	15176
SDHD	11	112086873	112095794	8921
LINC02762	11	112270749	112362534	91785
ANKK1	11	113387779	113400416	12637
ZW10	11	113733187	113773692	40505
NNMT	11	114257806	114313535	55729
NXPE1	11	114518936	114559881	40945
CADM1	11	115169236	115504415	335179
LINC02702	11	116639422	116658252	18830
SIK3	11	116843410	117098428	255018
TAGLN	11	117199294	117207465	8171
RNF214	11	117232671	117286454	53783
CEP164	11	117321778	117413266	91488
TMPRSS4	11	118077012	118121890	44878
SCN4B	11	118133377	118152915	19538
CD3E	11	118304730	118316173	11443
CD3G	11	118344344	118353782	9438
LOC100131626	11	118381220	118418815	37595
IFT46	11	118544528	118566076	21548
CXCR5	11	118883892	118897787	13895
PDZD3	11	119185475	119190213	4738
NECTIN1	11	119638098	119729200	91102
TLCD5	11	120325299	120333686	8387
ARHGEF12	11	120336413	120489937	153524
LOC101929227	11	120867933	120894797	26864
TBCEL	11	121024072	121090776	66704
MIR100HG	11	122028329	122422871	394542
CRTAM	11	122838500	122872643	34143
GRAMD1B	11	123358422	123627789	269367
VWA5A	11	124115404	124147721	32317
SIAE	11	124633113	124676303	43190
NRGN	11	124739942	124747210	7268
LOC101929340	11	124759134	124765920	6786
LOC100507283	11	124800428	124834487	34059
HEPACAM	11	124919205	124936047	16842
SLC37A2	11	125063305	125090516	27211
TMEM218	11	125094389	125111626	17237
FEZ1	11	125442881	125496310	53429
EI24	11	125569477	125584683	15206
PATE1	11	125746279	125749866	3587
HYLS1	11	125883614	125900646	17032
PUS3	11	125893485	125903221	9736
FOXRED1	11	126269154	126278126	8972
TIRAP	11	126283087	126294933	11846
DCPS	11	126304060	126350005	45945
GSEC	11	126341716	126355587	13871
ST3GAL4	11	126355686	126414641	58955
KIRREL3-AS2	11	126940746	126945090	4344
LOC101929473	11	127067002	127101306	34304
SENCR	11	128691672	128696023	4351
KCNJ1	11	128836315	128867373	31058
TP53AIP1	11	128934732	128943399	8667
ST14	11	130159782	130210362	50580
ZBTB44-DT	11	130314993	130403657	88664
IGSF9B	11	133908410	133956796	48386
GLB1L3	11	134276379	134319564	43185
RAD52	12	911736	990041	78305
WNT5B	12	1617056	1647212	30156
NRIP2	12	2825348	2835035	9687
TEX52	12	2849046	2857039	7993
TSPAN9	12	3077355	3286564	209209
CCND2-AS1	12	4248767	4276184	27417
DYRK4	12	4562208	4615302	53094
NDUFA9	12	4649114	4694317	45203
GALNT8	12	4720400	4772726	52326
KCNA6	12	4809176	4851112	41936
ANO2	12	5562656	5946232	383576
VAMP1	12	6462238	6470677	8439
PTMS	12	6766363	6770952	4589
CD4	12	6789528	6820799	31271
GNB3	12	6840925	6847393	6468
SPSB2	12	6870936	6873303	2367
LPCAT3	12	6976185	7018476	42291
PEX5	12	7188685	7218573	29888
APOBEC1	12	7649400	7670599	21199
SLC2A14	12	7812514	7891196	78682
FAM66C	12	8180209	8201000	20791
FAM90A1	12	8221260	8227618	6358
FAM86FP	12	8231049	8242946	11897
CLEC4E	12	8533305	8540905	7600
AICDA	12	8602171	8612859	10688
A2ML1	12	8822621	8876787	54166
PHC1	12	8914509	8941464	26955
KLRG1	12	8950044	9010751	60707
A2M	12	9067708	9116229	48521
LINC00987	12	9240003	9262877	22874
LOC101928030	12	9371782	9381422	9640
LOC374443	12	9617284	9658414	41130
CLECL1	12	9715860	9733299	17439
LINC02470	12	9936579	9943495	6916
CLEC12B	12	10010627	10018800	8173
LOC102724020	12	10015352	10030606	15254
LINC02617	12	10332860	10338292	5432
KLRK1	12	10372353	10390041	17688
KLRC3	12	10412315	10420595	8280
PRB2	12	11391540	11395567	4027
CREBL2	12	12611876	12645108	33232
APOLD1	12	12725917	12791465	65548
GPRC5A	12	12891562	12917937	26375
GPRC5D	12	12940775	12950384	9609
HEBP1	12	12974870	13000265	25395
H2AJ	12	14774336	14778002	3666
WBP11	12	14784582	14803478	18896
PLCZ1	12	18683180	18738012	54832
LINC02398	12	20014685	20098868	84183
PDE3A	12	20369245	20684107	314862
SLCO1C1	12	20695355	20753386	58031
LDHB	12	21635342	21657855	22513
ST8SIA1	12	22193391	22334714	141323
LOC105369691	12	22589007	22625046	36039
LOC101928441	12	23175636	23191587	15951
ETFRF1	12	25195237	25205143	9906
BHLHE41	12	26120030	26125037	5007
SSPN	12	26195336	26234775	39439
INTS13	12	26905181	26937981	32800
FGFR1OP2	12	26938372	26966648	28276
ARNTL2	12	27332836	27425813	92977
SMCO2	12	27466810	27502185	35375
MRPS35	12	27710773	27756304	45531
MANSC4	12	27762427	27771582	9155
KLHL42	12	27780233	27803040	22807
CAPRIN2	12	30709552	30754951	45399
FGD4	12	32399558	32646051	246493
SLC2A13	12	39755025	40106081	351056
LINC02471	12	40156239	40167847	11608
LRRK2	12	40224997	40369284	144287
CNTN1	12	40692439	41072415	379976
YAF2	12	42157105	42238368	81263
PPHLN1	12	42326145	42448621	122476
LINC02461	12	43155315	43163110	7795
PUS7L	12	43718992	43758790	39798
TMEM117	12	43835861	44389762	553901
RACGAP1P	12	45062618	45065411	2793
ANO6	12	45216095	45440404	224309
LINC00938	12	45725720	45727921	2201
AMIGO2	12	47075707	47079959	4252
LINC02156	12	47415008	47420179	5171
OR8S1	12	48525632	48528103	2471
LALBA	12	48567684	48570046	2362
CACNB3	12	48814480	48828941	14461
WNT1	12	48978322	48982620	4298
DDN-AS1	12	48998347	49019240	20893
KMT2D	12	49018975	49055324	36349
MCRS1	12	49558294	49568145	9851
FMNL3	12	49636499	49707405	70906
TMBIM6	12	49741557	49764934	23377
NCKAP5L	12	49791152	49828413	37261
BCDIN3D	12	49836043	49843106	7063
FAIM2	12	49866896	49903900	37004
LINC02395	12	49911953	49926339	14386
AQP5	12	49961872	49965682	3810
AQP6	12	49972947	49977139	4192
ASIC1	12	50057596	50083622	26026
FAM186A	12	50327309	50396609	69300
ATF1	12	50764101	50821162	57061
TMPRSS12	12	50842926	50887880	44954
TFCP2	12	51093656	51173135	79479
CELA1	12	51328442	51346679	18237
FIGNL2	12	51817892	51831917	14025
GRASP	12	52006946	52015889	8943
ATG101	12	52069974	52077495	7521
LINC00592	12	52210930	52223881	12951
KRT81	12	52285913	52291534	5621
KRT71	12	52543909	52553145	9236
KRT77	12	52689626	52703524	13898
KRT3	12	52789685	52796117	6432
IGFBP6	12	53097667	53102340	4673
CALCOCO1	12	53708518	53727452	18934
CISTR	12	53750447	53757034	6587
HOTAIR	12	53962308	53974956	12648
HOXC11	12	53973126	53977643	4517
HOXC9	12	54000161	54003336	3175
HOXC8	12	54008985	54012769	3784
HOXC5	12	54016888	54035360	18472
CBX5	12	54230942	54280122	49180
LOC102724050	12	54353691	54467030	113339
GPR84	12	54362445	54364486	2041
MUCL1	12	54854516	54858387	3871
ITGA7	12	55684570	55712408	27838
BLOC1S1	12	55716034	55719707	3673
PMEL	12	55954105	55966712	12607
CDK2	12	55966830	55972789	5959
RPS26	12	56041918	56044697	2779
MYL6	12	56158359	56161579	3220
ANKRD52	12	56237807	56258384	20577
CS	12	56271699	56300330	28631
CNPY2	12	56309844	56316348	6504
RBMS2	12	56521820	56596192	74372
ATP5F1B	12	56638175	56645984	7809
PTGES3	12	56663341	56688408	25067
NXPH4	12	57216794	57226449	9655
STAC3	12	57243458	57251187	7729
INHBC	12	57434784	57452062	17278
DDIT3	12	57516588	57520517	3929
MBD6	12	57522824	57530148	7324
ARHGEF25	12	57610116	57617245	7129
SLC26A10	12	57619910	57626151	6241
B4GALNT1	12	57623409	57633239	9830
OS9	12	57693955	57721557	27602
AGAP2-AS1	12	57726240	57728356	2116
TSPAN31	12	57745039	57750219	5180
RXYLT1	12	63779909	63809561	29652
RXYLT1-AS1	12	63808845	63822156	13311
RASSF3	12	64610495	64697564	87069
LOC100507065	12	65466819	65642372	175553
RPSAP52	12	65758021	65826974	68953
HMGA2	12	65824460	65966291	141831
LLPH-DT	12	66130751	66134449	3698
LINC02384	12	68431842	68451484	19642
NUP107	12	68686978	68745809	58831
LYZ	12	69348381	69354234	5853
CCT2	12	69585459	69601570	16111
KCNMB4	12	70366290	70434292	68002
PTPRB	12	70515870	70637429	121559
PTPRR	12	70638073	70920738	282665
RAB21	12	71754863	71800286	45423
ATXN7L3B	12	74537835	74545430	7595
KCNC2	12	75040078	75209839	169761
LOC100130268	12	75234740	75251865	17125
GLIPR1L2	12	75391070	75432688	41618
KRR1	12	75490863	75511609	20746
PHLDA1	12	76025447	76031776	6329
NAP1L1	12	76036585	76084685	48100
ZDHHC17	12	76764074	76853701	89627
LINC02424	12	78326680	78359746	33066
SYT1	12	78863982	79452008	588026
PPP1R12A-AS1	12	79935281	79941395	6114
TMTC2	12	82686906	83134865	447959
LRRIQ1	12	85036351	85245105	208754
ALX1	12	85280220	85301783	21563
GALNT4	12	89519413	89524796	5383
POC1B-GALNT4	12	89519413	89526262	6849
POC1B-AS1	12	89525570	89541542	15972
EPYC	12	90963682	91004972	41290
DCN	12	91140484	91182817	42333
LINC01619	12	91984976	92142831	157855
BTG1	12	92140278	92145846	5568
CLLU1-AS1	12	92420086	92432999	12913
LINC02397	12	92466679	92483947	17268
LINC02412	12	93174366	93181832	7466
SOCS2-AS1	12	93565628	93571398	5770
CEP83	12	94306394	94460454	154060
FGD6	12	95076749	95217467	140718
PGAM1P5	12	95649255	95673994	24739
FAM71C	12	99647753	99650114	2361
ACTR6	12	100200087	100224424	24337
SLC17A8	12	100357074	100422055	64981
NR1H4	12	100473866	100564414	90548
UTP20	12	101280105	101386618	106513
MYBPC1	12	101594931	101686028	91097
DRAM1	12	101877580	101923612	46032
IGF1	12	102395874	102480563	84689
LINC00485	12	102809283	102824399	15116
ASCL1	12	102957674	102960511	2837
HCFC2	12	104064531	104106524	41993
TXNRD1	12	104215779	104350307	134528
ALDH1L2	12	105019790	105084458	64668
LOC100505978	12	106680758	106684700	3942
RIC8B	12	106774682	106889316	114634
BTBD11	12	107318434	107659642	341208
WSCD2	12	108129288	108250536	121248
FICD	12	108515277	108521210	5933
SART3	12	108522214	108561173	38959
MMAB	12	109553716	109573504	19788
FAM222A	12	109713825	109770495	56670
TRPV4	12	109783087	109833398	50311
TCHP	12	109900274	109918069	17795
PPTC7	12	110533245	110583318	50073
HVCN1	12	110648686	110689777	41091
MYL2	12	110910820	110920600	9780
LOC105369980	12	110951683	110957818	6135
CUX2	12	111034165	111350554	316389
ATXN2	12	111452214	111599676	147462
ALDH2	12	111766933	111817531	50598
RPL6	12	112405181	112418835	13654
OAS1	12	112906777	112933219	26442
LHX5	12	113462033	113471871	9838
RBM19	12	113816740	113966325	149585
MED13L	12	115958576	116277186	318610
C12orf49	12	116710171	116738069	27898
FBXO21	12	117141991	117190470	48479
KSR2	12	117453012	117968990	515978
VSIG10	12	118063593	118104011	40418
LINC02439	12	118818806	118833536	14730
BICDL1	12	119989236	120094495	105259
PLA2G1B	12	120322115	120327779	5664
UNC119B	12	120710458	120723640	13182
XLOC_009911	12	120904695	120908074	3379
HNF1A	12	120978543	121002511	23968
OASL	12	121020292	121039242	18950
KDM2B	12	121429096	121581023	151927
SETD1B	12	121804724	121832656	27932
LOC101593348	12	122226442	122228792	2350
VPS33A	12	122229564	122266494	36930
MIR9902-2	12	122695907	122709424	13517
HCAR2	12	122701293	122703357	2064
HIP1R	12	122834748	122862961	28213
PITPNM2	12	122983480	123110489	127009
SNRNP35	12	123458139	123473154	15015
TMED2	12	123584552	123598582	14030
GTF2H3	12	123633739	123662604	28865
NCOR2	12	124324415	124567612	243197
LINC02347	12	126442481	126472785	30304
LINC02376	12	127274271	127284283	10012
LINC02393	12	127881617	127898639	17022
TMEM132D-AS1	12	129109690	129113298	3608
RIMBP2	12	130396133	130716305	320172
RAN	12	130871994	130877678	5684
LINC01257	12	131165011	131212931	47920
PUS1	12	131929276	131945896	16620
EP400	12	131949942	132080460	130518
LINC02361	12	132186735	132189695	2960
GALNT9	12	132196372	132329589	133217
LOC100130238	12	132275391	132280900	5509
LRCOL1	12	132603151	132610582	7431
P2RX2	12	132618776	132622388	3612
POLE	12	132623762	132687342	63580
CHFR	12	132832356	132887618	55262
ZNF26	12	132986367	133027102	40735
ANHX	12	133218312	133235877	17565
LOC101928697	13	19182033	19187465	5432
ANKRD26P3	13	19262800	19344973	82173
GJB2	13	20187470	20192938	5468
GJB6	13	20221962	20232395	10433
LINC00367	13	20938564	20949428	10864
MICU2	13	21492691	21604170	111479
LINC00621	13	22876392	22916369	39977
TNFRSF19	13	23570370	23676105	105735
ANKRD20A19P	13	23907284	23949315	42031
PARP4	13	24420931	24512778	91847
CENPJ	13	24882279	24922861	40582
AMER2	13	25161679	25172283	10604
LINC01053	13	25181332	25190657	9325
SHISA2	13	26044597	26051060	6463
GPR12	13	26755201	26760786	5585
USP12-AS2	13	27172259	27183503	11244
LNX2	13	27545913	27620529	74616
PDX1	13	27920000	27926313	6313
CDX2	13	27960918	27969368	8450
FLT1	13	28300346	28495128	194782
MTUS2	13	28820339	29505947	685608
MTUS2-AS1	13	29476515	29487750	11235
LINC00572	13	29918647	29926651	8004
HMGB1	13	30456704	30617597	160893
TEX26	13	30932656	30975500	42844
HSPH1	13	31134973	31162388	27415
FRY	13	32031774	32299125	267351
ZAR1L	13	32303699	32315363	11664
MICOS10P1	13	32496211	32498492	2281
KL	13	33016423	33066143	49720
STARD13-AS	13	33277554	33281334	3780
MAB21L1	13	35473789	35476689	2900
SOHLH2	13	36168217	36214615	46398
SERTM1	13	36674020	36697838	23818
TRPC4	13	37632063	37869772	237709
NHLRC3	13	39038311	39050107	11796
LHFPL6	13	39342892	39603193	260301
MRPS31	13	40729128	40771190	42062
SUGT1P3	13	40911889	40921774	9885
KBTBD7	13	41189834	41194569	4735
TNFSF11	13	42562736	42608013	45277
LINC01050	13	42810366	42812562	2196
LINC00428	13	42842412	42872744	30332
ENOX1	13	43213130	43786972	573842
LACC1	13	43879178	43893932	14754
SERP2	13	44373650	44397714	24064
GTF2F2	13	45120510	45284892	164382
SLC25A30-AS1	13	45418162	45420371	2209
ERICH6B	13	45541294	45615739	74445
ZC3H13	13	45954465	46052746	98281
RUBCNL	13	46341739	46390042	48303
HTR2A	13	46831542	46897076	65534
HTR2A-AS1	13	46852140	46856299	4159
MED4	13	48075726	48095141	19415
RCBTB2	13	48488963	48535895	46932
LINC00462	13	48576974	48580901	3927
FNDC3A	13	48975912	49209779	233867
SETDB2	13	49444274	49495003	50729
RCBTB1	13	49531946	49585583	53637
GUCY1B2	13	50994511	51066157	71646
C13orf42	13	51082848	51172388	89540
DHRS12	13	51767993	51804163	36170
ALG11	13	52012398	52033600	21202
LINC02333	13	52334295	52341883	7588
VPS36	13	52412602	52450634	38032
TPTE2P3	13	52488993	52587090	98097
SUGT1	13	52652836	52700908	48072
OLFM4	13	53028813	53052053	23240
LINC00558	13	53815419	53876119	60700
LINC00458	13	54124324	54132871	8547
PRR20D	13	57140918	57170218	29300
DIAPH3	13	59665589	60163985	498396
LINC00395	13	63667682	63738018	70336
OR7E156P	13	63737435	63742568	5133
LINC01052	13	65866047	65878219	12172
KLHL1	13	69700593	70108493	407900
ATXN8OS	13	70107213	70139753	32540
BORA	13	72727749	72756198	28449
KLF12	13	73686012	74133929	447917
COMMD6	13	75525214	75549439	24225
LMO7-AS1	13	75604700	75635994	31294
SCEL-AS1	13	77599756	77606551	6795
EDNRB-AS1	13	77818937	77908428	89491
EDNRB	13	77895481	77975527	80046
OBI1-AS1	13	78054855	78617325	562470
RBM26	13	79318868	79406255	87387
SPRY2	13	80335977	80341126	5149
LINC00430	13	86911920	86936807	24887
LINC00433	13	88540829	88545509	4680
LINC00353	13	89548794	89564413	15619
LINC00380	13	91087255	91089617	2362
DCT	13	94436811	94549406	112595
DNAJC3-DT	13	95672838	95676925	4087
LINC00359	13	96941281	96984172	42891
MBNL2	13	97222289	97394120	171831
GPR18	13	99254713	99258428	3715
LINC01039	13	99577112	99585979	8867
CLYBL	13	99606664	99909444	302780
PCCA	13	100089015	100530437	441422
FGF14-AS1	13	102367530	102373666	6136
METTL21C	13	102685747	102694521	8774
POGLUT2	13	102784281	102798976	14695
LINC00460	13	106376564	106378595	2031
EFNB2	13	106489746	106535662	45916
ARGLU1	13	106541673	106568137	26464
LINC00443	13	106653880	106672180	18300
TNFSF13B	13	108269629	108308484	38855
MYO16-AS1	13	109163905	109167303	3398
COL4A2	13	110307284	110513209	205925
COL4A2-AS1	13	110502576	110508179	5603
LINC00431	13	110966027	110990602	24575
ARHGEF7-AS1	13	111144305	111148565	4260
TEX29	13	111316185	111344248	28063
LOC100506016	13	112155157	112160710	5553
ATP11A-AS1	13	112745449	112754731	9282
MCF2L	13	112969214	113099742	130528
F10	13	113122799	113149529	26730
PROZ	13	113158648	113172386	13738
ATP4B	13	113648806	113658198	9392
GAS6	13	113820549	113864076	43527
LINC02297	14	18630538	18633634	3096
POTEM	14	18967434	19003752	36318
POTEG	14	19402486	19434341	31855
LOC101929572	14	19421026	19424584	3558
TTC5	14	20286227	20305951	19724
CCNB1IP1	14	20311368	20333312	21944
RNASE9	14	20556093	20560931	4838
RNASE4	14	20684560	20701215	16655
METTL17	14	20989980	20997035	7055
ARHGEF40	14	21070304	21090247	19943
ZNF219	14	21090046	21104704	14658
TMEM253	14	21098937	21103724	4787
RAB2B	14	21459020	21476959	17939
TOX4	14	21477195	21499170	21975
SLC7A7	14	22773223	22819791	46568
RBM23	14	22893204	22919149	25945
PRMT5-AS1	14	22919456	22923407	3951
SLC7A8	14	23125295	23183660	58365
RNF212B	14	23185321	23273477	88156
BCL2L2-PABPN1	14	23306833	23326185	19352
SLC22A17	14	23346311	23352912	6601
IL25	14	23372809	23376403	3594
MYH7	14	23412740	23435660	22920
CMA1	14	24505353	24508265	2912
LINC02282	14	28783491	28785787	2296
PRKD1	14	29576481	29927847	351366
SCFD1	14	30622254	30735850	113596
COCH	14	30874535	30890618	16083
LINC02313	14	31944853	31950294	5441
ARHGAP5	14	32077304	32159728	82424
LINC00609	14	36070427	36165288	94861
NKX2-8	14	36580004	36582614	2610
SLC25A21	14	36677921	37172606	494685
LINC00517	14	37896060	37902124	6064
LOC105370457	14	38882596	38919200	36604
LINC02315	14	40954711	41141048	186337
LINC02302	14	44763157	44799126	35969
C14orf28	14	44897275	44907257	9982
LINC02303	14	45706258	45715602	9344
LINC00871	14	46064159	46501901	437742
MDGA2	14	46839625	47674954	835329
RPS29	14	49570988	49598710	27722
NEMF	14	49782083	49853203	71120
ARF6	14	49893082	49897054	3972
LINC01599	14	50007313	50105043	97730
ABHD12B	14	50872053	50904970	32917
TRIM9	14	50975263	51095704	120441
LINC00640	14	51333393	51365557	32164
LOC102723604	14	51916145	51918571	2426
NID2	14	52004809	52069059	64250
PTGER2	14	52314312	52328595	14283
GPR137C	14	52552836	52637713	84877
PSMC6	14	52707200	52728590	21390
STYX	14	52730166	52774987	44821
DDHD1	14	53036755	53153323	116568
CGRRF1	14	54509906	54539291	29385
SAMD4A	14	54567128	54793315	226187
GCH1	14	54842006	54902826	60820
SOCS4	14	55027236	55049488	22252
ATG14	14	55366391	55411830	45439
TMEM260	14	56579798	56649514	69716
NAA30	14	57390586	57415905	25319
TIMM9	14	58408494	58427614	19120
DHRS7	14	60144119	60169864	25745
C14orf39	14	60435956	60486063	50107
SIX1	14	60643433	60649477	6044
SIX4	14	60709539	60724351	14812
FLJ22447	14	61570540	61654713	84173
SYT16	14	61812162	62112550	300388
ZBTB1	14	64504574	64533692	29118
PPP1R36	14	64549961	64589381	39420
PLEKHG3	14	64704424	64750249	45825
CHURC1	14	64914361	64935366	21005
GPX2	14	64939159	64942745	3586
LINC02324	14	65212893	65222347	9454
CCDC196	14	66486371	66498553	12182
FAM71D	14	67189440	67228557	39117
MPP5	14	67241435	67336061	94626
PLEK2	14	67386984	67412165	25181
VTI1B	14	67647086	67674632	27546
RDH12	14	67701886	67734451	32565
GALNT16	14	69260158	69357041	96883
ERH	14	69380128	69398299	18171
SUSD6	14	69611596	69715144	103548
SMOC1	14	69879416	70032366	152950
ADAM21	14	70452174	70459905	7731
ADAM20P1	14	70468879	70483756	14877
DCAF4	14	72926464	72962067	35603
LOC101928143	14	73460935	73463642	2707
ACOT2	14	73567620	73575658	8038
DNAL1	14	73644986	73703731	58745
PTGR2	14	73851831	73885726	33895
COQ6	14	73949934	73963670	13736
ENTPD5	14	73957916	74019288	61372
LTBP2	14	74498183	74612237	114054
FCF1	14	74713144	74738620	25476
YLPM1	14	74763316	74837318	74002
LINC01220	14	75294404	75296408	2004
IFT43	14	75985753	76084073	98320
GPATCH2L	14	76151885	76214343	62458
LINC02288	14	77041049	77069503	28454
GSTZ1	14	77321036	77331597	10561
SNW1	14	77717601	77761156	43555
DIO2	14	80197526	80231057	33531
TSHR	14	80955621	81146302	190681
LOC101928504	14	81221218	81223380	2162
STON2	14	81260650	81436465	175815
LINC00911	14	85393879	85420076	26197
LINC01147	14	88018605	88026312	7707
SPATA7	14	88385644	88438461	52817
PTPN21	14	88465778	88555007	89229
EML5	14	88612431	88792953	180522
FOXN3-AS1	14	89417354	89419793	2439
NRDE2	14	90267860	90331941	64081
RPS6KA5	14	90847861	91060649	212788
PPP4R3A	14	91457137	91510480	53343
SERPINA5	14	94581426	94593118	11692
SERPINA3	14	94612391	94624053	11662
TCL1B	14	95686426	95692628	6202
LOC107984703	14	95715483	95756779	41296
C14orf132	14	96039324	96093971	54647
ATG2B	14	96279195	96363341	84146
PAPOLA	14	96502376	96567116	64740
LINC02312	14	97749264	97762831	13567
LINC01550	14	97925610	97978124	52514
C14orf177	14	98711613	98717766	6153
MEG3	14	100826108	100861023	34915
RTL1	14	100880655	100884847	4192
PPP2R5C	14	101760573	101927991	167418
ZNF839	14	102317377	102343174	25797
CINP	14	102348282	102362916	14634
LINC02323	14	102545254	102555826	10572
EXOC3L4	14	103100144	103110557	10413
LINC00677	14	103120849	103122909	2060
TNFAIP2	14	103123461	103137439	13978
BAG5	14	103556544	103562814	6270
COA8	14	103562960	103593214	30254
ADSS1	14	104724197	104747325	23128
GPR132	14	105049395	105065430	16035
JAG2	14	105140996	105168776	27780
TEX22	14	105398538	105413859	15321
MTA1	14	105419827	105470729	50902
TEDC1	14	105489855	105499248	9393
TMEM121	14	105526583	105530202	3619
HERC2P7	15	22479153	22482374	3221
NIPA1	15	22786225	22829789	43564
NIPA2	15	22838641	22868384	29743
SNRPN	15	24823608	24978723	155115
PWAR6	15	25031873	25036488	4615
SNORD116-2	15	25054209	25065122	10913
SNORD115-12	15	25178741	25191497	12756
SNORD115-36	15	25189414	25249279	59865
SNORD115-29	15	25189414	25249279	59865
SNORD115-15	15	25197576	25247426	49850
SNORD115-21	15	25206262	25247426	41164
ATP10A	15	25678713	25863202	184489
LINC02346	15	25902360	26053120	150760
LINC00929	15	26115813	26133037	17224
GABRG3	15	26971181	27541983	570802
RYR3	15	33310967	33866121	555154
AVEN	15	33866227	34039204	172977
NUTM1	15	34343315	34357737	14422
GOLGA8A	15	34379069	34437808	58739
MIR1233-1	15	34382069	34528371	146302
GJD2	15	34751034	34754998	3964
LOC101928174	15	34755084	34812923	57839
LINC02345	15	38040393	38062340	21947
LOC105370941	15	39782906	39785616	2710
BMF	15	40087891	40108879	20988
IVD	15	40405795	40435947	30152
CHST14	15	40470961	40473158	2197
CCDC32	15	40531341	40565057	33716
RPUSD2	15	40569293	40574949	5656
KNL1	15	40594249	40664341	70092
SPINT1	15	40844048	40858207	14159
ITPKA	15	41493874	41503551	9677
JMJD7	15	41828092	41837581	9489
EHD4	15	41895933	41972557	76624
EHD4-AS1	15	41921417	41929286	7869
VPS39	15	42158711	42208304	49593
STARD9	15	42575606	42720998	145392
TTBK2	15	42738730	42920778	182048
TMEM62	15	43133115	43185143	52028
TUBGCP4	15	43371101	43409771	38670
MAP1A	15	43517608	43531611	14003
PPIP5K1	15	43533462	43590253	56791
CKMT1B	15	43592857	43599406	6549
CATSPER2P1	15	43735948	43746298	10350
WDR76	15	43827002	43868412	41410
SPG11	15	44562696	44663662	100966
TERB2	15	44956687	44979228	22541
SORD	15	45023195	45077185	53990
SQOR	15	45631148	45691294	60146
SEMA6D	15	47184089	47774223	590134
MYEF2	15	48134632	48178295	43663
DUT	15	48331095	48343373	12278
CEP152	15	48737938	48811069	73131
SECISBP2L	15	48988639	49046446	57807
GALK2	15	49155759	49331881	176122
GABPB1	15	50275390	50355408	80018
GABPB1-AS1	15	50354174	50358306	4132
AP4E1	15	50908683	51005895	97212
DCAF13P3	15	50944129	50946565	2436
TMOD2	15	51751597	51816361	64764
LOC100422556	15	51918963	51924120	5157
MAPK6-DT	15	52010999	52019095	8096
RSL24D1	15	55180806	55196941	16135
PRTG	15	55611544	55743152	131608
MNS1	15	56428725	56465137	36412
LOC145783	15	56886170	56918499	32329
LINC00926	15	57300365	57307769	7404
LOC101928725	15	58768072	58770974	2902
MYO1E	15	59132434	59372871	240437
BNIP2	15	59659146	59689320	30174
FOXB1	15	60004311	60007443	3132
GOLGA2P11	15	62242529	62248795	6266
TPM1	15	63042747	63071914	29167
USP3	15	63504511	63594640	90129
HERC1	15	63608618	63833948	225330
SNX22	15	64151731	64157481	5750
OAZ2	15	64687574	64703281	15707
SPG21	15	64963022	64989914	26892
MTFMT	15	65001512	65029639	28127
UBAP1L	15	65093004	65106359	13355
CLPX	15	65148220	65185342	37122
CILP	15	65194760	65211473	16713
PARP16	15	65258099	65286883	28784
INTS14	15	65578780	65611131	32351
ZWILCH	15	66505083	66550130	45047
AAGAB	15	67200667	67255198	54531
IQCH	15	67254786	67501804	247018
PIAS1	15	68054179	68191466	137287
CALML4	15	68190705	68206110	15405
CLN6	15	68206992	68229728	22736
ITGA11	15	68296532	68432163	135631
NOX5	15	68930525	69062762	132237
GLCE	15	69160597	69272207	111610
PAQR5	15	69298912	69407780	108868
DRAIC	15	69561720	69571440	9720
PCAT29	15	69592200	69695751	103551
SALRNA2	15	70635249	70637314	2065
THAP10	15	70881342	70892433	11091
THSD4-AS1	15	71166812	71189059	22247
NR2E3	15	71810554	71818253	7699
SENP8	15	72114258	72143692	29434
GRAMD2A	15	72159806	72197787	37981
PARP6	15	72241181	72272554	31373
TMEM202	15	72398305	72408367	10062
INSYN1	15	73735431	73752370	16939
LOXL1-AS1	15	73917468	73928248	10780
COMMD4P2	15	74097113	74100206	3093
ISLR	15	74173710	74176871	3161
CYP11A1	15	74337762	74367646	29884
SEMA7A	15	74409284	74433958	24674
EDC3	15	74630558	74696024	65466
CYP1A2	15	74748845	74756607	7762
ULK3	15	74836118	74843156	7038
COX5A	15	74919791	74938073	18282
SIN3A	15	75369379	75455815	86436
SNX33	15	75647912	75662301	14389
PSTPIP1	15	76994680	77037475	42795
COMMD4P1	15	77938221	77944561	6340
IDH3A	15	78149362	78171941	22579
IREB2	15	78437431	78501456	64025
ANKRD34C-AS1	15	79191707	79283945	92238
MTHFS	15	79843547	79897285	53738
ST20	15	79898842	79923752	24910
LINC00927	15	80263068	80341805	78737
ARNT2	15	80404382	80597933	193551
MESD	15	80946289	80989819	43530
TMC3	15	81331088	81374213	43125
CPEB1-AS1	15	82647770	82692820	45050
ACTG1P17	15	82725898	82739780	13882
FSD2	15	82755362	82806069	50707
C15orf40	15	82988963	83011639	22676
ADAMTSL3	15	83654123	84039841	385718
LOC103171574	15	84422519	84425882	3363
UBE2Q2P1	15	84527196	84570795	43599
ZNF592	15	84748592	84806445	57853
ALPK3	15	84817356	84873477	56121
LINC01584	15	86083345	86116717	33372
DET1	15	88501922	88546703	44781
AEN	15	88621340	88632281	10941
ISG20	15	88635632	88656483	20851
HAPLN3	15	88877294	88895544	18250
RLBP1	15	89209869	89221579	11710
LINC00928	15	89504930	89524034	19104
TICRR	15	89575469	89628022	52553
ARPIN-AP3S2	15	89830599	89912952	82353
ARPIN	15	89895006	89912952	17946
IDH2-DT	15	90102132	90133572	31440
FES	15	90884504	90895776	11272
VPS33B-DT	15	91022622	91031139	8517
SV2B	15	91099588	91302565	202977
CRAT37	15	91463339	91494850	31511
SLCO3A1	15	91853708	92172435	318727
LINC01579	15	93896060	93900599	4539
MCTP2	15	94298201	94483952	185751
SPATA8	15	96783435	96785615	2180
LINC01582	15	98082979	98088753	5774
FAM169B	15	98437162	98514336	77174
LUNAR1	15	99014704	99031046	16342
LRRC28	15	99251481	99390729	139248
DNM1P46	15	99790156	99806927	16771
CERS3	15	100400395	100544683	144288
PRKXP1	15	100547752	100559283	11531
LINS1	15	100566924	100602184	35260
ALDH1A3	15	100879831	100916625	36794
SNRPA1	15	101281510	101295248	13738
SNRNP25	16	53828	57669	3841
RGS11	16	268307	275944	7637
MRPL28	16	366969	370538	3569
NME4	16	396729	400754	4025
LOC100287175	16	636952	639205	2253
MCRIP2	16	641828	648474	6646
CHTF18	16	788620	798074	9454
GNG13	16	798041	800734	2693
SSTR5-AS1	16	1064081	1078731	14650
GNPTG	16	1351931	1364113	12182
UNKL	16	1363205	1414704	51499
LOC105371046	16	1580527	1610328	29801
JPT2	16	1678279	1702086	23807
RNF151	16	1966856	1968949	2093
TBL3	16	1972053	1982919	10866
RAB26	16	2148144	2154161	6017
PGP	16	2211596	2214840	3244
ECI1	16	2239403	2251587	12184
ATP6V0C	16	2513726	2520223	6497
SRRM2-AS1	16	2737076	2752600	15524
PRSS41	16	2798470	2805304	6834
IL32	16	3065403	3069819	4416
ZNF213	16	3135029	3142804	7775
OR1F1	16	3188204	3206554	18350
MEFV	16	3242028	3256627	14599
ZSCAN32	16	3382081	3401065	18984
C16orf90	16	3493484	3496652	3168
SLX4	16	3581183	3611606	30423
TRAP1	16	3658037	3717524	59487
CREBBP	16	3725055	3880713	155658
LINC02861	16	3947626	3950444	2818
LINC01569	16	4245825	4253789	7964
NUDT16L1	16	4693693	4695859	2166
ANKS3	16	4696510	4734377	37867
ZNF500	16	4748239	4767162	18923
PPL	16	4882507	4937148	54641
NAGPA	16	5024844	5033935	9091
C16orf89	16	5044122	5066145	22023
METTL22	16	8621698	8649639	27941
C16orf72	16	9091644	9121635	29991
ATF7IP2	16	10386061	10483638	97577
TEKT5	16	10627501	10694930	67429
RMI2	16	11345438	11351763	6325
BCAR4	16	11819835	11828832	8997
CPPED1	16	12659799	12803887	144088
ERCC4	16	13920154	13952348	32194
LINC02130	16	14363109	14370266	7157
ABCC6P1	16	18571248	18598285	27037
ITPRIPL2	16	19113932	19121630	7698
GDE1	16	19501693	19522098	20405
KNOP1	16	19701937	19718227	16290
GPRC5B	16	19856691	19885634	28943
GP2	16	20309574	20327513	17939
ACSM2A	16	20451521	20487669	36148
ACSM2B	16	20536231	20576367	40136
LYRM1	16	20899882	20925006	25124
HS3ST2	16	22814162	22916338	102176
NDUFAB1	16	23581014	23596316	15302
DCTN5	16	23641466	23677472	36006
SLC5A11	16	24845863	24911628	65765
LCMT1-AS1	16	25100564	25111555	10991
HS3ST4	16	25691959	26137685	445726
IL21R-AS1	16	27447670	27453393	5723
LOC100128079	16	27708421	27719029	10608
GSG1L	16	27787528	28063714	276186
MIR6862-1	16	28390982	28724321	333339
CLN3	16	28466653	28492302	25649
NUPR1	16	28532708	28538974	6266
SH2B1	16	28846600	28874213	27613
SLX1A	16	29454501	30197566	743065
SLX1B	16	29454501	30197566	743065
SLX1B-SULT1A4	16	29455091	30204329	749238
SLX1A-SULT1A3	16	29455091	30204329	749238
QPRT	16	29679008	29698699	19691
ZG16	16	29778256	29782973	4717
KIF22	16	29790751	29805385	14634
PRRT2	16	29812193	29815881	3688
CDIPTOSP	16	29863683	29868053	4370
INO80E	16	29996241	30005791	9550
CORO1A	16	30183410	30189076	5666
SMG1P5	16	30285018	30335374	50356
MYLPF	16	30370934	30377991	7057
ZNF747	16	30530367	30534970	4603
FBRS	16	30658431	30670810	12379
CTF1	16	30896607	30903560	6953
SETD1A	16	30957754	30984662	26908
STX1B	16	30989256	31010638	21382
STX4	16	31033095	31040167	7072
ZNF646	16	31074422	31084196	9774
PRSS53	16	31083424	31088809	5385
LINC02190	16	31546698	31553567	6869
CLUHP3	16	31700613	31707424	6811
LOC105369266	16	32650143	33485662	835519
VPS35	16	46656132	46689178	33046
MYLK3	16	46702282	46763246	60964
NETO2	16	47077703	47143945	66242
ITFG1	16	47154388	47461274	306886
LINC02134	16	47965689	47971687	5998
ZNF423	16	49487525	49857919	370394
TENT4B	16	50152911	50235308	82397
LINC01571	16	51762519	51772646	10127
TOX3	16	52436416	52547802	111386
RPGRIP1L	16	53598153	53703938	105785
LINC02169	16	54245546	54270879	25333
LINC02140	16	54366007	54370699	4692
CRNDE	16	54918863	54929189	10326
MMP2-AS1	16	55426797	55462297	35500
NUDT21	16	56429133	56451332	22199
NUP93	16	56730129	56850286	120157
SLC12A3	16	56865207	56915850	50643
NLRC5	16	56989557	57083524	93967
CPNE2	16	57092583	57148369	55786
PSME3IP1	16	57152466	57186116	33650
CIAPIN1	16	57428169	57447528	19359
ADGRG3	16	57668306	57689378	21072
TEPP	16	57976435	57988113	11678
ZNF319	16	57994668	57999858	5190
CFAP20	16	58113588	58129425	15837
NDRG4	16	58463645	58513619	49974
GOT2	16	58707131	58734316	27185
LINC02126	16	65141756	65176573	34817
LINC00920	16	66408524	66410900	2376
BEAN1-AS1	16	66469796	66476402	6606
CKLF-CMTM1	16	66552576	66579135	26559
TERB1	16	66754640	66801584	46944
NAE1	16	66802878	66830976	28098
CA7	16	66844414	66854146	9732
CDH16	16	66908122	66918885	10763
CIAO2B	16	66932065	66934402	2337
CES2	16	66934471	66945091	10620
KIAA0895L	16	67175599	67183963	8364
E2F4	16	67192155	67198918	6763
PLEKHG4	16	67278162	67289500	11338
KCTD19	16	67289432	67326741	37309
LRRC36	16	67326815	67385206	58391
TPPP3	16	67389809	67393498	3689
LOC100505942	16	67517706	67528745	11039
CENPT	16	67828157	67847693	19536
NUTF2	16	67846933	67872566	25633
PSKH1	16	67893254	67929676	36422
CTRL	16	67929574	67931862	2288
PSMB10	16	67934507	67936850	2343
PRMT7	16	68311019	68358548	47529
ZFP90	16	68539213	68576072	36859
CDH1	16	68737292	68835536	98244
TANGO6	16	68843531	69085182	241651
SNTB2	16	69187147	69309052	121905
COG8	16	69326428	69339564	13136
WWP2	16	69762332	69941741	179409
SMG1P7	16	70219581	70226033	6452
SF3B3	16	70523816	70577668	53852
MTSS2	16	70661204	70686053	24849
VAC14	16	70687439	70801158	113719
CHST4	16	71526120	71538748	12628
MARVELD3	16	71626184	71641965	15781
ZNF821	16	71859680	71884656	24976
PKD1L3	16	71929538	71999978	70440
NPIPB15	16	74377952	74392114	14162
ADAT1	16	75596868	75623281	26413
DUXB	16	75693893	75701461	7568
CNTNAP4	16	76277401	76560755	283354
ADAMTS18	16	77282128	77435034	152906
CLEC3A	16	78022548	78032101	9553
DYNLRB2	16	80540734	80550811	10077
CDYL2	16	80597907	80804598	206691
CMC2	16	80966448	81006885	40437
ATMIN	16	81035842	81047350	11508
C16orf46	16	81053497	81077267	23770
PKD1L2	16	81100877	81220394	119517
HSBP1	16	83807978	83819737	11759
LOC654780	16	84192558	84197053	4495
COTL1	16	84565598	84618078	52480
LINC01081	16	86225580	86286247	60667
LINC02135	16	86286431	86293389	6958
FENDRR	16	86474525	86508860	34335
MTHFSD	16	86530186	86555235	25049
FOXL1	16	86578549	86583476	4927
LOC101928682	16	87271906	87292452	20546
LOC101928737	16	87494187	87515630	21443
ZNF469	16	88382959	88440751	57792
LOC100128882	16	88512959	88531053	18094
PIEZO1	16	88715338	88785220	69882
LOC100289580	16	88731180	88741425	10245
APRT	16	88809339	88811928	2589
GALNS	16	88813734	88856947	43213
CBFA2T3	16	88874858	88977207	102349
ACSF3	16	89093852	89156233	62381
CDH15	16	89171748	89195492	23744
ANKRD11	16	89267632	89490561	222929
LOC100287036	16	89321133	89325348	4215
VPS9D1	16	89707134	89720898	13764
ZNF276	16	89720368	89740924	20556
MC1R	16	89917879	89920977	3098
DEF8	16	89948731	89968060	19329
TLCD3A	17	732546	742968	10422
GEMIN4	17	744421	752264	7843
MYO1C	17	1464186	1492686	28500
INPP5K	17	1494577	1516612	22035
RTN4RL1	17	1934677	2025334	90657
SMG6	17	2059839	2303785	243946
TSR1	17	2322396	2336457	14061
SGSM2	17	2337501	2381054	43553
LOC284009	17	2406981	2415436	8455
CLUH	17	2689387	2712020	22633
SHPK	17	3608240	3636250	28010
CTNS	17	3636468	3663103	26635
ITGAE	17	3714628	3801188	86560
ATP2A3	17	3923869	3964464	40595
ZZEF1	17	4004445	4143030	138585
MYBBP1A	17	4538896	4555386	16490
LINC01996	17	4610449	4617647	7198
MED11	17	4731428	4733604	2176
CXCL16	17	4733533	4739928	6395
C17orf107	17	4899536	4902934	3398
INCA1	17	4988130	4997610	9480
LOC101928000	17	5111935	5114382	2447
USP6	17	5116032	5174991	58959
ZNF594	17	5179535	5191868	12333
LOC100130950	17	5192007	5236003	43996
RPAIN	17	5419641	5433020	13379
DHX33	17	5440917	5468982	28065
XAF1	17	6755447	6775645	20198
ALOX12-AS1	17	6985123	7012334	27211
ALOX12	17	6996049	7010754	14705
C17orf49	17	7014782	7017520	2738
MIR497HG	17	7015818	7019654	3836
ACADVL	17	7217125	7225267	8142
DVL2	17	7225342	7234517	9175
PHF23	17	7235028	7239457	4429
GABARAP	17	7240008	7242449	2441
EIF5A	17	7306999	7312463	5464
KCTD11	17	7351889	7354943	3054
TMEM95	17	7355156	7357219	2063
TP53	17	7668402	7687550	19148
WRAP53	17	7686071	7703502	17431
NAA38	17	7856681	7885420	28739
PFAS	17	8249289	8270486	21197
SLC25A35	17	8287763	8295400	7637
ODF4	17	8339840	8346046	6206
KRBA2	17	8368653	8376704	8051
RPL26	17	8377516	8383193	5677
CCDC42	17	8729935	8744836	14901
PIK3R6	17	8802722	8867677	64955
PIK3R5	17	8878916	8965712	86796
DHRS7C	17	9771438	9791592	20154
GLP2R	17	9825924	9892099	66175
RCVRN	17	9896320	9905271	8951
GAS7	17	9910606	10198606	288000
MYH8	17	10390323	10421950	31627
MYH4	17	10443291	10469559	26268
MYH1	17	10492310	10518542	26232
ADPRM	17	10697594	10711558	13964
SHISA6	17	11241213	11564063	322850
ZNF18	17	11977439	11997510	20071
COX10	17	14069504	14208677	139173
TEKT3	17	15303812	15341597	37785
CDRT4	17	15436015	15467621	31606
CDRT1	17	15565482	15619704	54222
ZNF286A	17	15699752	15720786	21034
NCOR1	17	16029160	16215534	186374
KRT16P2	17	16830483	16832833	2350
TNFRSF13B	17	16939081	16972118	33037
LOC284191	17	16975999	16981353	5354
MPRIP	17	17042457	17192643	150186
COPS3	17	17246616	17281303	34687
SMCR2	17	17674026	17677688	3662
RAI1	17	17681458	17811451	129993
TOM1L2	17	17843511	17972400	128889
ATPAF2	17	18018021	18039168	21147
CCDC144B	17	18537801	18625617	87816
SLC5A10	17	18950676	19022595	71919
CCDC144CP	17	20321174	20402191	81017
KSR1	17	27456448	27626435	169987
LGALS9	17	27631188	27649560	18372
NOS2	17	27756766	27800529	43763
LYRM9	17	27878314	27893365	15051
KRT18P55	17	28275986	28307382	31396
SLC13A2	17	28473644	28497780	24136
RAB34	17	28714281	28718268	3987
RPL23A	17	28719985	28724359	4374
FAM222B	17	28755980	28842790	86810
DHRS13	17	28897781	28903079	5298
CRYBA1	17	29246857	29254484	7627
NSRP1	17	30116807	30186475	69668
CPD	17	30378927	30469989	91062
SH3GL1P2	17	30624318	30626807	2489
LOC646030	17	31034748	31059109	24361
OMG	17	31294647	31297239	2592
UTP6	17	31860904	31901708	40804
SUZ12	17	31937007	32001038	64031
RHOT1	17	32142454	32225771	83317
ZNF207	17	32350138	32370449	20311
CDK5R1	17	32486993	32491253	4260
AA06	17	33529787	33533760	3973
RAD51L3-RFFL	17	35009112	35121522	112410
FNDC8	17	35121615	35130732	9117
SLFN5	17	35243072	35273654	30582
SLFN11	17	35350310	35373621	23311
SLFN12	17	35410922	35433174	22252
SLFN14	17	35543985	35560819	16834
AP2B1	17	35587322	35726411	139089
RASL10B	17	35731639	35743521	11882
RDM1P5	17	39057019	39081451	24432
RPL19	17	39200283	39204732	4449
FBXL20	17	39252663	39402556	149893
MED1	17	39404285	39451263	46978
PPP1R1B	17	39626952	39636624	9672
ZPBP2	17	39868202	39877896	9694
PSMD3	17	39980807	39997959	17152
CSF3	17	40015440	40017813	2373
CDC6	17	40287879	40304657	16778
GJD3	17	40360653	40364737	4084
CCR7	17	40553770	40565472	11702
KRT26	17	40766238	40772159	5921
KRT13	17	41500981	41505612	4631
KRT9	17	41565837	41572059	6222
KRT16	17	41609779	41612767	2988
KRT17	17	41619442	41624575	5133
[truncated: 2,996 more rows]
